# Supplementary material for: The tumor suppressor p53 is a negative regulator of the carcinoma-associated transcription factor FOXQ1
Source: J Biol Chem. 2024 Mar 1;300(4):107126. doi: 10.1016/j.jbc.2024.107126 (PMC10981115; doi:10.1016/j.jbc.2024.107126)
Supplement: Supporting Table S1 [file mmc2.xlsx]

## Sheet: Samples Report for control vs p
control vs pool, Samples report created on 04/07/2023
Experiment: control vs pool
	Peak List Generator: unknown
		Version: unknown
		Charge States Calculated: unknown
		Deisotoped: unknown
		Textual Annotation: unknown
	Database Set: 1 Database
		Database Name: Homo_unip_Complete_birA_BSA_191216.fasta
			Version: unknown
			Taxonomy: All Entries
			Number of Proteins: 96197
		Does database contain common contaminants?: unknown
	Search Engine Set: 1 Search Engine
		Search Engine: Sequest
			Version: IseNode in Proteome Discoverer 2.5.0.400
			Samples: All Samples
			Fragment Tolerance: 0,020 Da (Monoisotopic)
			Parent Tolerance: 10,0 PPM (Monoisotopic)
			Fixed Modifications:
			Variable Modifications:
			Database: Homo_unip_Complete_birA_BSA_191216.fasta (unknown version, 96197 entries)
			Digestion Enzyme: Trypsin
			Max Missed Cleavages: 2
			Probability Model:
				230206_No_guide_control: Percolator [all charge states]
				230206_Q1_PR_guide_pool: Percolator [all charge states]
				230213_No_guide_control: Percolator [all charge states]
				230213_Q1_PR_GUIDE1: Percolator [all charge states]
				230213_Q1_PR_GUIDE2: Percolator [all charge states]
				230321_No_guide_control: Percolator [all charge states]
				2300321_Q1_PR_GUIDE3: Percolator [all charge states]
				230321_Q1_PR_GUIDE4: Percolator [all charge states]
	Scaffold: Version: Scaffold_5.0.0
		Modification Metadata Set: 2334 modifications
			Source: C:\Program Files\Scaffold\parameters\unimod.xml
			Comment:
		Protein Grouping Strategy: Experiment-wide grouping with binary peptide-protein weights
		Peptide Thresholds: 95,0 % minimum
		Protein Thresholds: 99,0 % minimum and 1 peptide minimum
		Peptide FDR: 0,1 % (Decoy)
		Protein FDR: 1,7 % (Decoy)
		GO Annotation Source(s):
		Pathway Annotation Source(s):
		Alternate ID Source(s):
												Total Spectrum Count	Total Spectrum Count	Total Spectrum Count	Total Spectrum Count	Total Spectrum Count	Total Spectrum Count	Total Spectrum Count	Total Spectrum Count
control vs pool												control	control	control	sample	sample	sample	sample	sample
#	Visible?	Starred?	Identified Proteins (2704)	Accession Number	Alternate ID	Molecular Weight	Protein Grouping Ambiguity	Fisher's Exact Test (p-value): *(p < 0,00009)	Fold Change by Category	Quantitative Profile	Taxonomy	Control 1	Control 2	Control 3	pool	guide 1	guide 2	guide 3	guide 4
1746	TRUE	Empty	Vimentin OS=Homo sapiens OX=9606 GN=VIM PE=1 SV=4	P08670		54 kDa	FALSE	0,48	1,4	[]	unknown	141	77	70	192	83	253	73	60
1409	TRUE	Empty	Myosin-10 OS=Homo sapiens OX=9606 GN=MYH10 PE=1 SV=3	P35580		229 kDa	TRUE	0,0012	2,1	[]	unknown	61	70	108	131	76	125	90	83
1262	TRUE	Empty	Myosin-9 OS=Homo sapiens OX=9606 GN=MYH9 PE=1 SV=4	P35579		227 kDa	TRUE	< 0,00010	3,2	control low, sample high	unknown	29	60	100	92	65	97	73	78
2172	TRUE	Empty	Actin, cytoplasmic 1 OS=Homo sapiens OX=9606 GN=ACTB PE=1 SV=1	P60709 (+1)		42 kDa	TRUE	0,012	1,0	[]	unknown	110	62	59	108	66	110	54	52
1400	TRUE	Empty	Spectrin alpha chain, non-erythrocytic 1 OS=Homo sapiens OX=9606 GN=SPTAN1 PE=1 SV=3	Q13813		285 kDa	TRUE	0,00100	2,3	[]	unknown	51	44	89	115	40	66	96	81
1666	TRUE	Empty	DNA-dependent protein kinase catalytic subunit OS=Homo sapiens OX=9606 GN=PRKDC PE=1 SV=3	P78527		469 kDa		0,32	1,5	[]	unknown	37	48	86	56	53	48	69	66
1617	TRUE	Empty	Spectrin beta chain, non-erythrocytic 1 OS=Homo sapiens OX=9606 GN=SPTBN1 PE=1 SV=2	Q01082		275 kDa	TRUE	0,079	1,7	[]	unknown	59	36	68	101	36	55	67	62
1602	TRUE	Empty	Clathrin heavy chain OS=Homo sapiens OX=9606 GN=CLTC PE=1 SV=1	A0A087WVQ6 (+2)		192 kDa	TRUE	0,14	1,8	[]	unknown	32	47	83	56	40	51	72	68
1661	TRUE	Empty	Poly [ADP-ribose] polymerase 1 OS=Homo sapiens OX=9606 GN=PARP1 PE=1 SV=4	P09874		113 kDa		0,25	1,6	[]	unknown	47	47	62	73	54	49	61	58
1623	TRUE	Empty	Heat shock cognate 71 kDa protein OS=Homo sapiens OX=9606 GN=HSPA8 PE=1 SV=1	P11142		71 kDa	TRUE	0,16	1,7	[]	unknown	42	51	59	70	57	56	50	48
1843	TRUE	Empty	Nucleolin OS=Homo sapiens OX=9606 GN=NCL PE=1 SV=3	P19338		77 kDa		0,26	1,2	[]	unknown	49	39	67	57	48	54	55	53
1580	TRUE	Empty	Heat shock 70 kDa protein 1B OS=Homo sapiens OX=9606 GN=HSPA1B PE=1 SV=1	A0A0G2JIW1 (+1)		70 kDa	TRUE	0,049	1,9	[]	unknown	43	39	57	80	47	57	50	52
1399	TRUE	Empty	Acetyl-CoA carboxylase 1 OS=Homo sapiens OX=9606 GN=ACACA PE=1 SV=2	Q13085 (+1)		266 kDa	TRUE	0,035	2,3	[]	unknown	19	54	56	43	64	60	41	33
2272	TRUE	Empty	Heterogeneous nuclear ribonucleoprotein U OS=Homo sapiens OX=9606 GN=HNRNPU PE=1 SV=6	Q00839		91 kDa		0,00073	0,7	[]	unknown	69	44	33	51	50	60	36	32
2188	TRUE	Empty	Actin, alpha cardiac muscle 1 OS=Homo sapiens OX=9606 GN=ACTC1 PE=1 SV=1	P68032		42 kDa	TRUE	0,0065	0,9	[]	unknown	81	39	0	72	41	63	29	0
1414	TRUE	Empty	Neuroblast differentiation-associated protein AHNAK OS=Homo sapiens OX=9606 GN=AHNAK PE=1 SV=2	Q09666		629 kDa		0,016	2,1	[]	unknown	37	19	75	77	14	15	68	55
1665	TRUE	Empty	Pyruvate carboxylase, mitochondrial OS=Homo sapiens OX=9606 GN=PC PE=1 SV=2	P11498		130 kDa		0,30	1,5	[]	unknown	40	46	42	61	49	57	34	39
1655	TRUE	Empty	Bifunctional glutamate/proline--tRNA ligase OS=Homo sapiens OX=9606 GN=EPRS PE=1 SV=5	P07814		171 kDa		0,24	1,6	[]	unknown	37	35	61	59	35	28	47	51
1743	TRUE	Empty	Filamin-A OS=Homo sapiens OX=9606 GN=FLNA PE=1 SV=4	P21333 (+1)		281 kDa	TRUE	0,51	1,4	[]	unknown	29	33	71	40	31	36	57	48
1879	TRUE	Empty	ATP-dependent RNA helicase A OS=Homo sapiens OX=9606 GN=DHX9 PE=1 SV=4	Q08211		141 kDa		0,22	1,1	[]	unknown	29	31	47	31	39	47	39	47
1406	TRUE	Empty	Cytoplasmic dynein 1 heavy chain 1 OS=Homo sapiens OX=9606 GN=DYNC1H1 PE=1 SV=5	Q14204		532 kDa		0,058	2,2	[]	unknown	18	23	75	39	17	22	60	53
1621	TRUE	Empty	Fatty acid synthase OS=Homo sapiens OX=9606 GN=FASN PE=1 SV=3	P49327		273 kDa		0,24	1,7	[]	unknown	22	35	66	37	36	37	53	53
1875	TRUE	Empty	ATP-dependent RNA helicase DDX3X OS=Homo sapiens OX=9606 GN=DDX3X PE=1 SV=1	A0A2R8Y645		79 kDa	TRUE	0,21	1,1	[]	unknown	36	25	39	39	26	35	39	41
2336	TRUE	Empty	Heterogeneous nuclear ribonucleoproteins A2/B1 OS=Homo sapiens OX=9606 GN=HNRNPA2B1 PE=1 SV=2	P22626		37 kDa		0,00011	0,6	[]	unknown	62	35	28	39	46	59	29	32
2227	TRUE	Empty	Probable ATP-dependent RNA helicase DDX5 OS=Homo sapiens OX=9606 GN=DDX5 PE=1 SV=1	J3KTA4 (+1)		69 kDa	TRUE	0,0062	0,8	[]	unknown	59	34	29	48	31	36	30	35
2177	TRUE	Empty	Serine/arginine repetitive matrix protein 2 OS=Homo sapiens OX=9606 GN=SRRM2 PE=1 SV=2	Q9UQ35		300 kDa		0,046	0,9	[]	unknown	52	26	45	49	34	39	35	37
1415	TRUE	Empty	Polyadenylate-binding protein 1 OS=Homo sapiens OX=9606 GN=PABPC1 PE=1 SV=2	P11940		71 kDa	TRUE	0,056	2,0	[]	unknown	24	41	43	49	30	27	41	42
2176	TRUE	Empty	Tubulin alpha-1B chain OS=Homo sapiens OX=9606 GN=TUBA1B PE=1 SV=1	P68363		50 kDa	TRUE	0,082	0,9	[]	unknown	38	38	45	36	35	42	40	35
1857	TRUE	Empty	Eukaryotic translation initiation factor 3 subunit A OS=Homo sapiens OX=9606 GN=EIF3A PE=1 SV=1	Q14152		167 kDa		0,28	1,1	[]	unknown	31	22	47	35	20	23	45	40
1844	TRUE	Empty	Tubulin beta chain OS=Homo sapiens OX=9606 GN=TUBB PE=1 SV=2	P07437		50 kDa	TRUE	0,28	1,2	[]	unknown	39	29	47	45	35	36	42	38
1727	TRUE	Empty	Nucleolar RNA helicase 2 OS=Homo sapiens OX=9606 GN=DDX21 PE=1 SV=5	Q9NR30		87 kDa	TRUE	0,42	1,5	[]	unknown	26	34	32	38	48	55	30	28
1619	TRUE	Empty	E3 SUMO-protein ligase RanBP2 OS=Homo sapiens OX=9606 GN=RANBP2 PE=1 SV=2	P49792		358 kDa	TRUE	0,19	1,7	[]	unknown	27	29	43	46	33	32	40	37
1622	TRUE	Empty	Keratin, type II cytoskeletal 1 OS=Homo sapiens OX=9606 GN=KRT1 PE=1 SV=6	P04264		66 kDa	TRUE	0,21	1,7	[]	unknown	28	113	25	47	12	17	21	4
1618	TRUE	Empty	Serine/arginine-rich-splicing factor 1 OS=Homo sapiens OX=9606 GN=SRSF1 PE=1 SV=1	J3KTL2 (+1)		28 kDa	TRUE	0,17	1,7	[]	unknown	31	28	30	53	32	37	32	32
1866	TRUE	Empty	Nucleophosmin OS=Homo sapiens OX=9606 GN=NPM1 PE=1 SV=2	P06748 (+1)		33 kDa		0,22	1,1	[]	unknown	39	26	30	43	39	39	23	28
1887	TRUE	Empty	Heterogeneous nuclear ribonucleoprotein A1 OS=Homo sapiens OX=9606 GN=HNRNPA1 PE=1 SV=5	P09651		39 kDa	TRUE	0,11	1,0	[]	unknown	46	21	34	47	26	33	30	31
2175	TRUE	Empty	Insulin receptor substrate 4 OS=Homo sapiens OX=9606 GN=IRS4 PE=1 SV=1	O14654		134 kDa		0,080	0,9	[]	unknown	39	28	36	37	26	32	29	26
2183	TRUE	Empty	Pre-mRNA-processing-splicing factor 8 OS=Homo sapiens OX=9606 GN=PRPF8 PE=1 SV=2	Q6P2Q9		274 kDa	TRUE	0,13	0,9	[]	unknown	23	26	40	21	25	34	29	31
1587	TRUE	Empty	Histone H4 OS=Homo sapiens OX=9606 GN=H4C1 PE=1 SV=2	P62805		11 kDa		0,24	1,8	[]	unknown	12	46	28	22	53	50	29	29
1888	TRUE	Empty	Tubulin beta-4B chain OS=Homo sapiens OX=9606 GN=TUBB4B PE=1 SV=1	P68371		50 kDa	TRUE	0,14	1,0	[]	unknown	32	25	38	32	31	33	35	32
2202	TRUE	Empty	RNA-binding motif protein, X chromosome OS=Homo sapiens OX=9606 GN=RBMX PE=1 SV=3	P38159		42 kDa	TRUE	0,042	0,9	[]	unknown	38	36	14	33	43	53	10	13
1782	TRUE	Empty	DNA replication licensing factor MCM3 OS=Homo sapiens OX=9606 GN=MCM3 PE=1 SV=3	P25205 (+1)		91 kDa		0,51	1,3	[]	unknown	23	24	43	30	31	28	36	29
2328	TRUE	Empty	Probable ATP-dependent RNA helicase DDX17 OS=Homo sapiens OX=9606 GN=DDX17 PE=1 SV=1	A0A1X7SBZ2 (+1)		80 kDa	TRUE	0,0018	0,7	[]	unknown	44	28	28	29	27	23	24	27
1410	TRUE	Empty	Isoform 7 of Interleukin enhancer-binding factor 3 OS=Homo sapiens OX=9606 GN=ILF3	Q12906-7		96 kDa	TRUE	0,082	2,1	[]	unknown	16	28	32	34	35	38	30	31
2180	TRUE	Empty	Matrin-3 OS=Homo sapiens OX=9606 GN=MATR3 PE=1 SV=1	A0A0R4J2E8 (+1)		95 kDa		0,11	0,9	[]	unknown	28	25	26	26	34	34	30	29
1254	TRUE	Empty	Cytoskeleton-associated protein 4 OS=Homo sapiens OX=9606 GN=CKAP4 PE=1 SV=2	Q07065		66 kDa		0,00042	3,4	[]	unknown	16	15	32	54	21	19	33	31
1886	TRUE	Empty	Isoform 3 of Heterogeneous nuclear ribonucleoprotein K OS=Homo sapiens OX=9606 GN=HNRNPK	P61978-3		49 kDa	TRUE	0,16	1,0	[]	unknown	34	20	30	35	23	28	23	35
1747	TRUE	Empty	Transitional endoplasmic reticulum ATPase OS=Homo sapiens OX=9606 GN=VCP PE=1 SV=4	P55072		89 kDa		0,54	1,4	[]	unknown	28	14	33	38	16	22	28	34
1620	TRUE	Empty	Telomere-associated protein RIF1 OS=Homo sapiens OX=9606 GN=RIF1 PE=1 SV=2	Q5UIP0		274 kDa		0,35	1,7	[]	unknown	10	26	30	17	31	39	29	25
1889	TRUE	Empty	Beta-actin-like protein 2 OS=Homo sapiens OX=9606 GN=ACTBL2 PE=1 SV=2	Q562R1		42 kDa	TRUE	0,100	1,0	[]	unknown	44	23	0	44	27	41	0	10
1861	TRUE	Empty	Transcription intermediary factor 1-beta OS=Homo sapiens OX=9606 GN=TRIM28 PE=1 SV=5	Q13263		89 kDa		0,24	1,1	[]	unknown	35	25	29	39	27	29	22	26
1832	TRUE	Empty	Tubulin beta-2B chain OS=Homo sapiens OX=9606 GN=TUBB2B PE=1 SV=1	Q9BVA1		50 kDa	TRUE	0,38	1,2	[]	unknown	22	19	37	26	26	26	32	26
1412	TRUE	Empty	Isoform 8 of Filamin-B OS=Homo sapiens OX=9606 GN=FLNB	O75369-8		282 kDa	TRUE	0,18	2,1	[]	unknown	9	24	42	19	23	23	37	35
1845	TRUE	Empty	U5 small nuclear ribonucleoprotein 200 kDa helicase OS=Homo sapiens OX=9606 GN=SNRNP200 PE=1 SV=2	O75643		245 kDa		0,41	1,2	[]	unknown	13	16	43	15	18	26	39	43
1240	TRUE	Empty	Kinectin OS=Homo sapiens OX=9606 GN=KTN1 PE=1 SV=1	Q86UP2		156 kDa		0,00026	3,9	[]	unknown	12	13	34	47	12	13	42	25
2354	TRUE	Empty	Heterogeneous nuclear ribonucleoprotein M OS=Homo sapiens OX=9606 GN=HNRNPM PE=1 SV=1	A0A087X0X3 (+2)		78 kDa	TRUE	0,0020	0,6	[]	unknown	33	22	20	19	29	33	19	21
2365	TRUE	Empty	Histone H2B type 1-D OS=Homo sapiens OX=9606 GN=HIST1H2BD PE=1 SV=2	P58876 (+7)		14 kDa	TRUE	0,0046	0,5	[]	unknown	22	23	10	11	32	34	10	10
1601	TRUE	Empty	Propionyl-CoA carboxylase alpha chain, mitochondrial OS=Homo sapiens OX=9606 GN=PCCA PE=1 SV=4	P05165		80 kDa		0,23	1,8	[]	unknown	17	30	24	30	32	32	19	21
1384	TRUE	Empty	Elongation factor 2 OS=Homo sapiens OX=9606 GN=EEF2 PE=1 SV=4	P13639		95 kDa	TRUE	0,052	2,4	[]	unknown	13	17	35	31	20	26	30	25
2189	TRUE	Empty	Non-POU domain-containing octamer-binding protein OS=Homo sapiens OX=9606 GN=NONO PE=1 SV=4	Q15233		54 kDa	TRUE	0,056	0,9	[]	unknown	36	26	18	32	33	29	13	10
1	TRUE	Empty	Histone H2B type 1-O OS=Homo sapiens OX=9606 GN=HIST1H2BO PE=1 SV=3	P23527 (+2)		14 kDa	TRUE	0,0067	INF	[]	unknown	0	22	9	9	30	34	10	10
1877	TRUE	Empty	Heterogeneous nuclear ribonucleoprotein H OS=Homo sapiens OX=9606 GN=HNRNPH1 PE=1 SV=1	G8JLB6 (+1)		51 kDa	TRUE	0,24	1,1	[]	unknown	27	29	21	29	29	34	20	32
1871	TRUE	Empty	Midasin OS=Homo sapiens OX=9606 GN=MDN1 PE=1 SV=2	Q9NU22		633 kDa		0,29	1,1	[]	unknown	22	15	26	24	18	20	23	26
2174	TRUE	Empty	DNA replication licensing factor MCM5 OS=Homo sapiens OX=9606 GN=MCM5 PE=1 SV=5	P33992		82 kDa		0,15	1,0	[]	unknown	24	23	32	23	25	20	28	24
1575	TRUE	Empty	Ubiquitin-40S ribosomal protein S27a OS=Homo sapiens OX=9606 GN=RPS27A PE=1 SV=2	P62979		18 kDa		0,15	1,9	[]	unknown	18	24	24	34	27	28	25	21
1612	TRUE	Empty	Lipoamide acyltransferase component of branched-chain alpha-keto acid dehydrogenase complex, mitochondrial OS=Homo sapiens OX=9606 GN=DBT PE=1 SV=3	P11182		53 kDa		0,23	1,7	[]	unknown	21	18	24	36	26	24	25	20
1867	TRUE	Empty	Ribosome-binding protein 1 OS=Homo sapiens OX=9606 GN=RRBP1 PE=1 SV=5	Q9P2E9		152 kDa	TRUE	0,25	1,1	[]	unknown	30	11	39	33	17	13	24	22
1242	TRUE	Empty	Lamin-B1 OS=Homo sapiens OX=9606 GN=LMNB1 PE=1 SV=2	P20700		66 kDa	TRUE	0,0033	3,7	[]	unknown	9	20	13	33	29	30	21	23
1647	TRUE	Empty	Protein PRRC2C OS=Homo sapiens OX=9606 GN=PRRC2C PE=1 SV=1	E7EPN9 (+1)		309 kDa	TRUE	0,28	1,6	[]	unknown	22	14	36	36	15	18	30	21
1355	TRUE	Empty	Desmoplakin OS=Homo sapiens OX=9606 GN=DSP PE=1 SV=3	P15924		332 kDa		0,048	2,6	[]	unknown	10	18	27	26	15	28	15	16
2362	TRUE	Empty	Histone H1.3 OS=Homo sapiens OX=9606 GN=H1-3 PE=1 SV=2	P16402		22 kDa		0,00058	0,5	[]	unknown	37	29	11	20	35	44	9	9
1785	TRUE	Empty	Heterogeneous nuclear ribonucleoprotein Q OS=Homo sapiens OX=9606 GN=SYNCRIP PE=1 SV=2	O60506		70 kDa	TRUE	0,51	1,3	[]	unknown	17	17	30	22	23	25	28	27
1791	TRUE	Empty	ATP-dependent RNA helicase DDX1 OS=Homo sapiens OX=9606 GN=DDX1 PE=1 SV=2	Q92499		82 kDa		0,48	1,2	[]	unknown	16	8	34	20	10	18	35	40
1742	TRUE	Empty	DNA replication licensing factor MCM7 OS=Homo sapiens OX=9606 GN=MCM7 PE=1 SV=4	P33993		81 kDa		0,52	1,4	[]	unknown	21	25	18	29	32	31	16	12
1193	TRUE	Empty	Alpha-actinin-4 OS=Homo sapiens OX=9606 GN=ACTN4 PE=1 SV=2	O43707		105 kDa	TRUE	0,0035	4,8	[]	unknown	5	18	32	24	15	20	32	39
1397	TRUE	Empty	Isoform 3 of Polyadenylate-binding protein 4 OS=Homo sapiens OX=9606 GN=PABPC4	Q13310-3		72 kDa	TRUE	0,10	2,3	[]	unknown	10	23	28	23	17	14	30	30
2241	TRUE	Empty	Isoform 2 of ATPase family AAA domain-containing protein 3A OS=Homo sapiens OX=9606 GN=ATAD3A	Q9NVI7-2		66 kDa	TRUE	0,0096	0,8	[]	unknown	47	13	17	37	13	17	17	17
2249	TRUE	Empty	40S ribosomal protein S3a OS=Homo sapiens OX=9606 GN=RPS3A PE=1 SV=2	P61247		30 kDa		0,010	0,8	[]	unknown	42	18	22	32	20	23	14	15
1624	TRUE	Empty	CAD protein OS=Homo sapiens OX=9606 GN=CAD PE=1 SV=1	F8VPD4 (+1)		236 kDa		0,34	1,7	[]	unknown	12	17	35	20	13	20	30	28
2201	TRUE	Empty	Isoform 2 of Heterogeneous nuclear ribonucleoprotein R OS=Homo sapiens OX=9606 GN=HNRNPR	O43390-2		71 kDa	TRUE	0,10	0,9	[]	unknown	23	19	21	20	27	33	16	20
1385	TRUE	Empty	Isoform 2 of Regulator of nonsense transcripts 1 OS=Homo sapiens OX=9606 GN=UPF1	Q92900-2		123 kDa		0,12	2,4	[]	unknown	8	19	35	19	14	19	30	31
2229	TRUE	Empty	Splicing factor, proline- and glutamine-rich OS=Homo sapiens OX=9606 GN=SFPQ PE=1 SV=2	P23246		76 kDa	TRUE	0,038	0,8	[]	unknown	31	16	20	25	24	28	16	20
1625	TRUE	Empty	G_PROTEIN_RECEP_F1_2 domain-containing protein OS=Homo sapiens OX=9606 PE=1 SV=1	A0A0B4J269 (+1)		88 kDa	TRUE	0,31	1,7	[]	unknown	15	19	30	25	22	20	27	20
2535	TRUE	Empty	Histone H2B type 3-B OS=Homo sapiens OX=9606 GN=HIST3H2BB PE=1 SV=3	Q8N257		14 kDa	TRUE	< 0,00010	0,0	control high, sample low	unknown	14	0	0	0	0	26	0	0
1834	TRUE	Empty	Heat shock protein HSP 90-beta OS=Homo sapiens OX=9606 GN=HSP90AB1 PE=1 SV=4	P08238		83 kDa	TRUE	0,39	1,2	[]	unknown	18	19	29	21	23	18	17	14
1733	TRUE	Empty	CCR4-NOT transcription complex subunit 1 OS=Homo sapiens OX=9606 GN=CNOT1 PE=1 SV=2	A5YKK6		267 kDa		0,52	1,4	[]	unknown	12	13	33	17	9	12	35	28
2205	TRUE	Empty	40S ribosomal protein S3 OS=Homo sapiens OX=9606 GN=RPS3 PE=1 SV=2	P23396		27 kDa	TRUE	0,11	0,9	[]	unknown	21	29	21	18	21	23	13	18
1792	TRUE	Empty	Insulin-like growth factor 2 mRNA-binding protein 1 OS=Homo sapiens OX=9606 GN=IGF2BP1 PE=1 SV=2	Q9NZI8		63 kDa	TRUE	0,45	1,2	[]	unknown	24	24	19	30	25	27	15	22
1846	TRUE	Empty	Splicing factor 3B subunit 1 OS=Homo sapiens OX=9606 GN=SF3B1 PE=1 SV=3	O75533		146 kDa		0,40	1,1	[]	unknown	14	17	32	16	23	24	24	22
1890	TRUE	Empty	Y-box-binding protein 1 OS=Homo sapiens OX=9606 GN=YBX1 PE=1 SV=3	P67809		36 kDa	TRUE	0,15	1,0	[]	unknown	31	21	21	31	23	21	19	16
1744	TRUE	Empty	Desmoglein-2 OS=Homo sapiens OX=9606 GN=DSG2 PE=1 SV=2	Q14126		122 kDa		0,52	1,4	[]	unknown	27	16	15	37	17	38	14	9
1735	TRUE	Empty	Isoform 2 of ATP-dependent RNA helicase DHX30 OS=Homo sapiens OX=9606 GN=DHX30	Q7L2E3-2		136 kDa		0,50	1,4	[]	unknown	17	15	27	24	17	17	26	25
1590	TRUE	Empty	Methylcrotonoyl-CoA carboxylase beta chain, mitochondrial OS=Homo sapiens OX=9606 GN=MCCC2 PE=1 SV=1	Q9HCC0		61 kDa		0,23	1,8	[]	unknown	15	17	20	27	24	30	20	20
1243	TRUE	Empty	Neurofilament medium polypeptide OS=Homo sapiens OX=9606 GN=NEFM PE=1 SV=1	E7ESP9 (+1)		98 kDa	FALSE	0,00012	3,5	[]	unknown	17	9	10	60	15	40	12	6
1891	TRUE	Empty	Methylcrotonoyl-CoA carboxylase subunit alpha, mitochondrial OS=Homo sapiens OX=9606 GN=MCCC1 PE=1 SV=3	Q96RQ3		80 kDa		0,21	1,0	[]	unknown	21	17	16	21	21	32	15	16
1835	TRUE	Empty	Nuclear pore complex protein Nup214 OS=Homo sapiens OX=9606 GN=NUP214 PE=1 SV=1	A0A494C1F2 (+2)		212 kDa		0,39	1,2	[]	unknown	18	20	17	21	26	27	22	15
1830	TRUE	Empty	Propionyl-CoA carboxylase beta chain, mitochondrial OS=Homo sapiens OX=9606 GN=PCCB PE=1 SV=1	C9JQS9 (+4)		61 kDa		0,42	1,2	[]	unknown	16	20	21	19	28	22	21	20
2225	TRUE	Empty	60S ribosomal protein L4 OS=Homo sapiens OX=9606 GN=RPL4 PE=1 SV=5	P36578		48 kDa		0,077	0,8	[]	unknown	23	20	21	19	19	18	19	23
1241	TRUE	Empty	Microtubule-associated protein 1B OS=Homo sapiens OX=9606 GN=MAP1B PE=1 SV=2	P46821		271 kDa		0,0032	3,9	[]	unknown	8	16	38	31	13	9	32	22
1786	TRUE	Empty	Protein PRRC2A OS=Homo sapiens OX=9606 GN=PRRC2A PE=1 SV=3	P48634		229 kDa	TRUE	0,51	1,3	[]	unknown	17	20	30	22	19	18	23	22
1884	TRUE	Empty	40S ribosomal protein S4, X isoform OS=Homo sapiens OX=9606 GN=RPS4X PE=1 SV=2	P62701		30 kDa		0,27	1,1	[]	unknown	19	17	14	20	17	18	16	19
1865	TRUE	Empty	Angiomotin OS=Homo sapiens OX=9606 GN=AMOT PE=1 SV=1	Q4VCS5		118 kDa	TRUE	0,26	1,1	[]	unknown	29	14	11	32	20	40	7	10
1667	TRUE	Empty	Interleukin enhancer-binding factor 2 OS=Homo sapiens OX=9606 GN=ILF2 PE=1 SV=1	B4DY09 (+1)		39 kDa		0,46	1,5	[]	unknown	12	19	25	18	20	28	18	25
1344	TRUE	Empty	Endoplasmic reticulum chaperone BiP OS=Homo sapiens OX=9606 GN=HSPA5 PE=1 SV=2	P11021		72 kDa	TRUE	0,028	2,8	[]	unknown	10	17	32	28	18	15	29	19
1345	TRUE	Empty	116 kDa U5 small nuclear ribonucleoprotein component OS=Homo sapiens OX=9606 GN=EFTUD2 PE=1 SV=1	Q15029 (+2)		109 kDa	TRUE	0,11	2,8	[]	unknown	5	21	24	14	23	31	17	24
1398	TRUE	Empty	ATP-citrate synthase OS=Homo sapiens OX=9606 GN=ACLY PE=1 SV=3	P53396		121 kDa		0,16	2,3	[]	unknown	7	23	28	16	18	11	22	25
2	TRUE	Empty	Tubulin beta-4A chain OS=Homo sapiens OX=9606 GN=TUBB4A PE=1 SV=2	P04350		50 kDa	TRUE	0,00024	INF	[]	unknown	0	14	29	15	0	0	27	24
2181	TRUE	Empty	Isoform 4 of Treacle protein OS=Homo sapiens OX=9606 GN=TCOF1	Q13428-4		156 kDa	TRUE	0,12	0,9	[]	unknown	26	16	20	24	17	20	17	13
1581	TRUE	Empty	Eukaryotic translation initiation factor 3 subunit C OS=Homo sapiens OX=9606 GN=EIF3C PE=1 SV=1	Q99613		105 kDa		0,21	1,9	[]	unknown	14	14	24	26	19	12	23	23
1591	TRUE	Empty	Lamina-associated polypeptide 2, isoform alpha OS=Homo sapiens OX=9606 GN=TMPO PE=1 SV=2	P42166		75 kDa	TRUE	0,23	1,8	[]	unknown	15	16	22	27	21	22	21	19
1814	TRUE	Empty	Histone H2A OS=Homo sapiens OX=9606 GN=hCG_2039566 PE=3 SV=1	A0A0U1RR32 (+8)		18 kDa	TRUE	0,46	1,2	[]	unknown	14	20	9	17	31	37	8	8
1646	TRUE	Empty	Polypyrimidine tract binding protein 1, isoform CRA_b OS=Homo sapiens OX=9606 GN=PTBP1 PE=1 SV=4	A6NLN1 (+3)		57 kDa	TRUE	0,34	1,6	[]	unknown	14	17	23	23	19	26	18	22
1588	TRUE	Empty	Importin subunit beta-1 OS=Homo sapiens OX=9606 GN=KPNB1 PE=1 SV=2	Q14974		97 kDa		0,24	1,8	[]	unknown	12	14	20	22	12	15	21	25
2182	TRUE	Empty	Far upstream element-binding protein 2 OS=Homo sapiens OX=9606 GN=KHSRP PE=1 SV=4	Q92945		73 kDa	TRUE	0,12	0,9	[]	unknown	24	19	18	22	22	21	15	14
1613	TRUE	Empty	Elongation factor 1-alpha 1 OS=Homo sapiens OX=9606 GN=EEF1A1 PE=1 SV=1	P68104		50 kDa	TRUE	0,29	1,7	[]	unknown	14	21	15	24	21	24	13	12
2173	TRUE	Empty	La-related protein 1 OS=Homo sapiens OX=9606 GN=LARP1 PE=1 SV=2	Q6PKG0		124 kDa	TRUE	0,14	1,0	[]	unknown	26	9	18	25	7	11	19	22
1750	TRUE	Empty	Peroxiredoxin-1 (Fragment) OS=Homo sapiens OX=9606 GN=PRDX1 PE=1 SV=1	A0A0A0MSI0 (+1)		19 kDa	TRUE	0,56	1,3	[]	unknown	15	27	13	20	24	24	12	10
2206	TRUE	Empty	Chromodomain-helicase-DNA-binding protein 4 OS=Homo sapiens OX=9606 GN=CHD4 PE=1 SV=1	A0A0C4DGG9 (+9)		220 kDa	TRUE	0,17	0,9	[]	unknown	14	13	30	12	17	19	19	27
1579	TRUE	Empty	Drebrin OS=Homo sapiens OX=9606 GN=DBN1 PE=1 SV=4	Q16643		71 kDa		0,19	1,9	[]	unknown	15	13	22	28	9	29	23	20
1862	TRUE	Empty	Eukaryotic translation initiation factor 4 gamma 1 OS=Homo sapiens OX=9606 GN=EIF4G1 PE=1 SV=1	E7EUU4 (+3)		172 kDa	TRUE	0,33	1,1	[]	unknown	18	14	21	20	12	15	18	16
1592	TRUE	Empty	Isoform 2 of Nuclear mitotic apparatus protein 1 OS=Homo sapiens OX=9606 GN=NUMA1	Q14980-2		237 kDa		0,29	1,8	[]	unknown	10	12	13	18	24	27	20	19
1725	TRUE	Empty	Isoform 5 of Protein transport protein Sec16A OS=Homo sapiens OX=9606 GN=SEC16A	O15027-5		254 kDa	TRUE	0,45	1,5	[]	unknown	17	18	18	25	15	18	20	17
1663	TRUE	Empty	Protein transport protein Sec16A OS=Homo sapiens OX=9606 GN=SEC16A PE=1 SV=4	O15027		252 kDa	TRUE	0,40	1,5	[]	unknown	17	17	20	26	14	17	21	16
1872	TRUE	Empty	ATP synthase subunit alpha, mitochondrial OS=Homo sapiens OX=9606 GN=ATP5F1A PE=1 SV=1	P25705		60 kDa		0,29	1,1	[]	unknown	22	18	14	24	17	18	18	17
1196	TRUE	Empty	Utrophin OS=Homo sapiens OX=9606 GN=UTRN PE=1 SV=2	P46939 (+1)		394 kDa	TRUE	0,0021	4,3	[]	unknown	7	7	28	30	5	10	24	23
1780	TRUE	Empty	Splicing factor 3B subunit 2 OS=Homo sapiens OX=9606 GN=SF3B2 PE=1 SV=2	Q13435		100 kDa		0,53	1,3	[]	unknown	16	20	10	21	24	26	9	9
2364	TRUE	Empty	Heterogeneous nuclear ribonucleoproteins C1/C2 OS=Homo sapiens OX=9606 GN=HNRNPC PE=1 SV=1	B2R5W2 (+4)		32 kDa	TRUE	0,0074	0,5	[]	unknown	21	18	14	11	19	23	12	12
1658	TRUE	Empty	Isoleucine--tRNA ligase, cytoplasmic OS=Homo sapiens OX=9606 GN=IARS PE=1 SV=2	P41252		145 kDa		0,45	1,6	[]	unknown	9	12	25	14	12	10	22	27
2250	TRUE	Empty	Heterogeneous nuclear ribonucleoprotein A3 OS=Homo sapiens OX=9606 GN=HNRNPA3 PE=1 SV=2	P51991		40 kDa	TRUE	0,041	0,8	[]	unknown	25	17	17	19	17	17	18	21
1159	TRUE	Empty	X-ray repair cross-complementing protein 6 OS=Homo sapiens OX=9606 GN=XRCC6 PE=1 SV=2	P12956		70 kDa		< 0,00010	14	control low, sample high	unknown	2	16	25	27	18	16	22	21
1736	TRUE	Empty	Lamina-associated polypeptide 2, isoforms beta/gamma OS=Homo sapiens OX=9606 GN=TMPO PE=1 SV=2	P42167		51 kDa	TRUE	0,49	1,4	[]	unknown	25	13	19	35	19	13	17	12
1416	TRUE	Empty	Heat shock protein HSP 90-alpha OS=Homo sapiens OX=9606 GN=HSP90AA1 PE=1 SV=5	P07900 (+1)		85 kDa	TRUE	0,20	2,0	[]	unknown	10	10	30	20	13	11	23	19
2187	TRUE	Empty	60S ribosomal protein L7 OS=Homo sapiens OX=9606 GN=RPL7 PE=1 SV=1	P18124		29 kDa		0,14	0,9	[]	unknown	19	14	18	17	16	15	19	17
1882	TRUE	Empty	Heterogeneous nuclear ribonucleoprotein F OS=Homo sapiens OX=9606 GN=HNRNPF PE=1 SV=3	P52597		46 kDa	TRUE	0,29	1,1	[]	unknown	17	18	15	18	20	19	15	13
2190	TRUE	Empty	60S ribosomal protein L6 OS=Homo sapiens OX=9606 GN=RPL6 PE=1 SV=3	Q02878		33 kDa		0,15	0,9	[]	unknown	18	9	19	16	14	12	19	21
1751	TRUE	Empty	Proliferation marker protein Ki-67 OS=Homo sapiens OX=9606 GN=MKI67 PE=1 SV=2	P46013		359 kDa	TRUE	0,58	1,3	[]	unknown	9	19	11	12	29	38	8	10
2192	TRUE	Empty	Bcl-2-associated transcription factor 1 OS=Homo sapiens OX=9606 GN=BCLAF1 PE=1 SV=2	Q9NYF8 (+1)		106 kDa	TRUE	0,098	0,9	[]	unknown	24	10	10	21	16	23	11	12
1831	TRUE	Empty	Importin subunit alpha-1 OS=Homo sapiens OX=9606 GN=KPNA2 PE=1 SV=1	P52292		58 kDa		0,42	1,2	[]	unknown	16	15	16	19	16	19	18	19
1411	TRUE	Empty	Keratin, type I cytoskeletal 10 OS=Homo sapiens OX=9606 GN=KRT10 PE=1 SV=6	P13645		59 kDa	TRUE	0,19	2,1	[]	unknown	8	51	20	17	5	5	17	2
2212	TRUE	Empty	40S ribosomal protein S7 OS=Homo sapiens OX=9606 GN=RPS7 PE=1 SV=1	P62081		22 kDa		0,072	0,8	[]	unknown	26	8	14	22	15	16	12	18
1586	TRUE	Empty	Ubiquitin-associated protein 2-like OS=Homo sapiens OX=9606 GN=UBAP2L PE=1 SV=2	Q14157 (+1)		115 kDa		0,22	1,8	[]	unknown	13	11	22	24	14	17	17	17
1648	TRUE	Empty	Isoform 2 of MICOS complex subunit MIC60 OS=Homo sapiens OX=9606 GN=IMMT	Q16891-2		83 kDa		0,33	1,6	[]	unknown	16	10	13	26	9	11	14	15
2275	TRUE	Empty	Histone H3 (Fragment) OS=Homo sapiens OX=9606 GN=H3-3B PE=1 SV=1	K7EK07 (+3)		15 kDa	TRUE	0,13	0,7	[]	unknown	11	16	3	8	16	18	3	3
1781	TRUE	Empty	Host cell factor 1 OS=Homo sapiens OX=9606 GN=HCFC1 PE=1 SV=2	A6NEM2 (+1)		213 kDa	TRUE	0,54	1,3	[]	unknown	13	15	18	17	16	16	19	16
1880	TRUE	Empty	40S ribosomal protein S13 OS=Homo sapiens OX=9606 GN=RPS13 PE=1 SV=2	P62277		17 kDa		0,31	1,1	[]	unknown	16	13	10	17	15	17	11	13
2331	TRUE	Empty	60S ribosomal protein L7a OS=Homo sapiens OX=9606 GN=RPL7A PE=1 SV=2	P62424		30 kDa		0,020	0,6	[]	unknown	22	13	16	14	15	16	17	17
2240	TRUE	Empty	40S ribosomal protein S2 OS=Homo sapiens OX=9606 GN=RPS2 PE=1 SV=2	P15880		31 kDa		0,084	0,8	[]	unknown	19	10	20	15	12	13	18	22
1885	TRUE	Empty	Enhancer of mRNA-decapping protein 4 OS=Homo sapiens OX=9606 GN=EDC4 PE=1 SV=1	Q6P2E9		152 kDa		0,25	1,0	[]	unknown	21	11	18	22	10	19	17	16
2213	TRUE	Empty	TP53-binding protein 1 OS=Homo sapiens OX=9606 GN=TP53BP1 PE=1 SV=2	Q12888 (+2)		214 kDa		0,18	0,8	[]	unknown	13	19	21	11	15	16	16	18
2193	TRUE	Empty	40S ribosomal protein S8 OS=Homo sapiens OX=9606 GN=RPS8 PE=1 SV=1	Q5JR95		22 kDa		0,098	0,9	[]	unknown	24	13	12	21	16	15	11	15
1343	TRUE	Empty	Splicing factor 3B subunit 3 OS=Homo sapiens OX=9606 GN=SF3B3 PE=1 SV=4	Q15393		136 kDa		0,079	2,8	[]	unknown	6	14	15	17	18	15	12	16
2228	TRUE	Empty	ATPase family AAA domain-containing protein 3B OS=Homo sapiens OX=9606 GN=ATAD3B PE=1 SV=1	Q5T9A4		73 kDa	TRUE	0,037	0,8	[]	unknown	32	10	11	26	8	10	11	11
1668	TRUE	Empty	Isoform 2 of Plectin OS=Homo sapiens OX=9606 GN=PLEC	Q15149-2		518 kDa	TRUE	0,40	1,5	[]	unknown	22	5	14	33	4	18	12	9
1417	TRUE	Empty	General transcription factor II-I OS=Homo sapiens OX=9606 GN=GTF2I PE=1 SV=1	A0A494C1K3		131 kDa		0,24	2,0	[]	unknown	8	10	24	16	10	11	21	14
1659	TRUE	Empty	Tight junction protein ZO-1 OS=Homo sapiens OX=9606 GN=TJP1 PE=1 SV=1	A0A087X0K9 (+2)		188 kDa		0,37	1,6	[]	unknown	18	9	12	28	9	32	8	10
2207	TRUE	Empty	DNA-directed RNA polymerase II subunit RPB1 OS=Homo sapiens OX=9606 GN=POLR2A PE=4 SV=1	A0A590UJN4		217 kDa		0,17	0,9	[]	unknown	14	12	18	12	14	18	10	15
2465	TRUE	Empty	60S ribosomal protein L3 OS=Homo sapiens OX=9606 GN=RPL3 PE=1 SV=2	P39023		46 kDa		0,00026	0,5	[]	unknown	34	5	12	16	12	12	14	12
1847	TRUE	Empty	Myb-binding protein 1A OS=Homo sapiens OX=9606 GN=MYBBP1A PE=1 SV=2	Q9BQG0 (+1)		149 kDa		0,47	1,1	[]	unknown	7	13	15	8	15	16	16	22
1664	TRUE	Empty	Spectrin beta chain, non-erythrocytic 2 OS=Homo sapiens OX=9606 GN=SPTBN2 PE=1 SV=3	O15020		271 kDa	TRUE	0,39	1,5	[]	unknown	19	4	17	29	1	14	13	21
1669	TRUE	Empty	60 kDa heat shock protein, mitochondrial OS=Homo sapiens OX=9606 GN=HSPD1 PE=1 SV=2	P10809		61 kDa		0,43	1,5	[]	unknown	16	9	18	24	12	15	11	16
1660	TRUE	Empty	Aspartate--tRNA ligase, cytoplasmic OS=Homo sapiens OX=9606 GN=DARS PE=1 SV=2	P14868		57 kDa		0,45	1,6	[]	unknown	9	17	21	14	14	11	16	14
1752	TRUE	Empty	Caprin-1 OS=Homo sapiens OX=9606 GN=CAPRIN1 PE=1 SV=2	Q14444		78 kDa		0,55	1,3	[]	unknown	18	9	15	24	10	14	16	15
2284	TRUE	Empty	Dihydrolipoyllysine-residue acetyltransferase component of pyruvate dehydrogenase complex, mitochondrial OS=Homo sapiens OX=9606 GN=DLAT PE=1 SV=3	P10515		69 kDa		0,061	0,7	[]	unknown	17	13	17	12	10	13	12	14
1748	TRUE	Empty	Y-box-binding protein 3 OS=Homo sapiens OX=9606 GN=YBX3 PE=1 SV=4	P16989		40 kDa	TRUE	0,56	1,4	[]	unknown	14	16	20	19	13	13	17	13
1164	TRUE	Empty	Eukaryotic translation initiation factor 3 subunit L OS=Homo sapiens OX=9606 GN=EIF3L PE=1 SV=1	B0QY89 (+1)		71 kDa		0,0069	7,5	[]	unknown	2	10	17	15	11	7	17	17
1599	TRUE	Empty	Protein scribble homolog OS=Homo sapiens OX=9606 GN=SCRIB PE=1 SV=1	A0A0G2JPP5 (+1)		178 kDa	TRUE	0,25	1,8	[]	unknown	14	9	15	25	9	15	14	11
1790	TRUE	Empty	Heterogeneous nuclear ribonucleoprotein L OS=Homo sapiens OX=9606 GN=HNRNPL PE=1 SV=2	P14866		64 kDa	TRUE	0,50	1,3	[]	unknown	15	16	15	19	18	24	9	11
1418	TRUE	Empty	Staphylococcal nuclease domain-containing protein 1 OS=Homo sapiens OX=9606 GN=SND1 PE=1 SV=1	Q7KZF4		102 kDa		0,22	2,0	[]	unknown	9	13	20	18	13	12	21	15
2350	TRUE	Empty	Ataxin-2-like protein OS=Homo sapiens OX=9606 GN=ATXN2L PE=1 SV=2	Q8WWM7		113 kDa	TRUE	0,0062	0,6	[]	unknown	27	7	15	16	12	10	14	12
2184	TRUE	Empty	Histone H2A type 1-B/E OS=Homo sapiens OX=9606 GN=H2AC4 PE=1 SV=2	P04908 (+2)		14 kDa	TRUE	0,25	0,9	[]	unknown	11	17	0	10	21	30	6	6
1195	TRUE	Empty	Prelamin-A/C OS=Homo sapiens OX=9606 GN=LMNA PE=1 SV=1	P02545		74 kDa	TRUE	0,0075	4,4	[]	unknown	5	7	10	22	15	16	9	10
2242	TRUE	Empty	40S ribosomal protein S18 OS=Homo sapiens OX=9606 GN=RPS18 PE=1 SV=3	P62269		18 kDa		0,085	0,8	[]	unknown	18	15	7	14	18	13	6	6
2226	TRUE	Empty	ELAV-like protein 1 OS=Homo sapiens OX=9606 GN=ELAVL1 PE=1 SV=2	Q15717 (+1)		36 kDa	TRUE	0,12	0,8	[]	unknown	17	15	11	14	14	19	12	12
1603	TRUE	Empty	Isoform 3 of Cytoskeleton-associated protein 5 OS=Homo sapiens OX=9606 GN=CKAP5	Q14008-3		226 kDa		0,35	1,8	[]	unknown	8	11	22	14	12	9	18	15
1883	TRUE	Empty	La-related protein 4 OS=Homo sapiens OX=9606 GN=LARP4 PE=1 SV=3	Q71RC2 (+1)		81 kDa		0,29	1,1	[]	unknown	17	13	14	18	11	8	19	16
1405	TRUE	Empty	Keratin, type I cytoskeletal 9 OS=Homo sapiens OX=9606 GN=KRT9 PE=1 SV=3	P35527		62 kDa	TRUE	0,082	2,2	[]	unknown	13	30	17	29	4	7	3	5
1600	TRUE	Empty	X-ray repair cross-complementing protein 5 OS=Homo sapiens OX=9606 GN=XRCC5 PE=1 SV=3	P13010		83 kDa		0,32	1,8	[]	unknown	9	8	24	16	11	18	14	15
1836	TRUE	Empty	Pre-mRNA-splicing factor ATP-dependent RNA helicase DHX15 OS=Homo sapiens OX=9606 GN=DHX15 PE=1 SV=2	O43143		91 kDa	TRUE	0,50	1,2	[]	unknown	6	19	13	7	18	21	10	11
2536	TRUE	Empty	Heterogeneous nuclear ribonucleoprotein L (Fragment) OS=Homo sapiens OX=9606 GN=HNRNPL PE=1 SV=1	A0A3B3ITJ4		59 kDa	TRUE	< 0,00010	0,0	control high, sample low	unknown	14	15	14	0	20	23	9	0
2194	TRUE	Empty	SWI/SNF-related matrix-associated actin-dependent regulator of chromatin subfamily A member 5 OS=Homo sapiens OX=9606 GN=SMARCA5 PE=1 SV=1	O60264		122 kDa	TRUE	0,28	0,9	[]	unknown	8	11	13	7	16	19	12	8
2463	TRUE	Empty	Thyroid hormone receptor-associated protein 3 OS=Homo sapiens OX=9606 GN=THRAP3 PE=1 SV=2	Q9Y2W1		109 kDa	TRUE	0,0042	0,5	[]	unknown	21	9	19	10	13	17	16	13
2277	TRUE	Empty	Cell division cycle 5-like protein OS=Homo sapiens OX=9606 GN=CDC5L PE=1 SV=2	Q99459		92 kDa		0,090	0,7	[]	unknown	14	19	14	10	15	16	11	14
2243	TRUE	Empty	40S ribosomal protein S9 OS=Homo sapiens OX=9606 GN=RPS9 PE=1 SV=3	P46781		23 kDa		0,20	0,8	[]	unknown	9	10	11	7	6	8	10	9
1728	TRUE	Empty	Protein LYRIC OS=Homo sapiens OX=9606 GN=MTDH PE=1 SV=2	Q86UE4		64 kDa		0,49	1,4	[]	unknown	16	4	18	23	7	13	10	20
2351	TRUE	Empty	ADP/ATP translocase 2 OS=Homo sapiens OX=9606 GN=SLC25A5 PE=1 SV=7	P05141		33 kDa	TRUE	0,058	0,6	[]	unknown	12	10	13	7	11	7	10	13
1816	TRUE	Empty	Nuclear pore complex protein Nup155 OS=Homo sapiens OX=9606 GN=NUP155 PE=1 SV=1	O75694 (+1)		155 kDa		0,48	1,2	[]	unknown	10	13	10	12	12	13	11	13
2464	TRUE	Empty	Plasminogen activator inhibitor 1 RNA-binding protein OS=Homo sapiens OX=9606 GN=SERBP1 PE=1 SV=2	Q8NC51		45 kDa		0,0042	0,5	[]	unknown	21	8	19	10	9	8	17	18
1578	TRUE	Empty	Eukaryotic initiation factor 4A-I OS=Homo sapiens OX=9606 GN=EIF4A1 PE=1 SV=1	P60842		46 kDa	TRUE	0,29	1,9	[]	unknown	8	15	19	15	14	17	13	13
1357	TRUE	Empty	Ras GTPase-activating protein-binding protein 1 OS=Homo sapiens OX=9606 GN=G3BP1 PE=1 SV=1	Q13283		52 kDa		0,098	2,6	[]	unknown	7	13	19	18	12	9	16	18
1815	TRUE	Empty	Pre-mRNA-processing factor 19 OS=Homo sapiens OX=9606 GN=PRPF19 PE=1 SV=1	Q9UMS4		55 kDa		0,46	1,2	[]	unknown	14	11	12	17	15	16	10	11
1734	TRUE	Empty	tRNA-splicing ligase RtcB homolog OS=Homo sapiens OX=9606 GN=RTCB PE=1 SV=1	Q9Y3I0		55 kDa		0,52	1,4	[]	unknown	12	10	14	17	12	12	15	18
1783	TRUE	Empty	pre-rRNA 2'-O-ribose RNA methyltransferase FTSJ3 OS=Homo sapiens OX=9606 GN=FTSJ3 PE=1 SV=2	Q8IY81		97 kDa		0,55	1,3	[]	unknown	10	11	11	13	18	23	9	7
1753	TRUE	Empty	Dedicator of cytokinesis protein 7 OS=Homo sapiens OX=9606 GN=DOCK7 PE=1 SV=4	Q96N67 (+3)		243 kDa	TRUE	0,56	1,3	[]	unknown	12	9	15	16	11	13	15	18
2289	TRUE	Empty	Nucleolar GTP-binding protein 1 OS=Homo sapiens OX=9606 GN=GTPBP4 PE=1 SV=3	Q9BZE4		74 kDa		0,090	0,7	[]	unknown	13	11	13	9	17	21	13	13
1810	TRUE	Empty	RuvB-like 1 OS=Homo sapiens OX=9606 GN=RUVBL1 PE=1 SV=1	Q9Y265		50 kDa		0,50	1,2	[]	unknown	9	14	18	11	11	12	15	18
1793	TRUE	Empty	Eukaryotic translation initiation factor 3 subunit B OS=Homo sapiens OX=9606 GN=EIF3B PE=1 SV=3	P55884 (+1)		92 kDa		0,53	1,2	[]	unknown	8	9	27	10	5	6	20	22
2356	TRUE	Empty	40S ribosomal protein S6 OS=Homo sapiens OX=9606 GN=RPS6 PE=1 SV=1	P62753		29 kDa		0,0038	0,6	[]	unknown	27	9	13	15	11	13	9	12
2195	TRUE	Empty	Isoform 3 of Heterogeneous nuclear ribonucleoprotein A/B OS=Homo sapiens OX=9606 GN=HNRNPAB	Q99729-3		31 kDa	TRUE	0,16	0,9	[]	unknown	16	8	11	14	15	16	13	10
1380	TRUE	Empty	Arginine--tRNA ligase, cytoplasmic OS=Homo sapiens OX=9606 GN=RARS PE=1 SV=2	P54136		75 kDa		0,13	2,4	[]	unknown	7	9	19	17	11	11	18	18
2216	TRUE	Empty	RNA-binding protein 14 OS=Homo sapiens OX=9606 GN=RBM14 PE=1 SV=2	Q96PK6		69 kDa		0,18	0,8	[]	unknown	12	12	13	10	12	12	11	13
1386	TRUE	Empty	Nesprin-2 OS=Homo sapiens OX=9606 GN=SYNE2 PE=1 SV=3	Q8WXH0 (+1)		796 kDa	TRUE	0,32	2,3	[]	unknown	3	8	20	7	10	11	20	14
2178	TRUE	Empty	Far upstream element-binding protein 3 OS=Homo sapiens OX=9606 GN=FUBP3 PE=1 SV=2	Q96I24		62 kDa	TRUE	0,20	0,9	[]	unknown	17	14	4	16	15	11	5	9
2214	TRUE	Empty	Trifunctional enzyme subunit alpha, mitochondrial OS=Homo sapiens OX=9606 GN=HADHA PE=1 SV=2	H0YFD6 (+1)		86 kDa		0,18	0,8	[]	unknown	13	6	15	11	10	16	12	17
1574	TRUE	Empty	Dolichyl-diphosphooligosaccharide--protein glycosyltransferase subunit 1 OS=Homo sapiens OX=9606 GN=RPN1 PE=1 SV=1	P04843		69 kDa		0,24	1,9	[]	unknown	10	8	15	19	8	7	15	16
2217	TRUE	Empty	Double-stranded RNA-specific adenosine deaminase OS=Homo sapiens OX=9606 GN=ADAR PE=1 SV=4	P55265 (+1)		136 kDa		0,18	0,8	[]	unknown	12	14	8	10	15	16	11	8
1244	TRUE	Empty	Methionine--tRNA ligase, cytoplasmic OS=Homo sapiens OX=9606 GN=MARS PE=1 SV=2	P56192		101 kDa		0,061	3,5	[]	unknown	4	10	21	14	3	5	18	24
1356	TRUE	Empty	Eukaryotic initiation factor 4A-III OS=Homo sapiens OX=9606 GN=EIF4A3 PE=1 SV=4	P38919		47 kDa	TRUE	0,15	2,6	[]	unknown	5	12	15	13	10	17	15	12
1396	TRUE	Empty	LIM domain and actin-binding protein 1 OS=Homo sapiens OX=9606 GN=LIMA1 PE=1 SV=1	Q9UHB6		85 kDa	TRUE	0,066	2,3	[]	unknown	13	7	10	30	7	21	8	6
1794	TRUE	Empty	60S ribosomal protein L18 (Fragment) OS=Homo sapiens OX=9606 GN=RPL18 PE=1 SV=1	J3QQ67 (+1)		22 kDa		0,50	1,2	[]	unknown	12	13	12	15	13	14	12	11
1729	TRUE	Empty	Tubulin beta-6 chain OS=Homo sapiens OX=9606 GN=TUBB6 PE=1 SV=1	Q9BUF5		50 kDa	TRUE	0,55	1,4	[]	unknown	7	8	18	10	8	11	13	10
2366	TRUE	Empty	60S ribosomal protein L13 OS=Homo sapiens OX=9606 GN=RPL13 PE=1 SV=4	P26373		24 kDa		0,0021	0,5	[]	unknown	26	9	12	13	9	9	11	11
1614	TRUE	Empty	RuvB-like 2 OS=Homo sapiens OX=9606 GN=RUVBL2 PE=1 SV=3	Q9Y230		51 kDa		0,39	1,7	[]	unknown	7	13	16	12	15	13	14	11
1892	TRUE	Empty	DNA helicase OS=Homo sapiens OX=9606 GN=MCM4 PE=1 SV=1	A0A3B3IU45 (+1)		91 kDa	TRUE	0,30	1,0	[]	unknown	12	12	15	12	14	13	13	10
1413	TRUE	Empty	Catenin alpha-1 OS=Homo sapiens OX=9606 GN=CTNNA1 PE=1 SV=1	P35221		100 kDa		0,18	2,1	[]	unknown	9	5	11	19	8	14	18	16
1419	TRUE	Empty	Leucine-rich PPR motif-containing protein, mitochondrial OS=Homo sapiens OX=9606 GN=LRPPRC PE=1 SV=3	P42704		158 kDa		0,29	2,0	[]	unknown	6	2	15	12	9	8	13	19
1157	TRUE	Empty	Structural maintenance of chromosomes protein 4 OS=Homo sapiens OX=9606 GN=SMC4 PE=1 SV=2	Q9NTJ3		147 kDa		0,00064	17	[]	unknown	1	9	15	17	9	10	11	9
1784	TRUE	Empty	Ran GTPase-activating protein 1 OS=Homo sapiens OX=9606 GN=RANGAP1 PE=1 SV=1	P46060		64 kDa		0,55	1,3	[]	unknown	10	12	14	13	18	13	14	10
2246	TRUE	Empty	60S ribosomal protein L13a (Fragment) OS=Homo sapiens OX=9606 GN=RPL13A PE=1 SV=2	M0QYS1 (+1)		24 kDa		0,13	0,8	[]	unknown	13	11	11	10	9	7	8	6
1626	TRUE	Empty	Eukaryotic translation initiation factor 3 subunit D OS=Homo sapiens OX=9606 GN=EIF3D PE=1 SV=1	O15371 (+1)		64 kDa		0,38	1,7	[]	unknown	9	10	12	15	11	11	16	14
1576	TRUE	Empty	Glyceraldehyde-3-phosphate dehydrogenase OS=Homo sapiens OX=9606 GN=GAPDH PE=1 SV=3	P04406 (+1)		36 kDa		0,27	1,9	[]	unknown	9	13	11	17	13	17	9	7
1811	TRUE	Empty	5'-3' exoribonuclease 2 OS=Homo sapiens OX=9606 GN=XRN2 PE=1 SV=1	Q9H0D6		109 kDa		0,50	1,2	[]	unknown	9	11	11	11	13	13	12	12
1158	TRUE	Empty	Structural maintenance of chromosomes protein 2 OS=Homo sapiens OX=9606 GN=SMC2 PE=1 SV=2	O95347		136 kDa		0,0029	14	[]	unknown	1	12	16	14	14	8	15	12
1858	TRUE	Empty	Eukaryotic translation initiation factor 3 subunit E OS=Homo sapiens OX=9606 GN=EIF3E PE=1 SV=1	P60228		52 kDa		0,45	1,1	[]	unknown	8	7	18	9	7	9	14	16
1604	TRUE	Empty	T-complex protein 1 subunit beta OS=Homo sapiens OX=9606 GN=CCT2 PE=1 SV=4	P78371		57 kDa		0,35	1,8	[]	unknown	8	9	18	14	10	13	18	12
1859	TRUE	Empty	Exosome component 10 OS=Homo sapiens OX=9606 GN=EXOSC10 PE=1 SV=2	Q01780		101 kDa		0,45	1,1	[]	unknown	8	10	19	9	14	14	11	10
2466	TRUE	Empty	Mediator of DNA damage checkpoint protein 1 OS=Homo sapiens OX=9606 GN=MDC1 PE=1 SV=3	Q14676		227 kDa		0,032	0,5	[]	unknown	11	20	2	5	31	28	2	3
2203	TRUE	Empty	Heterogeneous nuclear ribonucleoprotein H2 OS=Homo sapiens OX=9606 GN=HNRNPH2 PE=1 SV=1	P55795		49 kDa	TRUE	0,16	0,9	[]	unknown	15	17	6	13	17	20	6	9
1347	TRUE	Empty	HEAT repeat-containing protein 1 OS=Homo sapiens OX=9606 GN=HEATR1 PE=1 SV=3	Q9H583		242 kDa		0,24	2,7	[]	unknown	3	8	14	8	10	12	12	14
1893	TRUE	Empty	Probable ATP-dependent RNA helicase DDX20 OS=Homo sapiens OX=9606 GN=DDX20 PE=1 SV=2	Q9UHI6		92 kDa		0,33	1,0	[]	unknown	10	6	19	10	8	12	15	13
2473	TRUE	Empty	ADP/ATP translocase 3 OS=Homo sapiens OX=9606 GN=SLC25A6 PE=1 SV=4	P12236		33 kDa	TRUE	0,019	0,4	[]	unknown	12	10	8	5	10	5	8	9
1894	TRUE	Empty	DNA topoisomerase 2-alpha OS=Homo sapiens OX=9606 GN=TOP2A PE=1 SV=3	P11388 (+3)		174 kDa	TRUE	0,67	1,0	[]	unknown	1	18	7	1	24	25	7	9
1245	TRUE	Empty	Kinesin-1 heavy chain OS=Homo sapiens OX=9606 GN=KIF5B PE=1 SV=1	P33176		110 kDa	TRUE	0,061	3,5	[]	unknown	4	9	16	14	7	13	14	14
1895	TRUE	Empty	60S ribosomal protein L38 OS=Homo sapiens OX=9606 GN=RPL38 PE=1 SV=2	P63173		8 kDa		0,25	1,0	[]	unknown	16	12	12	16	14	11	9	10
2273	TRUE	Empty	Serine/arginine-rich splicing factor 3 OS=Homo sapiens OX=9606 GN=SRSF3 PE=1 SV=1	P84103 (+1)		19 kDa	TRUE	0,061	0,7	[]	unknown	19	11	6	14	13	12	5	7
1754	TRUE	Empty	Splicing factor 3A subunit 1 OS=Homo sapiens OX=9606 GN=SF3A1 PE=1 SV=1	Q15459		89 kDa		0,60	1,3	[]	unknown	6	11	13	8	15	13	7	8
1258	TRUE	Empty	Probable ubiquitin carboxyl-terminal hydrolase FAF-X OS=Homo sapiens OX=9606 GN=USP9X PE=1 SV=3	Q93008 (+1)		292 kDa		0,086	3,2	[]	unknown	4	4	18	13	8	11	15	11
1163	TRUE	Empty	Isoform 2 of Alpha-actinin-1 OS=Homo sapiens OX=9606 GN=ACTN1	P12814-2 (+1)		103 kDa	TRUE	0,051	8,0	[]	unknown	1	5	19	8	8	6	21	23
1787	TRUE	Empty	Metastasis-associated protein MTA2 OS=Homo sapiens OX=9606 GN=MTA2 PE=1 SV=1	O94776		75 kDa	TRUE	0,56	1,3	[]	unknown	7	12	13	9	11	8	11	8
1387	TRUE	Empty	182 kDa tankyrase-1-binding protein OS=Homo sapiens OX=9606 GN=TNKS1BP1 PE=1 SV=4	Q9C0C2		182 kDa		0,18	2,3	[]	unknown	6	10	16	14	12	10	15	13
1627	TRUE	Empty	Ribosomal L1 domain-containing protein 1 OS=Homo sapiens OX=9606 GN=RSL1D1 PE=1 SV=3	O76021		55 kDa		0,53	1,7	[]	unknown	3	11	10	5	13	18	11	10
2367	TRUE	Empty	Ribosomal RNA processing protein 1 homolog B OS=Homo sapiens OX=9606 GN=RRP1B PE=1 SV=3	Q14684		84 kDa		0,13	0,5	[]	unknown	6	10	11	3	18	16	8	7
1263	TRUE	Empty	Cytochrome b-c1 complex subunit 2, mitochondrial OS=Homo sapiens OX=9606 GN=UQCRC2 PE=1 SV=3	P22695		48 kDa		0,043	3,2	[]	unknown	6	14	11	19	14	13	9	8
1817	TRUE	Empty	Voltage-dependent anion-selective channel protein 2 OS=Homo sapiens OX=9606 GN=VDAC2 PE=1 SV=2	P45880 (+2)		32 kDa		0,48	1,2	[]	unknown	10	10	12	12	9	11	16	13
2462	TRUE	Empty	60S ribosomal protein L8 OS=Homo sapiens OX=9606 GN=RPL8 PE=1 SV=2	P62917		28 kDa		0,0029	0,5	[]	unknown	23	8	10	11	9	8	8	7
1896	TRUE	Empty	Nuclear pore complex protein Nup153 OS=Homo sapiens OX=9606 GN=NUP153 PE=1 SV=2	P49790		154 kDa		0,36	1,0	[]	unknown	8	11	12	8	18	16	6	8
1856	TRUE	Empty	Serine/threonine-protein phosphatase PGAM5, mitochondrial OS=Homo sapiens OX=9606 GN=PGAM5 PE=1 SV=2	Q96HS1		32 kDa		0,38	1,1	[]	unknown	15	7	7	17	7	6	5	7
1897	TRUE	Empty	Programmed cell death 11, isoform CRA_a OS=Homo sapiens OX=9606 GN=PDCD11 PE=1 SV=1	A0A3B3IUD7 (+1)		209 kDa		0,43	1,0	[]	unknown	5	12	6	5	17	26	3	9
1745	TRUE	Empty	Myosin light polypeptide 6 OS=Homo sapiens OX=9606 GN=MYL6 PE=1 SV=1	B7Z6Z4 (+6)		27 kDa	TRUE	0,57	1,4	[]	unknown	11	9	14	15	11	13	13	12
2276	TRUE	Empty	40S ribosomal protein S16 OS=Homo sapiens OX=9606 GN=RPS16 PE=1 SV=2	P62249		16 kDa		0,13	0,7	[]	unknown	11	9	11	8	9	8	10	11
2204	TRUE	Empty	KH domain-containing, RNA-binding, signal transduction-associated protein 1 OS=Homo sapiens OX=9606 GN=KHDRBS1 PE=1 SV=1	Q07666		48 kDa	TRUE	0,16	0,9	[]	unknown	15	8	9	13	8	10	12	11
1833	TRUE	Empty	Serine/arginine-rich splicing factor 9 OS=Homo sapiens OX=9606 GN=SRSF9 PE=1 SV=1	Q13242		26 kDa	TRUE	0,45	1,2	[]	unknown	11	9	10	13	11	15	8	9
1628	TRUE	Empty	Band 4.1-like protein 2 OS=Homo sapiens OX=9606 GN=EPB41L2 PE=1 SV=1	O43491		113 kDa	TRUE	0,38	1,7	[]	unknown	9	4	8	15	7	8	11	7
1898	TRUE	Empty	Probable 28S rRNA (cytosine(4447)-C(5))-methyltransferase OS=Homo sapiens OX=9606 GN=NOP2 PE=1 SV=2	P46087 (+1)		89 kDa		0,38	1,0	[]	unknown	7	13	9	7	16	20	9	9
1878	TRUE	Empty	Emerin OS=Homo sapiens OX=9606 GN=EMD PE=1 SV=1	P50402		29 kDa		0,33	1,1	[]	unknown	14	7	12	15	7	7	10	14
2329	TRUE	Empty	Nuclear fragile X mental retardation-interacting protein 2 OS=Homo sapiens OX=9606 GN=NUFIP2 PE=1 SV=1	Q7Z417		76 kDa		0,042	0,6	[]	unknown	17	8	12	11	11	5	15	11
1629	TRUE	Empty	Isoform B of Ras GTPase-activating protein-binding protein 2 OS=Homo sapiens OX=9606 GN=G3BP2	Q9UN86-2		51 kDa		0,38	1,7	[]	unknown	9	6	14	15	11	10	14	14
2341	TRUE	Empty	40S ribosomal protein S14 (Fragment) OS=Homo sapiens OX=9606 GN=RPS14 PE=1 SV=1	A0A2R8Y811 (+1)		16 kDa		0,040	0,6	[]	unknown	15	9	13	9	11	10	11	12
1358	TRUE	Empty	Dolichyl-diphosphooligosaccharide--protein glycosyltransferase subunit 2 OS=Homo sapiens OX=9606 GN=RPN2 PE=1 SV=3	P04844		69 kDa		0,14	2,5	[]	unknown	6	7	16	15	8	8	17	16
1737	TRUE	Empty	60S ribosomal protein L27 OS=Homo sapiens OX=9606 GN=RPL27 PE=1 SV=2	P61353		16 kDa		0,55	1,4	[]	unknown	10	12	11	14	10	11	8	8
2363	TRUE	Empty	40S ribosomal protein S11 OS=Homo sapiens OX=9606 GN=RPS11 PE=1 SV=3	P62280		18 kDa		0,037	0,5	[]	unknown	13	9	4	7	13	11	4	5
1381	TRUE	Empty	Heterogeneous nuclear ribonucleoprotein D0 OS=Homo sapiens OX=9606 GN=HNRNPD PE=1 SV=1	Q14103 (+1)		38 kDa	TRUE	0,20	2,4	[]	unknown	5	10	14	12	14	12	13	14
2278	TRUE	Empty	Zinc finger CCCH-type antiviral protein 1 OS=Homo sapiens OX=9606 GN=ZC3HAV1 PE=1 SV=3	Q7Z2W4		101 kDa	TRUE	0,090	0,7	[]	unknown	14	9	12	10	8	9	13	9
1264	TRUE	Empty	Lamin-B2 OS=Homo sapiens OX=9606 GN=LMNB2 PE=1 SV=4	Q03252		70 kDa	TRUE	0,058	3,0	[]	unknown	6	7	1	18	11	10	5	4
1749	TRUE	Empty	Isoform 1AC of Catenin delta-1 OS=Homo sapiens OX=9606 GN=CTNND1	O60716-3 (+1)		105 kDa		0,56	1,4	[]	unknown	14	5	9	19	6	9	12	10
1670	TRUE	Empty	60S ribosomal protein L10a OS=Homo sapiens OX=9606 GN=RPL10A PE=1 SV=2	P62906		25 kDa		0,48	1,5	[]	unknown	10	9	13	15	11	14	9	11
2353	TRUE	Empty	Polymerase delta-interacting protein 3 OS=Homo sapiens OX=9606 GN=POLDIP3 PE=1 SV=2	Q9BY77		46 kDa	TRUE	0,018	0,6	[]	unknown	19	10	9	11	12	10	7	10
1593	TRUE	Empty	E3 ubiquitin-protein ligase MYCBP2 OS=Homo sapiens OX=9606 GN=MYCBP2 PE=1 SV=1	A0A499FJI4 (+2)		510 kDa		0,40	1,8	[]	unknown	5	6	17	9	5	4	12	12
1420	TRUE	Empty	DNA-directed RNA polymerase subunit beta OS=Homo sapiens OX=9606 GN=POLR2B PE=1 SV=2	C9J2Y9 (+1)		133 kDa		0,32	2,0	[]	unknown	5	8	14	10	7	14	9	12
1873	TRUE	Empty	Insulin-like growth factor 2 mRNA-binding protein 3 OS=Homo sapiens OX=9606 GN=IGF2BP3 PE=1 SV=2	O00425		64 kDa	TRUE	0,38	1,1	[]	unknown	11	6	14	12	10	13	10	11
1630	TRUE	Empty	60S acidic ribosomal protein P2 OS=Homo sapiens OX=9606 GN=RPLP2 PE=1 SV=1	P05387		12 kDa	TRUE	0,44	1,7	[]	unknown	6	11	18	10	10	5	16	15
1848	TRUE	Empty	Nuclear pore complex protein Nup98-Nup96 OS=Homo sapiens OX=9606 GN=NUP98 PE=1 SV=4	P52948 (+1)		198 kDa		0,47	1,1	[]	unknown	7	13	7	8	13	15	6	7
2179	TRUE	Empty	Eukaryotic translation initiation factor 3 subunit I OS=Homo sapiens OX=9606 GN=EIF3I PE=1 SV=1	Q13347		37 kDa		0,20	0,9	[]	unknown	17	8	9	16	10	13	11	9
2251	TRUE	Empty	Isoform 2 of Pumilio homolog 1 OS=Homo sapiens OX=9606 GN=PUM1	Q14671-2 (+3)		124 kDa	TRUE	0,13	0,8	[]	unknown	12	8	13	9	8	8	10	8
1868	TRUE	Empty	ATP-dependent RNA helicase DDX50 OS=Homo sapiens OX=9606 GN=DDX50 PE=1 SV=1	Q9BQ39		83 kDa	TRUE	0,40	1,1	[]	unknown	10	7	8	11	13	15	10	13
1755	TRUE	Empty	Kinase D-interacting substrate of 220 kDa OS=Homo sapiens OX=9606 GN=KIDINS220 PE=1 SV=3	Q9ULH0		197 kDa		0,56	1,3	[]	unknown	12	7	8	16	8	11	9	9
1795	TRUE	Empty	60S ribosomal protein L17 (Fragment) OS=Homo sapiens OX=9606 GN=RPL17 PE=1 SV=1	A0A087WXM6 (+4)		20 kDa		0,53	1,2	[]	unknown	8	8	13	10	9	10	10	12
1756	TRUE	Empty	Unconventional myosin-VI OS=Homo sapiens OX=9606 GN=MYO6 PE=1 SV=1	A0A0A0MRM8 (+1)		145 kDa		0,58	1,3	[]	unknown	9	10	10	12	8	15	9	10
1757	TRUE	Empty	DNA topoisomerase 1 OS=Homo sapiens OX=9606 GN=TOP1 PE=1 SV=2	P11387		91 kDa		0,64	1,3	[]	unknown	3	7	13	4	12	7	8	11
1407	TRUE	Empty	Peroxiredoxin-2 OS=Homo sapiens OX=9606 GN=PRDX2 PE=1 SV=5	P32119		22 kDa	TRUE	0,23	2,2	[]	unknown	6	13	9	13	9	12	8	8
3	TRUE	Empty	Histone H3 OS=Homo sapiens OX=9606 GN=HIST2H3PS2 PE=1 SV=1	Q5TEC6		15 kDa	TRUE	0,19	INF	[]	unknown	0	6	1	3	9	6	0	1
1738	TRUE	Empty	Cold shock domain-containing protein E1 OS=Homo sapiens OX=9606 GN=CSDE1 PE=1 SV=2	O75534 (+3)		89 kDa		0,59	1,4	[]	unknown	5	3	18	7	8	6	11	13
1671	TRUE	Empty	Isoform 2 of cAMP-dependent protein kinase type II-alpha regulatory subunit OS=Homo sapiens OX=9606 GN=PRKAR2A	P13861-2		43 kDa	TRUE	0,50	1,5	[]	unknown	8	5	12	12	6	7	14	13
1656	TRUE	Empty	Ankyrin repeat and KH domain-containing protein 1 OS=Homo sapiens OX=9606 GN=ANKHD1 PE=1 SV=1	Q8IWZ3 (+2)		269 kDa	TRUE	0,47	1,6	[]	unknown	7	12	13	11	12	10	9	6
1726	TRUE	Empty	A-kinase anchor protein 1, mitochondrial OS=Homo sapiens OX=9606 GN=AKAP1 PE=1 SV=1	Q92667		97 kDa		0,47	1,5	[]	unknown	15	7	13	22	4	3	8	14
4	TRUE	Empty	Elongation factor 1-alpha OS=Homo sapiens OX=9606 GN=EEF1A2 PE=1 SV=1	A0A2U3TZH3 (+1)		54 kDa	TRUE	1,00	INF	[]	unknown	0	12	8	0	0	0	9	9
1615	TRUE	Empty	Microtubule-associated protein OS=Homo sapiens OX=9606 GN=MAP4 PE=1 SV=1	E7EVA0		245 kDa		0,39	1,7	[]	unknown	7	6	14	12	6	8	15	9
1818	TRUE	Empty	Keratin, type II cytoskeletal 6C OS=Homo sapiens OX=9606 GN=KRT6C PE=1 SV=3	P48668		60 kDa	FALSE	0,54	1,2	[]	unknown	5	48	4	6	1	5	3	1
1876	TRUE	Empty	Keratin, type II cytoskeletal 2 epidermal OS=Homo sapiens OX=9606 GN=KRT2 PE=1 SV=2	P35908		65 kDa	TRUE	0,35	1,1	[]	unknown	13	18	9	14	0	0	4	1
1662	TRUE	Empty	Isoform 2 of Tropomyosin alpha-3 chain OS=Homo sapiens OX=9606 GN=TPM3	P06753-2		29 kDa		0,44	1,5	[]	unknown	11	8	10	17	11	9	7	4
1577	TRUE	Empty	Isoform 5 of Serine/threonine-protein kinase MRCK alpha OS=Homo sapiens OX=9606 GN=CDC42BPA	Q5VT25-5		196 kDa	TRUE	0,27	1,9	[]	unknown	9	4	12	17	5	7	13	11
1255	TRUE	Empty	Alpha-internexin OS=Homo sapiens OX=9606 GN=INA PE=1 SV=2	Q16352		55 kDa	FALSE	0,031	3,3	[]	unknown	6	5	5	20	8	20	6	5
1259	TRUE	Empty	Eukaryotic translation initiation factor 3 subunit H OS=Homo sapiens OX=9606 GN=EIF3H PE=1 SV=1	B3KS98 (+1)		42 kDa		0,086	3,2	[]	unknown	4	5	13	13	6	6	13	14
1582	TRUE	Empty	Unconventional myosin-Ib OS=Homo sapiens OX=9606 GN=MYO1B PE=1 SV=1	E9PDF6 (+2)		128 kDa		0,32	1,9	[]	unknown	7	6	7	13	10	19	7	6
1649	TRUE	Empty	Serine/threonine-protein phosphatase 2A 65 kDa regulatory subunit A alpha isoform OS=Homo sapiens OX=9606 GN=PPP2R1A PE=1 SV=4	P30153		65 kDa	TRUE	0,50	1,6	[]	unknown	5	4	13	8	5	8	12	15
1260	TRUE	Empty	DnaJ homolog subfamily A member 1 OS=Homo sapiens OX=9606 GN=DNAJA1 PE=1 SV=2	P31689		45 kDa		0,086	3,2	[]	unknown	4	8	12	13	8	11	12	12
2468	TRUE	Empty	General transcription factor 3C polypeptide 1 OS=Homo sapiens OX=9606 GN=GTF3C1 PE=1 SV=4	Q12789		239 kDa		0,049	0,4	[]	unknown	9	4	13	4	6	7	6	11
1788	TRUE	Empty	Gem-associated protein 5 OS=Homo sapiens OX=9606 GN=GEMIN5 PE=1 SV=3	Q8TEQ6		169 kDa		0,56	1,3	[]	unknown	7	7	14	9	9	5	13	6
5	TRUE	Empty	Keratin, type II cytoskeletal 6A OS=Homo sapiens OX=9606 GN=KRT6A PE=1 SV=3	P02538		60 kDa	FALSE	1,00	INF	[]	unknown	0	47	0	0	0	0	0	0
1657	TRUE	Empty	60S acidic ribosomal protein P0 OS=Homo sapiens OX=9606 GN=RPLP0 PE=1 SV=1	P05388		34 kDa		0,47	1,6	[]	unknown	7	5	17	11	4	4	14	17
2274	TRUE	Empty	60S ribosomal protein L23a OS=Homo sapiens OX=9606 GN=RPL23A PE=1 SV=1	P62750		18 kDa		0,089	0,7	[]	unknown	15	8	9	11	9	9	9	8
2487	TRUE	Empty	U3 small nucleolar RNA-associated protein 14 homolog A OS=Homo sapiens OX=9606 GN=UTP14A PE=1 SV=1	Q9BVJ6		88 kDa		0,044	0,4	[]	unknown	8	10	9	3	16	17	5	6
1198	TRUE	Empty	Programmed cell death 6-interacting protein OS=Homo sapiens OX=9606 GN=PDCD6IP PE=1 SV=1	Q8WUM4		96 kDa		0,13	4,0	[]	unknown	2	3	10	8	7	11	13	14
1359	TRUE	Empty	Keratin, type I cytoskeletal 14 OS=Homo sapiens OX=9606 GN=KRT14 PE=1 SV=4	P02533		52 kDa	TRUE	0,36	2,5	[]	unknown	2	46	5	5	0	3	0	0
2352	TRUE	Empty	Isoform 5 of Synaptic functional regulator FMR1 OS=Homo sapiens OX=9606 GN=FMR1	Q06787-6		66 kDa	TRUE	0,058	0,6	[]	unknown	12	6	11	7	7	7	9	12
1812	TRUE	Empty	Delta(14)-sterol reductase LBR OS=Homo sapiens OX=9606 GN=LBR PE=1 SV=2	Q14739		71 kDa		0,50	1,2	[]	unknown	9	9	9	11	7	8	8	9
2196	TRUE	Empty	Guanine nucleotide-binding protein-like 3 OS=Homo sapiens OX=9606 GN=GNL3 PE=1 SV=2	Q9BVP2 (+1)		62 kDa		0,28	0,9	[]	unknown	8	7	7	7	7	12	7	10
1160	TRUE	Empty	Ubiquitin-like modifier-activating enzyme 1 OS=Homo sapiens OX=9606 GN=UBA1 PE=1 SV=3	P22314 (+1)		118 kDa		0,0077	12	[]	unknown	1	13	10	12	8	9	14	13
2357	TRUE	Empty	THO complex subunit 4 OS=Homo sapiens OX=9606 GN=ALYREF PE=1 SV=1	E9PB61 (+1)		28 kDa		0,017	0,6	[]	unknown	18	8	10	10	10	8	11	9
1197	TRUE	Empty	Dynactin subunit 2 OS=Homo sapiens OX=9606 GN=DCTN2 PE=1 SV=4	Q13561 (+2)		44 kDa		0,021	4,2	[]	unknown	4	9	13	17	5	5	9	9
2197	TRUE	Empty	Structural maintenance of chromosomes protein 1A OS=Homo sapiens OX=9606 GN=SMC1A PE=1 SV=2	Q14683		143 kDa		0,28	0,9	[]	unknown	8	7	10	7	8	13	7	5
1672	TRUE	Empty	Nuclear pore complex protein Nup205 OS=Homo sapiens OX=9606 GN=NUP205 PE=1 SV=3	Q92621		228 kDa		0,57	1,5	[]	unknown	4	3	9	6	11	11	8	11
1421	TRUE	Empty	Helicase MOV-10 OS=Homo sapiens OX=9606 GN=MOV10 PE=1 SV=2	Q9HCE1		114 kDa		0,36	2,0	[]	unknown	4	9	15	8	7	7	8	12
1171	TRUE	Empty	Structural maintenance of chromosomes flexible hinge domain-containing protein 1 OS=Homo sapiens OX=9606 GN=SMCHD1 PE=1 SV=2	A6NHR9		226 kDa		0,026	6,0	[]	unknown	2	7	13	12	6	7	9	13
6	TRUE	Empty	Keratin, type II cytoskeletal 6B OS=Homo sapiens OX=9606 GN=KRT6B PE=1 SV=5	P04259		60 kDa	FALSE	1,00	INF	[]	unknown	0	45	0	0	0	0	0	0
2290	TRUE	Empty	RNA cytidine acetyltransferase OS=Homo sapiens OX=9606 GN=NAT10 PE=1 SV=2	Q9H0A0		116 kDa		0,21	0,7	[]	unknown	6	8	7	4	13	18	4	12
1631	TRUE	Empty	Leucine--tRNA ligase, cytoplasmic OS=Homo sapiens OX=9606 GN=LARS PE=1 SV=2	Q9P2J5		134 kDa		0,44	1,7	[]	unknown	6	6	14	10	6	7	9	11
1796	TRUE	Empty	C-1-tetrahydrofolate synthase, cytoplasmic OS=Homo sapiens OX=9606 GN=MTHFD1 PE=1 SV=1	A0A384N5Y3 (+3)		102 kDa		0,58	1,2	[]	unknown	4	8	11	5	11	11	10	10
1422	TRUE	Empty	Elongation factor 1-gamma OS=Homo sapiens OX=9606 GN=EEF1G PE=1 SV=3	P26641 (+1)		50 kDa		0,32	2,0	[]	unknown	5	8	13	10	8	8	13	8
1869	TRUE	Empty	Glutamine--tRNA ligase OS=Homo sapiens OX=9606 GN=QARS PE=1 SV=1	P47897		88 kDa		0,40	1,1	[]	unknown	10	4	16	11	4	3	12	12
1863	TRUE	Empty	Fragile X mental retardation syndrome-related protein 1 OS=Homo sapiens OX=9606 GN=FXR1 PE=1 SV=3	P51114		70 kDa	TRUE	0,42	1,1	[]	unknown	9	8	12	10	10	7	6	9
1837	TRUE	Empty	Cell cycle and apoptosis regulator protein 2 OS=Homo sapiens OX=9606 GN=CCAR2 PE=1 SV=2	Q8N163		103 kDa		0,50	1,2	[]	unknown	6	10	12	7	12	10	7	7
1870	TRUE	Empty	Isoform 3 of LIM domain only protein 7 OS=Homo sapiens OX=9606 GN=LMO7	Q8WWI1-3		154 kDa		0,40	1,1	[]	unknown	10	7	5	11	8	15	7	5
1246	TRUE	Empty	Ras GTPase-activating-like protein IQGAP1 OS=Homo sapiens OX=9606 GN=IQGAP1 PE=1 SV=1	P46940		189 kDa	TRUE	0,18	3,5	[]	unknown	2	7	18	7	3	10	10	12
1382	TRUE	Empty	DNA replication licensing factor MCM2 OS=Homo sapiens OX=9606 GN=MCM2 PE=1 SV=4	P49736		102 kDa		0,20	2,4	[]	unknown	5	11	10	12	8	8	8	10
1360	TRUE	Empty	Heterogeneous nuclear ribonucleoprotein U-like protein 1 OS=Homo sapiens OX=9606 GN=HNRNPUL1 PE=1 SV=2	Q9BUJ2 (+1)		96 kDa		0,22	2,5	[]	unknown	4	10	13	10	9	9	10	12
1849	TRUE	Empty	Activating signal cointegrator 1 complex subunit 3 OS=Homo sapiens OX=9606 GN=ASCC3 PE=1 SV=3	Q8N3C0		251 kDa		0,47	1,1	[]	unknown	7	4	11	8	3	2	9	12
1423	TRUE	Empty	Isoform 3 of Unconventional myosin-Ic OS=Homo sapiens OX=9606 GN=MYO1C	O00159-3		120 kDa		0,32	2,0	[]	unknown	5	10	6	10	4	22	6	7
1874	TRUE	Empty	ATP synthase subunit beta, mitochondrial OS=Homo sapiens OX=9606 GN=ATP5F1B PE=1 SV=3	P06576		57 kDa		0,38	1,1	[]	unknown	11	5	10	12	8	9	10	14
1583	TRUE	Empty	Protein PRRC2B OS=Homo sapiens OX=9606 GN=PRRC2B PE=1 SV=2	Q5JSZ5		243 kDa	TRUE	0,32	1,9	[]	unknown	7	9	11	13	5	9	12	9
1265	TRUE	Empty	Gem-associated protein 4 OS=Homo sapiens OX=9606 GN=GEMIN4 PE=1 SV=1	I3L2C7 (+1)		119 kDa		0,17	3,0	[]	unknown	3	3	17	9	6	7	8	14
2230	TRUE	Empty	Nuclear pore complex protein Nup107 OS=Homo sapiens OX=9606 GN=NUP107 PE=1 SV=1	P57740		106 kDa		0,32	0,8	[]	unknown	5	8	6	4	12	10	13	6
2244	TRUE	Empty	60S ribosomal protein L15 OS=Homo sapiens OX=9606 GN=RPL15 PE=1 SV=2	P61313		24 kDa		0,20	0,8	[]	unknown	9	6	9	7	4	5	8	7
1388	TRUE	Empty	Structural maintenance of chromosomes protein 3 OS=Homo sapiens OX=9606 GN=SMC3 PE=1 SV=2	Q9UQE7		142 kDa		0,18	2,3	[]	unknown	6	10	8	14	10	12	5	6
1256	TRUE	Empty	RNA transcription, translation and transport factor protein OS=Homo sapiens OX=9606 GN=RTRAF PE=1 SV=1	Q9Y224		28 kDa		0,12	3,3	[]	unknown	3	7	11	10	5	8	11	16
1247	TRUE	Empty	Myosin-14 OS=Homo sapiens OX=9606 GN=MYH14 PE=1 SV=2	Q7Z406 (+2)		228 kDa	TRUE	0,18	3,5	[]	unknown	2	6	10	7	6	11	11	10
1673	TRUE	Empty	Nucleoprotein TPR OS=Homo sapiens OX=9606 GN=TPR PE=1 SV=3	P12270		267 kDa		0,50	1,5	[]	unknown	8	9	7	12	10	11	8	4
2208	TRUE	Empty	DNA replication licensing factor MCM6 OS=Homo sapiens OX=9606 GN=MCM6 PE=1 SV=1	Q14566		93 kDa		0,29	0,9	[]	unknown	7	6	12	6	7	5	8	10
1605	TRUE	Empty	E3 ubiquitin-protein ligase UBR4 OS=Homo sapiens OX=9606 GN=UBR4 PE=1 SV=1	Q5T4S7 (+2)		574 kDa		0,46	1,8	[]	unknown	4	1	19	7	2	6	13	11
1838	TRUE	Empty	Protein 4.1 OS=Homo sapiens OX=9606 GN=EPB41 PE=1 SV=4	P11171 (+1)		97 kDa		0,43	1,2	[]	unknown	12	6	7	14	8	6	8	8
2291	TRUE	Empty	60S ribosomal protein L21 OS=Homo sapiens OX=9606 GN=RPL21 PE=1 SV=2	P46778		19 kDa		0,091	0,7	[]	unknown	12	6	4	8	6	8	5	5
1899	TRUE	Empty	Zinc finger RNA-binding protein OS=Homo sapiens OX=9606 GN=ZFR PE=1 SV=2	Q96KR1		117 kDa		0,51	1,0	[]	unknown	3	6	9	3	11	8	7	8
2332	TRUE	Empty	Constitutive coactivator of PPAR-gamma-like protein 1 OS=Homo sapiens OX=9606 GN=FAM120A PE=1 SV=2	Q9NZB2 (+1)		122 kDa	TRUE	0,090	0,6	[]	unknown	11	5	12	7	6	6	9	10
1900	TRUE	Empty	Dynactin subunit 1 OS=Homo sapiens OX=9606 GN=DCTN1 PE=1 SV=1	E7EX90 (+2)		139 kDa		0,47	1,0	[]	unknown	4	1	23	4	0	3	19	15
2252	TRUE	Empty	60S ribosomal protein L9 OS=Homo sapiens OX=9606 GN=RPL9 PE=1 SV=1	P32969		22 kDa		0,13	0,8	[]	unknown	12	6	9	9	7	15	8	9
2253	TRUE	Empty	RNA-binding protein FUS OS=Homo sapiens OX=9606 GN=FUS PE=1 SV=1	P35637 (+1)		53 kDa	TRUE	0,20	0,8	[]	unknown	8	7	12	6	5	7	13	12
1348	TRUE	Empty	T-complex protein 1 subunit gamma OS=Homo sapiens OX=9606 GN=CCT3 PE=1 SV=4	P49368		61 kDa		0,24	2,7	[]	unknown	3	7	12	8	10	9	11	10
1349	TRUE	Empty	T-complex protein 1 subunit theta OS=Homo sapiens OX=9606 GN=CCT8 PE=1 SV=4	P50990		60 kDa		0,24	2,7	[]	unknown	3	5	10	8	7	8	9	8
2279	TRUE	Empty	28S ribosomal protein S22, mitochondrial OS=Homo sapiens OX=9606 GN=MRPS22 PE=1 SV=1	G5E9V5 (+2)		41 kDa		0,21	0,7	[]	unknown	7	3	14	5	7	5	11	13
1594	TRUE	Empty	Ankyrin repeat domain-containing protein 17 OS=Homo sapiens OX=9606 GN=ANKRD17 PE=1 SV=3	O75179 (+1)		274 kDa	TRUE	0,40	1,8	[]	unknown	5	11	9	9	12	9	7	7
1730	TRUE	Empty	Nucleolar transcription factor 1 OS=Homo sapiens OX=9606 GN=UBTF PE=1 SV=1	E9PKP7 (+1)		87 kDa		0,55	1,4	[]	unknown	7	7	9	10	8	9	10	9
2198	TRUE	Empty	Ribosomal protein L19 OS=Homo sapiens OX=9606 GN=RPL19 PE=1 SV=1	J3KTE4 (+2)		23 kDa		0,16	0,9	[]	unknown	16	7	6	14	8	8	5	4
1584	TRUE	Empty	Fragile X mental retardation syndrome-related protein 2 OS=Homo sapiens OX=9606 GN=FXR2 PE=1 SV=2	P51116		74 kDa	TRUE	0,32	1,9	[]	unknown	7	9	5	13	7	9	6	6
2292	TRUE	Empty	RRP12-like protein OS=Homo sapiens OX=9606 GN=RRP12 PE=1 SV=2	Q5JTH9		144 kDa		0,14	0,7	[]	unknown	9	10	6	6	13	7	4	6
1408	TRUE	Empty	Nuclear pore complex protein Nup88 OS=Homo sapiens OX=9606 GN=NUP88 PE=1 SV=2	Q99567		84 kDa		0,23	2,2	[]	unknown	6	11	6	13	12	10	8	5
2209	TRUE	Empty	Isoform 5 of Afadin OS=Homo sapiens OX=9606 GN=AFDN	P55196-5		208 kDa	TRUE	0,17	0,9	[]	unknown	14	1	11	12	3	6	12	8
1901	TRUE	Empty	40S ribosomal protein S20 OS=Homo sapiens OX=9606 GN=RPS20 PE=1 SV=1	P60866 (+1)		13 kDa		0,36	1,0	[]	unknown	8	9	7	8	11	8	8	8
2218	TRUE	Empty	Nuclear pore complex protein Nup133 OS=Homo sapiens OX=9606 GN=NUP133 PE=1 SV=2	Q8WUM0		129 kDa		0,31	0,8	[]	unknown	6	8	12	5	9	9	12	9
1184	TRUE	Empty	Nucleolar protein 56 OS=Homo sapiens OX=9606 GN=NOP56 PE=1 SV=4	O00567		66 kDa		0,19	5,0	[]	unknown	1	9	5	5	16	19	5	8
2215	TRUE	Empty	Heterogeneous nuclear ribonucleoprotein H (Fragment) OS=Homo sapiens OX=9606 GN=HNRNPH1 PE=1 SV=1	E7EN40		19 kDa	TRUE	0,18	0,8	[]	unknown	13	0	0	11	0	11	0	0
7	TRUE	Empty	Keratin, type I cytoskeletal 16 OS=Homo sapiens OX=9606 GN=KRT16 PE=1 SV=4	P08779		51 kDa	TRUE	1,00	INF	[]	unknown	0	44	0	0	0	2	0	0
2247	TRUE	Empty	ATP synthase subunit gamma, mitochondrial OS=Homo sapiens OX=9606 GN=ATP5F1C PE=1 SV=1	P36542		33 kDa	TRUE	0,13	0,8	[]	unknown	13	4	6	10	9	8	7	6
2248	TRUE	Empty	Tyrosine-protein phosphatase non-receptor type 13 OS=Homo sapiens OX=9606 GN=PTPN13 PE=1 SV=2	Q12923 (+1)		277 kDa		0,13	0,8	[]	unknown	13	4	8	10	3	4	10	7
1401	TRUE	Empty	Isoform 2 of Serine-threonine kinase receptor-associated protein OS=Homo sapiens OX=9606 GN=STRAP	Q9Y3F4-2		40 kDa		0,28	2,2	[]	unknown	4	11	10	9	9	6	7	6
1881	TRUE	Empty	Prohibitin OS=Homo sapiens OX=9606 GN=PHB PE=1 SV=1	P35232		30 kDa		0,31	1,1	[]	unknown	16	2	6	17	4	4	7	6
1585	TRUE	Empty	Isoform 4 of Protein phosphatase 1 regulatory subunit 12A OS=Homo sapiens OX=9606 GN=PPP1R12A	O14974-4		109 kDa		0,32	1,9	[]	unknown	7	5	9	13	4	9	8	11
1606	TRUE	Empty	U1 small nuclear ribonucleoprotein 70 kDa OS=Homo sapiens OX=9606 GN=SNRNP70 PE=1 SV=2	P08621		52 kDa		0,46	1,8	[]	unknown	4	9	10	7	8	4	6	11
1383	TRUE	Empty	Sarcoplasmic/endoplasmic reticulum calcium ATPase 2 OS=Homo sapiens OX=9606 GN=ATP2A2 PE=1 SV=1	P16615 (+3)		115 kDa		0,20	2,4	[]	unknown	5	5	11	12	4	4	10	12
1183	TRUE	Empty	SUN domain-containing protein 2 OS=Homo sapiens OX=9606 GN=SUN2 PE=1 SV=3	Q9UH99		80 kDa		0,0087	5,7	[]	unknown	3	4	11	17	8	6	9	8
1165	TRUE	Empty	Eukaryotic translation initiation factor 3 subunit F OS=Homo sapiens OX=9606 GN=EIF3F PE=1 SV=1	O00303		38 kDa		0,081	7,0	[]	unknown	1	9	13	7	6	10	11	12
1266	TRUE	Empty	AP-2 complex subunit beta OS=Homo sapiens OX=9606 GN=AP2B1 PE=1 SV=1	P63010 (+1)		105 kDa	TRUE	0,43	3,0	[]	unknown	1	4	14	3	2	4	13	14
2191	TRUE	Empty	Cell division cycle 27, isoform CRA_c OS=Homo sapiens OX=9606 GN=CDC27 PE=1 SV=1	G5EA36 (+2)		92 kDa		0,27	0,9	[]	unknown	9	7	10	8	7	5	9	7
1902	TRUE	Empty	DNA-directed RNA polymerase I subunit RPA1 OS=Homo sapiens OX=9606 GN=POLR1A PE=1 SV=2	O95602		195 kDa	TRUE	0,41	1,0	[]	unknown	6	5	12	6	11	9	5	9
1758	TRUE	Empty	Junction plakoglobin OS=Homo sapiens OX=9606 GN=JUP PE=1 SV=3	P14923		82 kDa	TRUE	0,60	1,3	[]	unknown	6	9	8	8	4	10	9	8
1402	TRUE	Empty	rRNA 2'-O-methyltransferase fibrillarin OS=Homo sapiens OX=9606 GN=FBL PE=1 SV=2	P22087		34 kDa		0,28	2,2	[]	unknown	4	7	5	9	8	12	7	8
2293	TRUE	Empty	Paired amphipathic helix protein Sin3a OS=Homo sapiens OX=9606 GN=SIN3A PE=1 SV=2	Q96ST3		145 kDa		0,21	0,7	[]	unknown	6	3	17	4	4	5	12	12
1632	TRUE	Empty	Nucleolar protein 58 OS=Homo sapiens OX=9606 GN=NOP58 PE=1 SV=1	Q9Y2X3		60 kDa		0,53	1,7	[]	unknown	3	6	10	5	11	15	8	8
1248	TRUE	Empty	UDP-N-acetylglucosamine--peptide N-acetylglucosaminyltransferase 110 kDa subunit OS=Homo sapiens OX=9606 GN=OGT PE=1 SV=3	O15294		117 kDa		0,18	3,5	[]	unknown	2	7	11	7	10	6	9	8
1839	TRUE	Empty	E3 ubiquitin-protein ligase HUWE1 OS=Homo sapiens OX=9606 GN=HUWE1 PE=1 SV=3	Q7Z6Z7 (+1)		482 kDa		0,50	1,2	[]	unknown	6	1	13	7	3	8	10	12
1819	TRUE	Empty	Heterogeneous nuclear ribonucleoprotein C-like 1 OS=Homo sapiens OX=9606 GN=HNRNPCL1 PE=1 SV=1	O60812		32 kDa	TRUE	0,54	1,2	[]	unknown	5	9	6	6	11	13	6	5
2358	TRUE	Empty	NF-kappa-B-repressing factor OS=Homo sapiens OX=9606 GN=NKRF PE=1 SV=2	O15226 (+1)		78 kDa		0,087	0,6	[]	unknown	9	8	4	5	12	10	4	4
1424	TRUE	Empty	Receptor of activated protein C kinase 1 OS=Homo sapiens OX=9606 GN=RACK1 PE=1 SV=3	P63244		35 kDa		0,42	2,0	[]	unknown	3	8	7	6	9	8	10	8
2368	TRUE	Empty	Small subunit processome component 20 homolog OS=Homo sapiens OX=9606 GN=UTP20 PE=1 SV=3	O75691		318 kDa		0,22	0,5	[]	unknown	4	7	8	2	10	7	3	8
1249	TRUE	Empty	Inosine-5'-monophosphate dehydrogenase 2 (Fragment) OS=Homo sapiens OX=9606 GN=IMPDH2 PE=1 SV=1	H0Y4R1		51 kDa		0,18	3,5	[]	unknown	2	5	16	7	7	7	14	10
8	TRUE	Empty	Condensin complex subunit 1 OS=Homo sapiens OX=9606 GN=NCAPD2 PE=1 SV=3	Q15021		157 kDa		0,035	INF	[]	unknown	0	4	13	6	5	4	11	10
1403	TRUE	Empty	Exportin-1 OS=Homo sapiens OX=9606 GN=XPO1 PE=1 SV=1	O14980		123 kDa		0,28	2,2	[]	unknown	4	6	10	9	6	7	11	11
1616	TRUE	Empty	Stress-70 protein, mitochondrial OS=Homo sapiens OX=9606 GN=HSPA9 PE=1 SV=2	P38646		74 kDa	TRUE	0,39	1,7	[]	unknown	7	5	9	12	7	7	7	8
1267	TRUE	Empty	Trifunctional enzyme subunit beta, mitochondrial OS=Homo sapiens OX=9606 GN=HADHB PE=1 SV=3	P55084 (+1)		51 kDa		0,17	3,0	[]	unknown	3	3	8	9	5	10	10	8
1813	TRUE	Empty	Ubiquitin carboxyl-terminal hydrolase 10 OS=Homo sapiens OX=9606 GN=USP10 PE=1 SV=2	Q14694 (+2)		87 kDa	TRUE	0,50	1,2	[]	unknown	9	6	8	11	8	9	8	8
1199	TRUE	Empty	Heat shock protein 105 kDa OS=Homo sapiens OX=9606 GN=HSPH1 PE=1 SV=1	Q92598 (+2)		97 kDa	TRUE	0,29	4,0	[]	unknown	1	4	15	4	4	3	10	15
9	TRUE	Empty	Histone H2AX OS=Homo sapiens OX=9606 GN=H2AFX PE=1 SV=2	P16104		15 kDa	TRUE	0,11	INF	[]	unknown	0	0	3	4	9	13	1	3
2486	TRUE	Empty	40S ribosomal protein S24 OS=Homo sapiens OX=9606 GN=RPS24 PE=1 SV=1	A0A2R8Y849 (+6)		15 kDa		0,011	0,4	[]	unknown	13	7	5	5	8	10	8	6
2231	TRUE	Empty	ATP-dependent RNA helicase DDX24 OS=Homo sapiens OX=9606 GN=DDX24 PE=1 SV=1	G3V529 (+1)		91 kDa		0,32	0,8	[]	unknown	5	4	9	4	9	9	7	7
2185	TRUE	Empty	T-complex protein 1 subunit zeta OS=Homo sapiens OX=9606 GN=CCT6A PE=1 SV=3	P40227		58 kDa		0,26	0,9	[]	unknown	10	4	8	9	5	10	7	7
1820	TRUE	Empty	14-3-3 protein epsilon OS=Homo sapiens OX=9606 GN=YWHAE PE=1 SV=1	P62258		29 kDa	TRUE	0,54	1,2	[]	unknown	5	5	13	6	6	5	8	6
1589	TRUE	Empty	Isoform 2 of Splicing factor 1 OS=Homo sapiens OX=9606 GN=SF1	Q15637-2 (+1)		69 kDa		0,36	1,8	[]	unknown	6	5	10	11	7	6	9	7
1607	TRUE	Empty	Tight junction protein ZO-2 OS=Homo sapiens OX=9606 GN=TJP2 PE=1 SV=2	Q9UDY2		134 kDa		0,35	1,8	[]	unknown	8	2	9	14	3	10	6	6
10	TRUE	Empty	ADP/ATP translocase 1 OS=Homo sapiens OX=9606 GN=SLC25A4 PE=1 SV=4	P12235		33 kDa	TRUE	1,00	INF	[]	unknown	0	0	8	0	0	0	0	8
2294	TRUE	Empty	Pre-mRNA-processing factor 40 homolog A OS=Homo sapiens OX=9606 GN=PRPF40A PE=1 SV=1	A0A3F2YNY6 (+2)		112 kDa		0,21	0,7	[]	unknown	6	7	5	4	9	6	5	8
1731	TRUE	Empty	Pinin OS=Homo sapiens OX=9606 GN=PNN PE=1 SV=5	Q9H307		82 kDa		0,55	1,4	[]	unknown	7	6	5	10	9	10	3	5
1797	TRUE	Empty	Calcium-binding mitochondrial carrier protein Aralar2 OS=Homo sapiens OX=9606 GN=SLC25A13 PE=1 SV=2	Q9UJS0		74 kDa	TRUE	0,53	1,2	[]	unknown	8	7	9	10	8	6	7	10
2519	TRUE	Empty	Ribosome biogenesis protein BOP1 OS=Homo sapiens OX=9606 GN=BOP1 PE=1 SV=2	Q14137		84 kDa		0,037	0,3	[]	unknown	7	10	5	2	9	13	4	3
2330	TRUE	Empty	Prohibitin-2 OS=Homo sapiens OX=9606 GN=PHB2 PE=1 SV=2	Q99623		33 kDa		0,061	0,6	[]	unknown	14	3	7	9	4	3	10	10
2232	TRUE	Empty	Death-inducer obliterator 1 OS=Homo sapiens OX=9606 GN=DIDO1 PE=1 SV=5	Q9BTC0		244 kDa		0,32	0,8	[]	unknown	5	7	12	4	6	3	8	8
2219	TRUE	Empty	SMARCA4 isoform 2 OS=Homo sapiens OX=9606 GN=SMARCA4 PE=1 SV=1	Q9HBD4		188 kDa		0,31	0,8	[]	unknown	6	6	11	5	8	8	8	11
2489	TRUE	Empty	Histone-binding protein RBBP4 OS=Homo sapiens OX=9606 GN=RBBP4 PE=1 SV=3	Q09028 (+1)		48 kDa	TRUE	0,068	0,3	[]	unknown	6	3	7	2	3	5	11	7
2295	TRUE	Empty	Anaphase-promoting complex subunit 1 OS=Homo sapiens OX=9606 GN=ANAPC1 PE=1 SV=1	Q9H1A4		217 kDa		0,14	0,7	[]	unknown	9	2	9	6	3	4	11	15
1250	TRUE	Empty	High density lipoprotein binding protein (Vigilin), isoform CRA_a OS=Homo sapiens OX=9606 GN=HDLBP PE=1 SV=1	A0A024R4E5		141 kDa		0,18	3,5	[]	unknown	2	5	14	7	5	2	11	13
1389	TRUE	Empty	Keratin, type II cytoskeletal 5 OS=Homo sapiens OX=9606 GN=KRT5 PE=1 SV=3	P13647		62 kDa	FALSE	0,32	2,3	[]	unknown	3	35	4	7	0	0	0	0
2233	TRUE	Empty	cDNA FLJ60124, highly similar to Mitochondrial dicarboxylate carrier OS=Homo sapiens OX=9606 PE=2 SV=1	B4DLN1		48 kDa	TRUE	0,19	0,8	[]	unknown	10	4	7	8	5	5	6	8
2360	TRUE	Empty	60S ribosomal protein L26 OS=Homo sapiens OX=9606 GN=RPL26 PE=1 SV=1	P61254		17 kDa		0,056	0,5	[]	unknown	11	6	6	6	6	6	3	6
1185	TRUE	Empty	Double-stranded RNA-binding protein Staufen homolog 1 OS=Homo sapiens OX=9606 GN=STAU1 PE=1 SV=2	O95793 (+1)		63 kDa	TRUE	0,059	5,0	[]	unknown	2	5	8	10	8	10	10	6
1161	TRUE	Empty	Extended synaptotagmin-1 OS=Homo sapiens OX=9606 GN=ESYT1 PE=1 SV=1	Q9BSJ8		123 kDa		0,013	11	[]	unknown	1	4	12	11	3	4	9	12
1759	TRUE	Empty	WD repeat-containing protein 75 OS=Homo sapiens OX=9606 GN=WDR75 PE=1 SV=1	Q8IWA0		95 kDa		0,64	1,3	[]	unknown	3	6	6	4	13	12	8	4
2342	TRUE	Empty	Serine/arginine-rich splicing factor 6 OS=Homo sapiens OX=9606 GN=SRSF6 PE=1 SV=2	Q13247		40 kDa	TRUE	0,040	0,6	[]	unknown	15	1	3	9	3	3	3	6
1200	TRUE	Empty	Centromere protein F OS=Homo sapiens OX=9606 GN=CENPF PE=1 SV=3	P49454		358 kDa		0,29	4,0	[]	unknown	1	1	10	4	3	2	9	12
2285	TRUE	Empty	Serine/arginine-rich-splicing factor 7 OS=Homo sapiens OX=9606 GN=SRSF7 PE=1 SV=1	A0A0B4J1Z1 (+5)		16 kDa	TRUE	0,14	0,7	[]	unknown	10	4	10	7	7	8	9	7
1350	TRUE	Empty	T-complex protein 1 subunit alpha OS=Homo sapiens OX=9606 GN=TCP1 PE=1 SV=1	P17987		60 kDa		0,24	2,7	[]	unknown	3	5	14	8	8	8	7	7
1903	TRUE	Empty	GRB10-interacting GYF protein 2 OS=Homo sapiens OX=9606 GN=GIGYF2 PE=1 SV=1	Q6Y7W6 (+2)		150 kDa		0,41	1,0	[]	unknown	6	7	10	6	8	5	8	7
1904	TRUE	Empty	40S ribosomal protein S10 OS=Homo sapiens OX=9606 GN=RPS10 PE=1 SV=1	P46783		19 kDa		0,41	1,0	[]	unknown	6	6	9	6	8	5	9	8
1261	TRUE	Empty	Isoform 2 of Golgin subfamily B member 1 OS=Homo sapiens OX=9606 GN=GOLGB1	Q14789-2		377 kDa		0,086	3,2	[]	unknown	4	2	8	13	1	2	14	8
1840	TRUE	Empty	Insulin-like growth factor 2 mRNA-binding protein 2 OS=Homo sapiens OX=9606 GN=IGF2BP2 PE=1 SV=1	F8W930 (+2)		67 kDa	TRUE	0,50	1,2	[]	unknown	6	8	10	7	7	5	9	8
1850	TRUE	Empty	60S ribosomal protein L5 OS=Homo sapiens OX=9606 GN=RPL5 PE=1 SV=3	P46777		34 kDa		0,47	1,1	[]	unknown	7	6	7	8	7	8	4	5
1789	TRUE	Empty	Heterogeneous nuclear ribonucleoprotein A0 OS=Homo sapiens OX=9606 GN=HNRNPA0 PE=1 SV=1	Q13151		31 kDa		0,56	1,3	[]	unknown	7	4	11	9	7	8	8	8
2245	TRUE	Empty	RNA-binding protein 39 OS=Homo sapiens OX=9606 GN=RBM39 PE=1 SV=2	Q14498 (+1)		59 kDa	TRUE	0,20	0,8	[]	unknown	9	7	7	7	6	6	7	9
2333	TRUE	Empty	Apoptotic chromatin condensation inducer in the nucleus OS=Homo sapiens OX=9606 GN=ACIN1 PE=1 SV=2	Q9UKV3		152 kDa		0,090	0,6	[]	unknown	11	4	4	7	6	13	3	5
2296	TRUE	Empty	Multifunctional protein ADE2 OS=Homo sapiens OX=9606 GN=PAICS PE=1 SV=3	P22234		47 kDa		0,36	0,7	[]	unknown	3	6	9	2	8	6	8	7
1595	TRUE	Empty	T-complex protein 1 subunit epsilon OS=Homo sapiens OX=9606 GN=CCT5 PE=1 SV=1	P48643		60 kDa		0,40	1,8	[]	unknown	5	1	12	9	5	5	7	8
2531	TRUE	Empty	Pescadillo homolog OS=Homo sapiens OX=9606 GN=PES1 PE=1 SV=1	B5MCF9		66 kDa		0,027	0,2	[]	unknown	6	11	4	1	9	8	5	3
1650	TRUE	Empty	D-3-phosphoglycerate dehydrogenase OS=Homo sapiens OX=9606 GN=PHGDH PE=1 SV=1	A0A286YF22 (+1)		56 kDa		0,50	1,6	[]	unknown	5	7	7	8	6	7	5	5
1821	TRUE	Empty	Sodium/potassium-transporting ATPase subunit alpha-1 OS=Homo sapiens OX=9606 GN=ATP1A1 PE=1 SV=1	P05023 (+2)		113 kDa	TRUE	0,54	1,2	[]	unknown	5	7	11	6	6	8	10	9
1905	TRUE	Empty	F-actin-capping protein subunit alpha-1 OS=Homo sapiens OX=9606 GN=CAPZA1 PE=1 SV=3	P52907		33 kDa	TRUE	0,36	1,0	[]	unknown	8	6	5	8	6	7	8	8
1760	TRUE	Empty	Poly(rC)-binding protein 1 OS=Homo sapiens OX=9606 GN=PCBP1 PE=1 SV=2	Q15365		37 kDa	TRUE	0,60	1,3	[]	unknown	6	5	9	8	6	8	4	7
2220	TRUE	Empty	Isoform 2 of DNA repair protein RAD50 OS=Homo sapiens OX=9606 GN=RAD50	Q92878-2		155 kDa		0,31	0,8	[]	unknown	6	5	5	5	8	9	6	4
1268	TRUE	Empty	Aminoacyl tRNA synthase complex-interacting multifunctional protein 1 OS=Homo sapiens OX=9606 GN=AIMP1 PE=1 SV=2	Q12904 (+1)		34 kDa	TRUE	0,26	3,0	[]	unknown	2	6	8	6	6	2	10	5
1425	TRUE	Empty	ATP-binding cassette sub-family D member 3 OS=Homo sapiens OX=9606 GN=ABCD3 PE=1 SV=1	P28288		75 kDa		0,36	2,0	[]	unknown	4	3	6	8	1	1	8	7
1172	TRUE	Empty	Myosin regulatory light chain 12A OS=Homo sapiens OX=9606 GN=MYL12A PE=1 SV=1	J3QRS3 (+2)		20 kDa		0,13	6,0	[]	unknown	1	6	13	6	5	5	12	12
1390	TRUE	Empty	Coatomer subunit alpha OS=Homo sapiens OX=9606 GN=COPA PE=1 SV=2	P53621 (+1)		138 kDa		0,32	2,3	[]	unknown	3	3	10	7	7	8	9	9
1426	TRUE	Empty	DNA (cytosine-5)-methyltransferase 1 OS=Homo sapiens OX=9606 GN=DNMT1 PE=1 SV=2	P26358 (+1)		183 kDa		0,42	2,0	[]	unknown	3	4	6	6	6	5	6	6
1257	TRUE	Empty	Serrate RNA effector molecule homolog OS=Homo sapiens OX=9606 GN=SRRT PE=1 SV=1	Q9BXP5 (+1)		101 kDa	TRUE	0,12	3,3	[]	unknown	3	4	5	10	6	7	4	5
1201	TRUE	Empty	26S proteasome regulatory subunit 8 OS=Homo sapiens OX=9606 GN=PSMC5 PE=1 SV=1	P62195 (+1)		46 kDa		0,13	4,0	[]	unknown	2	4	6	8	5	3	10	8
1732	TRUE	Empty	Cytospin-A OS=Homo sapiens OX=9606 GN=SPECC1L PE=1 SV=2	Q69YQ0 (+1)		125 kDa		0,55	1,4	[]	unknown	7	3	6	10	4	11	6	6
1269	TRUE	Empty	Importin-5 OS=Homo sapiens OX=9606 GN=IPO5 PE=1 SV=4	O00410 (+1)		124 kDa	TRUE	0,43	3,0	[]	unknown	1	3	13	3	3	3	11	11
1906	TRUE	Empty	Catenin beta-1 OS=Homo sapiens OX=9606 GN=CTNNB1 PE=1 SV=1	A0A2R8Y543 (+5)		78 kDa	TRUE	0,34	1,0	[]	unknown	9	5	7	9	5	7	7	6
1674	TRUE	Empty	Pyruvate kinase PKM OS=Homo sapiens OX=9606 GN=PKM PE=1 SV=4	P14618		58 kDa		0,57	1,5	[]	unknown	4	9	7	6	12	11	4	3
1270	TRUE	Empty	T-complex protein 1 subunit delta OS=Homo sapiens OX=9606 GN=CCT4 PE=1 SV=4	P50991		58 kDa		0,17	3,0	[]	unknown	3	5	9	9	8	7	9	5
2254	TRUE	Empty	Histone deacetylase 1 OS=Homo sapiens OX=9606 GN=HDAC1 PE=1 SV=1	Q13547		55 kDa	TRUE	0,20	0,8	[]	unknown	8	7	6	6	7	9	4	7
1822	TRUE	Empty	SNW domain-containing protein 1 OS=Homo sapiens OX=9606 GN=SNW1 PE=1 SV=1	Q13573		61 kDa		0,54	1,2	[]	unknown	5	8	6	6	8	10	5	5
2334	TRUE	Empty	Far upstream element-binding protein 1 OS=Homo sapiens OX=9606 GN=FUBP1 PE=1 SV=1	E9PEB5 (+2)		69 kDa	TRUE	0,090	0,6	[]	unknown	11	4	2	7	7	5	4	4
1798	TRUE	Empty	26S proteasome regulatory subunit 7 OS=Homo sapiens OX=9606 GN=PSMC2 PE=1 SV=3	P35998		49 kDa		0,58	1,2	[]	unknown	4	2	9	5	6	10	8	8
2234	TRUE	Empty	Histone-binding protein RBBP7 OS=Homo sapiens OX=9606 GN=RBBP7 PE=1 SV=1	Q16576		48 kDa	TRUE	0,32	0,8	[]	unknown	5	3	6	4	3	5	6	6
11	TRUE	Empty	RANBP2-like and GRIP domain-containing protein 2 OS=Homo sapiens OX=9606 GN=RGPD2 PE=4 SV=1	A0A1W2PNU4 (+4)		197 kDa	TRUE	0,0067	INF	[]	unknown	0	0	8	9	0	0	10	0
2337	TRUE	Empty	U4/U6.U5 tri-snRNP-associated protein 1 OS=Homo sapiens OX=9606 GN=SART1 PE=1 SV=1	O43290		90 kDa		0,14	0,6	[]	unknown	8	5	7	5	6	9	5	6
1864	TRUE	Empty	Eukaryotic translation initiation factor 3 subunit G OS=Homo sapiens OX=9606 GN=EIF3G PE=1 SV=2	O75821		36 kDa	TRUE	0,42	1,1	[]	unknown	9	6	7	10	5	5	4	7
1841	TRUE	Empty	40S ribosomal protein S25 OS=Homo sapiens OX=9606 GN=RPS25 PE=1 SV=1	P62851		14 kDa		0,50	1,2	[]	unknown	6	7	7	7	5	4	7	6
2221	TRUE	Empty	Isoform 2 of E3 ubiquitin-protein ligase TRIP12 OS=Homo sapiens OX=9606 GN=TRIP12	Q14669-2		224 kDa		0,31	0,8	[]	unknown	6	4	6	5	7	8	7	7
1739	TRUE	Empty	BTB/POZ domain-containing protein KCTD12 OS=Homo sapiens OX=9606 GN=KCTD12 PE=1 SV=1	Q96CX2		36 kDa		0,59	1,4	[]	unknown	5	5	11	7	8	4	6	8
1799	TRUE	Empty	Pyruvate dehydrogenase E1 component subunit beta, mitochondrial OS=Homo sapiens OX=9606 GN=PDHB PE=1 SV=3	P11177 (+1)		39 kDa		0,58	1,2	[]	unknown	4	3	6	5	5	5	7	7
1271	TRUE	Empty	Calnexin OS=Homo sapiens OX=9606 GN=CANX PE=1 SV=2	P27824 (+1)		68 kDa		0,17	3,0	[]	unknown	3	2	8	9	3	5	11	13
1202	TRUE	Empty	Kinesin-like protein KIF11 OS=Homo sapiens OX=9606 GN=KIF11 PE=1 SV=2	P52732		119 kDa		0,13	4,0	[]	unknown	2	2	12	8	1	3	11	8
1675	TRUE	Empty	Annexin A2 OS=Homo sapiens OX=9606 GN=ANXA2 PE=1 SV=2	P07355 (+1)		39 kDa		0,57	1,5	[]	unknown	4	6	11	6	8	6	7	6
2186	TRUE	Empty	ATP synthase subunit O, mitochondrial OS=Homo sapiens OX=9606 GN=ATP5PO PE=1 SV=1	P48047		23 kDa		0,26	0,9	[]	unknown	10	5	6	9	6	7	5	5
2338	TRUE	Empty	60S ribosomal protein L31 OS=Homo sapiens OX=9606 GN=RPL31 PE=1 SV=1	P62899		14 kDa		0,14	0,6	[]	unknown	8	6	7	5	5	5	6	8
1272	TRUE	Empty	WD repeat-containing protein 6 OS=Homo sapiens OX=9606 GN=WDR6 PE=1 SV=1	A0A087X295 (+1)		125 kDa		0,26	3,0	[]	unknown	2	5	8	6	5	5	11	12
1851	TRUE	Empty	Scaffold attachment factor B1 OS=Homo sapiens OX=9606 GN=SAFB PE=1 SV=4	Q15424 (+2)		103 kDa	TRUE	0,47	1,1	[]	unknown	7	7	4	8	9	10	2	5
1676	TRUE	Empty	Dihydrolipoyllysine-residue succinyltransferase component of 2-oxoglutarate dehydrogenase complex, mitochondrial OS=Homo sapiens OX=9606 GN=DLST PE=1 SV=4	P36957		49 kDa		0,50	1,5	[]	unknown	8	2	4	12	2	3	5	7
1203	TRUE	Empty	Protein arginine N-methyltransferase 1 OS=Homo sapiens OX=9606 GN=PRMT1 PE=1 SV=1	E9PKG1 (+3)		38 kDa		0,29	4,0	[]	unknown	1	4	9	4	2	6	12	10
12	TRUE	Empty	RANBP2-like and GRIP domain-containing protein 5/6 OS=Homo sapiens OX=9606 GN=RGPD5 PE=1 SV=3	Q99666		199 kDa	TRUE	1,00	INF	[]	unknown	0	0	7	0	7	7	8	7
1907	TRUE	Empty	Centrosomal protein of 170 kDa OS=Homo sapiens OX=9606 GN=CEP170 PE=1 SV=1	Q5SW79		175 kDa	TRUE	0,36	1,0	[]	unknown	8	3	14	8	4	3	7	8
1427	TRUE	Empty	Exosome complex exonuclease RRP44 OS=Homo sapiens OX=9606 GN=DIS3 PE=1 SV=2	Q9Y2L1		109 kDa		0,49	2,0	[]	unknown	2	7	7	4	5	6	6	9
1852	TRUE	Empty	Isoform 2 of AP-2 complex subunit mu OS=Homo sapiens OX=9606 GN=AP2M1	Q96CW1-2		49 kDa	TRUE	0,47	1,1	[]	unknown	7	4	4	8	5	7	4	7
1908	TRUE	Empty	Nuclear pore complex protein Nup93 OS=Homo sapiens OX=9606 GN=NUP93 PE=1 SV=2	Q8N1F7		93 kDa		0,51	1,0	[]	unknown	3	4	8	3	9	8	7	4
1651	TRUE	Empty	La-related protein 4B OS=Homo sapiens OX=9606 GN=LARP4B PE=1 SV=3	Q92615		81 kDa		0,50	1,6	[]	unknown	5	4	9	8	4	2	9	10
2340	TRUE	Empty	Isoform 2 of 60S ribosomal protein L28 OS=Homo sapiens OX=9606 GN=RPL28	P46779-2		18 kDa		0,060	0,6	[]	unknown	13	4	6	8	8	5	4	5
1596	TRUE	Empty	AP-2 complex subunit alpha-2 (Fragment) OS=Homo sapiens OX=9606 GN=AP2A2 PE=1 SV=1	A0A0G2JS82 (+2)		102 kDa	TRUE	0,40	1,8	[]	unknown	5	1	6	9	2	6	8	12
13	TRUE	Empty	Coilin OS=Homo sapiens OX=9606 GN=COIL PE=1 SV=1	P38432		63 kDa		0,57	INF	[]	unknown	0	4	6	1	7	5	5	6
1842	TRUE	Empty	GTP-binding nuclear protein Ran OS=Homo sapiens OX=9606 GN=RAN PE=1 SV=1	B5MDF5 (+2)		26 kDa		0,50	1,2	[]	unknown	6	8	5	7	8	9	6	6
1909	TRUE	Empty	Histone-lysine N-methyltransferase SETD1A OS=Homo sapiens OX=9606 GN=SETD1A PE=1 SV=3	O15047		186 kDa		0,51	1,0	[]	unknown	3	2	11	3	4	5	8	6
1428	TRUE	Empty	RNA cytosine C(5)-methyltransferase NSUN2 OS=Homo sapiens OX=9606 GN=NSUN2 PE=1 SV=2	Q08J23 (+1)		86 kDa		0,49	2,0	[]	unknown	2	10	7	4	7	6	6	7
1351	TRUE	Empty	Voltage-dependent anion-selective channel protein 3 OS=Homo sapiens OX=9606 GN=VDAC3 PE=1 SV=1	Q9Y277 (+1)		31 kDa		0,24	2,7	[]	unknown	3	3	12	8	3	2	11	8
1166	TRUE	Empty	Alpha-centractin OS=Homo sapiens OX=9606 GN=ACTR1A PE=1 SV=1	P61163 (+1)		43 kDa	TRUE	0,081	7,0	[]	unknown	1	4	11	7	4	4	9	9
1391	TRUE	Empty	Microtubule-actin cross-linking factor 1, isoforms 1/2/3/5 OS=Homo sapiens OX=9606 GN=MACF1 PE=1 SV=1	H3BQK9		861 kDa	TRUE	0,32	2,3	[]	unknown	3	0	11	7	1	3	9	8
14	TRUE	Empty	Heterogeneous nuclear ribonucleoprotein D-like OS=Homo sapiens OX=9606 GN=HNRNPDL PE=1 SV=1	A0A087WUK2 (+3)		40 kDa	TRUE	0,062	INF	[]	unknown	0	7	9	5	7	8	6	10
1404	TRUE	Empty	Casein kinase II subunit alpha OS=Homo sapiens OX=9606 GN=CSNK2A1 PE=1 SV=1	E7EU96		45 kDa		0,28	2,2	[]	unknown	4	2	9	9	5	4	7	6
2286	TRUE	Empty	Uncharacterized protein OS=Homo sapiens OX=9606 PE=3 SV=2	H3BNC9		65 kDa		0,14	0,7	[]	unknown	10	4	7	7	4	6	8	7
1853	TRUE	Empty	Transformer-2 protein homolog beta OS=Homo sapiens OX=9606 GN=TRA2B PE=1 SV=1	P62995 (+1)		34 kDa	TRUE	0,47	1,1	[]	unknown	7	7	6	8	4	5	3	4
2280	TRUE	Empty	SWI/SNF complex subunit SMARCC1 OS=Homo sapiens OX=9606 GN=SMARCC1 PE=1 SV=3	Q92922		123 kDa	TRUE	0,21	0,7	[]	unknown	7	6	10	5	5	5	6	8
1429	TRUE	Empty	E3 ubiquitin-protein ligase BRE1B OS=Homo sapiens OX=9606 GN=RNF40 PE=1 SV=5	O75150		114 kDa	TRUE	0,32	2,0	[]	unknown	5	4	8	10	4	3	3	10
1608	TRUE	Empty	Peptidyl-prolyl cis-trans isomerase A OS=Homo sapiens OX=9606 GN=PPIA PE=1 SV=2	P62937		18 kDa		0,46	1,8	[]	unknown	4	10	6	7	10	8	3	1
1633	TRUE	Empty	Transformation/transcription domain-associated protein OS=Homo sapiens OX=9606 GN=TRRAP PE=1 SV=3	F2Z2U4		436 kDa		0,53	1,7	[]	unknown	3	3	8	5	5	3	9	6
1273	TRUE	Empty	Tropomodulin-3 OS=Homo sapiens OX=9606 GN=TMOD3 PE=1 SV=1	Q9NYL9		40 kDa		0,17	3,0	[]	unknown	3	4	6	9	4	9	8	5
1274	TRUE	Empty	E3 ubiquitin-protein ligase UHRF1 OS=Homo sapiens OX=9606 GN=UHRF1 PE=1 SV=1	Q96T88		90 kDa	TRUE	0,43	3,0	[]	unknown	1	6	7	3	4	4	7	8
2369	TRUE	Empty	Protein SON OS=Homo sapiens OX=9606 GN=SON PE=1 SV=4	P18583 (+2)		264 kDa		0,13	0,5	[]	unknown	6	4	2	3	10	13	1	7
1167	TRUE	Empty	Mitotic checkpoint protein BUB3 (Fragment) OS=Homo sapiens OX=9606 GN=BUB3 PE=1 SV=1	J3QT28 (+2)		32 kDa		0,081	7,0	[]	unknown	1	8	7	7	8	5	5	7
2235	TRUE	Empty	Complement component 1 Q subcomponent-binding protein, mitochondrial OS=Homo sapiens OX=9606 GN=C1QBP PE=1 SV=1	Q07021		31 kDa		0,32	0,8	[]	unknown	5	5	13	4	4	4	9	10
1430	TRUE	Empty	Protein flightless-1 homolog OS=Homo sapiens OX=9606 GN=FLII PE=1 SV=2	Q13045		145 kDa		0,42	2,0	[]	unknown	3	3	8	6	4	9	8	5
1275	TRUE	Empty	Probable helicase with zinc finger domain OS=Homo sapiens OX=9606 GN=HELZ PE=1 SV=1	J3QS41 (+1)		219 kDa		0,26	3,0	[]	unknown	2	7	7	6	10	8	6	3
1677	TRUE	Empty	Unconventional myosin-Id OS=Homo sapiens OX=9606 GN=MYO1D PE=1 SV=2	O94832		116 kDa		0,64	1,5	[]	unknown	2	4	4	3	4	6	7	8
2467	TRUE	Empty	60S ribosomal protein L18a OS=Homo sapiens OX=9606 GN=RPL18A PE=1 SV=1	M0R117 (+2)		18 kDa		0,032	0,5	[]	unknown	11	2	1	5	3	3	2	1
2490	TRUE	Empty	60S ribosomal protein L29 OS=Homo sapiens OX=9606 GN=RPL29 PE=1 SV=1	A0A3B3ITT5 (+1)		19 kDa		0,0013	0,3	[]	unknown	18	5	3	6	4	5	3	3
1168	TRUE	Empty	eIF-2-alpha kinase activator GCN1 OS=Homo sapiens OX=9606 GN=GCN1 PE=1 SV=6	Q92616		293 kDa		0,081	7,0	[]	unknown	1	0	10	7	1	7	11	9
2255	TRUE	Empty	Histone deacetylase 2 OS=Homo sapiens OX=9606 GN=HDAC2 PE=1 SV=2	Q92769 (+1)		55 kDa	TRUE	0,34	0,8	[]	unknown	4	5	6	3	5	0	8	8
15	TRUE	Empty	Isoform Beta-1 of DNA topoisomerase 2-beta OS=Homo sapiens OX=9606 GN=TOP2B	Q02880-2		183 kDa	TRUE	0,33	INF	[]	unknown	0	9	3	2	11	12	5	4
1597	TRUE	Empty	Cellular tumor antigen p53 OS=Homo sapiens OX=9606 GN=TP53 PE=1 SV=1	A0A087WZU8 (+2)		43 kDa		0,40	1,8	[]	unknown	5	3	5	9	6	10	5	6
1823	TRUE	Empty	U2 snRNP-associated SURP motif-containing protein OS=Homo sapiens OX=9606 GN=U2SURP PE=1 SV=2	O15042 (+1)		118 kDa		0,54	1,2	[]	unknown	5	4	8	6	8	7	5	5
1910	TRUE	Empty	YLP motif-containing protein 1 OS=Homo sapiens OX=9606 GN=YLPM1 PE=1 SV=4	P49750 (+1)		242 kDa		0,43	1,0	[]	unknown	5	5	7	5	6	9	3	5
1761	TRUE	Empty	Isoform 4 of BCL-6 corepressor OS=Homo sapiens OX=9606 GN=BCOR	Q6W2J9-4		186 kDa		0,64	1,3	[]	unknown	3	6	7	4	10	5	5	6
2222	TRUE	Empty	Leucine zipper protein 1 OS=Homo sapiens OX=9606 GN=LUZP1 PE=1 SV=2	Q86V48 (+2)		120 kDa		0,31	0,8	[]	unknown	6	4	6	5	5	8	5	8
2343	TRUE	Empty	TATA-binding protein-associated factor 2N OS=Homo sapiens OX=9606 GN=TAF15 PE=1 SV=1	Q92804 (+1)		62 kDa	TRUE	0,089	0,6	[]	unknown	10	4	7	6	4	6	6	5
1911	TRUE	Empty	Isoform 2 of E1A-binding protein p400 OS=Homo sapiens OX=9606 GN=EP400	Q96L91-2 (+2)		340 kDa		0,43	1,0	[]	unknown	5	4	5	5	5	9	4	3
2210	TRUE	Empty	60S ribosomal protein L12 OS=Homo sapiens OX=9606 GN=RPL12 PE=1 SV=1	P30050		18 kDa		0,29	0,9	[]	unknown	7	5	7	6	6	6	6	6
1431	TRUE	Empty	Nucleolar and coiled-body phosphoprotein 1 (Fragment) OS=Homo sapiens OX=9606 GN=NOLC1 PE=1 SV=1	A0A0A0MRM9 (+2)		75 kDa	TRUE	0,42	2,0	[]	unknown	3	5	3	6	8	17	3	2
1609	TRUE	Empty	Myosin phosphatase Rho-interacting protein OS=Homo sapiens OX=9606 GN=MPRIP PE=1 SV=1	A0A494BZV2		274 kDa		0,46	1,8	[]	unknown	4	2	7	7	3	9	5	8
1652	TRUE	Empty	Poly(rC)-binding protein 2 OS=Homo sapiens OX=9606 GN=PCBP2 PE=1 SV=1	Q15366 (+3)		39 kDa	TRUE	0,50	1,6	[]	unknown	5	3	8	8	5	4	7	4
2211	TRUE	Empty	Scaffold attachment factor B2 OS=Homo sapiens OX=9606 GN=SAFB2 PE=1 SV=1	Q14151		107 kDa	TRUE	0,29	0,9	[]	unknown	7	8	4	6	9	9	1	4
16	TRUE	Empty	DnaJ homolog subfamily C member 13 OS=Homo sapiens OX=9606 GN=DNAJC13 PE=1 SV=5	O75165		254 kDa		0,020	INF	[]	unknown	0	1	10	7	3	3	11	11
1432	TRUE	Empty	Histone H2A.Z OS=Homo sapiens OX=9606 GN=H2AZ1 PE=1 SV=2	P0C0S5 (+1)		14 kDa	TRUE	0,61	2,0	[]	unknown	1	4	3	2	7	10	1	2
1433	TRUE	Empty	DNA-directed RNA polymerases I and III subunit RPAC1 OS=Homo sapiens OX=9606 GN=POLR1C PE=1 SV=1	A0A2R8Y5D3 (+3)		39 kDa		0,42	2,0	[]	unknown	3	7	8	6	9	4	6	5
1434	TRUE	Empty	Phenylalanine--tRNA ligase alpha subunit OS=Homo sapiens OX=9606 GN=FARSA PE=1 SV=1	K7ER00 (+1)		62 kDa		0,42	2,0	[]	unknown	3	3	6	6	8	8	3	3
1435	TRUE	Empty	DNA-directed RNA polymerase III subunit RPC1 OS=Homo sapiens OX=9606 GN=POLR3A PE=1 SV=2	O14802		156 kDa	TRUE	0,42	2,0	[]	unknown	3	6	5	6	7	8	6	7
1361	TRUE	Empty	Creatine kinase B-type OS=Homo sapiens OX=9606 GN=CKB PE=1 SV=1	P12277		43 kDa	TRUE	0,22	2,5	[]	unknown	4	3	8	10	4	5	8	4
2339	TRUE	Empty	DBIRD complex subunit ZNF326 OS=Homo sapiens OX=9606 GN=ZNF326 PE=1 SV=2	Q5BKZ1		66 kDa		0,14	0,6	[]	unknown	8	6	4	5	8	10	4	4
1912	TRUE	Empty	ATP-dependent RNA helicase DDX54 OS=Homo sapiens OX=9606 GN=DDX54 PE=1 SV=2	Q8TDD1 (+1)		99 kDa		0,51	1,0	[]	unknown	3	5	5	3	5	8	7	6
17	TRUE	Empty	14-3-3 protein zeta/delta OS=Homo sapiens OX=9606 GN=YWHAZ PE=1 SV=1	P63104		28 kDa	TRUE	0,020	INF	[]	unknown	0	2	6	7	3	3	5	4
1204	TRUE	Empty	26S proteasome regulatory subunit 6B OS=Homo sapiens OX=9606 GN=PSMC4 PE=1 SV=2	P43686		47 kDa		0,061	4,0	[]	unknown	3	1	8	12	4	5	9	6
18	TRUE	Empty	Keratin, type I cytoskeletal 17 OS=Homo sapiens OX=9606 GN=KRT17 PE=1 SV=2	Q04695		48 kDa	TRUE	1,00	INF	[]	unknown	0	27	0	0	0	0	0	0
1913	TRUE	Empty	Zinc finger CCCH domain-containing protein 11A OS=Homo sapiens OX=9606 GN=ZC3H11A PE=1 SV=3	O75152		89 kDa	TRUE	0,43	1,0	[]	unknown	5	6	6	5	8	7	4	5
1914	TRUE	Empty	RNA-binding protein 34 OS=Homo sapiens OX=9606 GN=RBM34 PE=1 SV=2	P42696		49 kDa		0,47	1,0	[]	unknown	4	3	4	4	6	8	3	4
2287	TRUE	Empty	40S ribosomal protein S23 OS=Homo sapiens OX=9606 GN=RPS23 PE=1 SV=3	P62266		16 kDa		0,14	0,7	[]	unknown	10	4	7	7	4	5	7	5
2469	TRUE	Empty	RNA-binding protein 4 OS=Homo sapiens OX=9606 GN=RBM4 PE=1 SV=1	Q9BWF3		40 kDa	TRUE	0,049	0,4	[]	unknown	9	4	6	4	5	3	8	7
1251	TRUE	Empty	tRNA methyltransferase 10 homolog C OS=Homo sapiens OX=9606 GN=TRMT10C PE=1 SV=2	Q7L0Y3		47 kDa		0,18	3,5	[]	unknown	2	1	6	7	3	2	4	7
1173	TRUE	Empty	Talin-1 OS=Homo sapiens OX=9606 GN=TLN1 PE=1 SV=3	Q9Y490		270 kDa		0,13	6,0	[]	unknown	1	1	6	6	3	9	6	9
19	TRUE	Empty	3-hydroxyacyl-CoA dehydrogenase type-2 OS=Homo sapiens OX=9606 GN=HSD17B10 PE=1 SV=3	Q99714		27 kDa		0,020	INF	[]	unknown	0	6	3	7	9	6	5	10
1678	TRUE	Empty	Lysine--tRNA ligase OS=Homo sapiens OX=9606 GN=KARS1 PE=1 SV=3	Q15046 (+1)		68 kDa	TRUE	0,64	1,5	[]	unknown	2	5	12	3	4	2	4	4
1362	TRUE	Empty	H/ACA ribonucleoprotein complex subunit DKC1 OS=Homo sapiens OX=9606 GN=DKC1 PE=1 SV=3	O60832		58 kDa		0,36	2,5	[]	unknown	2	4	3	5	6	6	4	3
20	TRUE	Empty	Alanine--tRNA ligase, cytoplasmic OS=Homo sapiens OX=9606 GN=AARS PE=1 SV=2	P49588		107 kDa		0,062	INF	[]	unknown	0	2	8	5	3	4	7	11
21	TRUE	Empty	Fructose-bisphosphate aldolase OS=Homo sapiens OX=9606 GN=ALDOA PE=1 SV=1	J3KPS3 (+2)		40 kDa		0,020	INF	[]	unknown	0	7	5	7	7	2	5	4
1363	TRUE	Empty	AP-2 complex subunit alpha-1 OS=Homo sapiens OX=9606 GN=AP2A1 PE=1 SV=3	O95782 (+1)		108 kDa	TRUE	0,36	2,5	[]	unknown	2	0	10	5	0	3	8	7
1740	TRUE	Empty	Receptor-type tyrosine-protein phosphatase F OS=Homo sapiens OX=9606 GN=PTPRF PE=1 SV=2	P10586 (+1)		213 kDa	TRUE	0,59	1,4	[]	unknown	5	5	5	7	5	7	6	5
1634	TRUE	Empty	ATP-dependent DNA/RNA helicase DHX36 OS=Homo sapiens OX=9606 GN=DHX36 PE=1 SV=2	Q9H2U1 (+1)		115 kDa	TRUE	0,53	1,7	[]	unknown	3	3	9	5	3	3	7	8
2335	TRUE	Empty	Isoform Non-brain of Clathrin light chain A OS=Homo sapiens OX=9606 GN=CLTA	P09496-2		24 kDa		0,090	0,6	[]	unknown	11	4	3	7	5	4	5	3
1436	TRUE	Empty	Calcium homeostasis endoplasmic reticulum protein OS=Homo sapiens OX=9606 GN=CHERP PE=1 SV=1	J3QK89		105 kDa		0,49	2,0	[]	unknown	2	4	3	4	6	5	2	3
2223	TRUE	Empty	Isoform SV4 of Supervillin OS=Homo sapiens OX=9606 GN=SVIL	O95425-4		245 kDa		0,31	0,8	[]	unknown	6	2	7	5	3	8	5	5
1276	TRUE	Empty	40S ribosomal protein S15a OS=Homo sapiens OX=9606 GN=RPS15A PE=1 SV=2	P62244		15 kDa		0,26	3,0	[]	unknown	2	8	7	6	3	5	6	5
2344	TRUE	Empty	40S ribosomal protein S26 OS=Homo sapiens OX=9606 GN=RPS26 PE=1 SV=3	P62854		13 kDa		0,089	0,6	[]	unknown	10	4	5	6	4	6	6	5
2236	TRUE	Empty	Ataxin-2 OS=Homo sapiens OX=9606 GN=ATXN2 PE=1 SV=2	A0A2R8Y7E6 (+1)		125 kDa	TRUE	0,19	0,8	[]	unknown	10	4	4	8	3	2	5	8
1346	TRUE	Empty	Inner nuclear membrane protein Man1 OS=Homo sapiens OX=9606 GN=LEMD3 PE=1 SV=2	Q9Y2U8		100 kDa		0,16	2,8	[]	unknown	4	4	1	11	5	4	5	5
2474	TRUE	Empty	Nuclear pore complex protein Nup50 OS=Homo sapiens OX=9606 GN=NUP50 PE=1 SV=2	Q9UKX7 (+1)		50 kDa		0,12	0,4	[]	unknown	5	6	6	2	6	8	4	7
1437	TRUE	Empty	Testis-expressed protein 10 OS=Homo sapiens OX=9606 GN=TEX10 PE=1 SV=2	Q9NXF1 (+1)		106 kDa		0,61	2,0	[]	unknown	1	1	8	2	3	5	10	6
1169	TRUE	Empty	Microtubule-associated protein RP/EB family member 1 OS=Homo sapiens OX=9606 GN=MAPRE1 PE=1 SV=3	Q15691		30 kDa	TRUE	0,081	7,0	[]	unknown	1	2	4	7	1	2	2	2
22	TRUE	Empty	Ubiquitin carboxyl-terminal hydrolase 7 OS=Homo sapiens OX=9606 GN=USP7 PE=1 SV=2	Q93009 (+1)		128 kDa		0,11	INF	[]	unknown	0	2	9	4	2	4	8	10
1800	TRUE	Empty	Heat shock protein beta-1 OS=Homo sapiens OX=9606 GN=HSPB1 PE=1 SV=2	P04792		23 kDa		0,53	1,2	[]	unknown	8	6	3	10	5	7	5	3
2361	TRUE	Empty	60S ribosomal protein L27a OS=Homo sapiens OX=9606 GN=RPL27A PE=1 SV=2	P46776		17 kDa		0,056	0,5	[]	unknown	11	4	3	6	4	4	4	2
2288	TRUE	Empty	RNA-binding protein 3 OS=Homo sapiens OX=9606 GN=RBM3 PE=1 SV=1	P98179		17 kDa		0,14	0,7	[]	unknown	10	4	6	7	4	3	6	3
1679	TRUE	Empty	Pre-rRNA-processing protein TSR1 homolog OS=Homo sapiens OX=9606 GN=TSR1 PE=1 SV=1	Q2NL82		92 kDa		0,64	1,5	[]	unknown	2	7	8	3	4	3	8	7
1635	TRUE	Empty	Isoform 2 of ATP-binding cassette sub-family F member 1 OS=Homo sapiens OX=9606 GN=ABCF1	Q8NE71-2		92 kDa		0,53	1,7	[]	unknown	3	2	8	5	4	4	4	9
1680	TRUE	Empty	Lupus La protein OS=Homo sapiens OX=9606 GN=SSB PE=1 SV=2	P05455		47 kDa		0,64	1,5	[]	unknown	2	1	9	3	4	6	6	9
1915	TRUE	Empty	Ribosome biogenesis protein BMS1 homolog OS=Homo sapiens OX=9606 GN=BMS1 PE=1 SV=1	Q14692		146 kDa		0,67	1,0	[]	unknown	1	5	6	1	8	12	4	6
1277	TRUE	Empty	Alpha-enolase OS=Homo sapiens OX=9606 GN=ENO1 PE=1 SV=2	P06733		47 kDa		0,43	3,0	[]	unknown	1	8	8	3	8	9	2	4
1801	TRUE	Empty	Alpha-adducin OS=Homo sapiens OX=9606 GN=ADD1 PE=1 SV=1	E7ENY0 (+5)		73 kDa	TRUE	0,53	1,2	[]	unknown	8	2	8	10	1	3	9	3
1278	TRUE	Empty	Protein arginine N-methyltransferase 5 OS=Homo sapiens OX=9606 GN=PRMT5 PE=1 SV=4	O14744 (+1)		73 kDa		0,43	3,0	[]	unknown	1	1	10	3	3	3	9	8
23	TRUE	Empty	Nuclear pore complex protein Nup160 OS=Homo sapiens OX=9606 GN=NUP160 PE=1 SV=3	Q12769		162 kDa		0,33	INF	[]	unknown	0	3	4	2	6	9	9	8
1252	TRUE	Empty	Neurofilament light polypeptide OS=Homo sapiens OX=9606 GN=NEFL PE=1 SV=3	P07196		62 kDa	FALSE	0,061	3,5	[]	unknown	4	2	3	14	2	10	0	0
1438	TRUE	Empty	Eukaryotic translation initiation factor 5B OS=Homo sapiens OX=9606 GN=EIF5B PE=1 SV=1	A0A087WUT6		139 kDa		0,42	2,0	[]	unknown	3	4	7	6	3	3	11	8
1279	TRUE	Empty	V-type proton ATPase catalytic subunit A OS=Homo sapiens OX=9606 GN=ATP6V1A PE=1 SV=2	P38606 (+1)		68 kDa		0,17	3,0	[]	unknown	3	4	7	9	4	6	6	6
2355	TRUE	Empty	Exosome RNA helicase MTR4 OS=Homo sapiens OX=9606 GN=MTREX PE=1 SV=3	P42285		118 kDa		0,14	0,6	[]	unknown	7	3	5	4	6	3	3	8
1636	TRUE	Empty	Protein RCC2 OS=Homo sapiens OX=9606 GN=RCC2 PE=1 SV=2	Q9P258		56 kDa		0,53	1,7	[]	unknown	3	5	6	5	7	5	4	7
1762	TRUE	Empty	Proliferation-associated protein 2G4 OS=Homo sapiens OX=9606 GN=PA2G4 PE=1 SV=3	Q9UQ80 (+1)		44 kDa		0,64	1,3	[]	unknown	3	7	4	4	7	3	7	5
2281	TRUE	Empty	39S ribosomal protein L11, mitochondrial OS=Homo sapiens OX=9606 GN=MRPL11 PE=1 SV=1	Q9Y3B7		21 kDa		0,21	0,7	[]	unknown	7	4	8	5	3	4	4	8
2256	TRUE	Empty	Cadherin-2 OS=Homo sapiens OX=9606 GN=CDH2 PE=1 SV=4	P19022 (+1)		100 kDa		0,20	0,8	[]	unknown	8	3	5	6	3	4	5	3
1280	TRUE	Empty	Dolichyl-diphosphooligosaccharide--protein glycosyltransferase 48 kDa subunit OS=Homo sapiens OX=9606 GN=DDOST PE=1 SV=1	A0A0C4DGS1 (+2)		49 kDa		0,26	3,0	[]	unknown	2	2	7	6	4	4	8	6
2199	TRUE	Empty	60S ribosomal protein L35 OS=Homo sapiens OX=9606 GN=RPL35 PE=1 SV=2	P42766		15 kDa		0,28	0,9	[]	unknown	8	6	3	7	6	6	3	3
2297	TRUE	Empty	Cell division cycle protein 23 homolog OS=Homo sapiens OX=9606 GN=CDC23 PE=1 SV=3	Q9UJX2		69 kDa		0,36	0,7	[]	unknown	3	4	4	2	4	1	6	5
2237	TRUE	Empty	Pre-mRNA-splicing factor SPF27 OS=Homo sapiens OX=9606 GN=BCAS2 PE=1 SV=1	O75934		26 kDa		0,32	0,8	[]	unknown	5	3	8	4	5	7	5	5
1637	TRUE	Empty	SRSF protein kinase 1 (Fragment) OS=Homo sapiens OX=9606 GN=SRPK1 PE=1 SV=1	H3BLV9 (+2)		76 kDa	TRUE	0,53	1,7	[]	unknown	3	5	7	5	4	4	6	8
1681	TRUE	Empty	Developmentally-regulated GTP-binding protein 1 OS=Homo sapiens OX=9606 GN=DRG1 PE=1 SV=1	Q9Y295		41 kDa		0,57	1,5	[]	unknown	4	5	7	6	7	4	6	4
1653	TRUE	Empty	High mobility group protein HMG-I/HMG-Y OS=Homo sapiens OX=9606 GN=HMGA1 PE=1 SV=3	P17096		12 kDa	TRUE	0,50	1,6	[]	unknown	5	2	8	8	3	6	5	5
1916	TRUE	Empty	Ribosome biogenesis regulatory protein homolog OS=Homo sapiens OX=9606 GN=RRS1 PE=1 SV=2	Q15050		41 kDa		0,51	1,0	[]	unknown	3	5	3	3	8	12	4	4
1174	TRUE	Empty	Cofilin-1 OS=Homo sapiens OX=9606 GN=CFL1 PE=1 SV=1	E9PK25		23 kDa		0,13	6,0	[]	unknown	1	6	7	6	7	5	6	5
1186	TRUE	Empty	Nucleosome assembly protein 1-like 1 OS=Homo sapiens OX=9606 GN=NAP1L1 PE=1 SV=1	F5H4R6 (+5)		45 kDa	TRUE	0,19	5,0	[]	unknown	1	5	6	5	5	6	8	6
1682	TRUE	Empty	WD repeat-containing protein 36 OS=Homo sapiens OX=9606 GN=WDR36 PE=1 SV=1	A0A0A0MTB8 (+1)		99 kDa		0,64	1,5	[]	unknown	2	7	3	3	9	9	3	3
2370	TRUE	Empty	Serine/arginine repetitive matrix protein 1 OS=Homo sapiens OX=9606 GN=SRRM1 PE=1 SV=1	A9Z1X7 (+2)		103 kDa		0,083	0,5	[]	unknown	8	2	8	4	3	2	6	9
1162	TRUE	Empty	Isoform 2 of Protein disulfide-isomerase A6 OS=Homo sapiens OX=9606 GN=PDIA6	Q15084-2 (+1)		54 kDa		0,032	9,0	[]	unknown	1	4	4	9	8	10	3	6
24	TRUE	Empty	Plastin-3 OS=Homo sapiens OX=9606 GN=PLS3 PE=1 SV=4	P13797 (+1)		71 kDa		0,11	INF	[]	unknown	0	3	11	4	3	2	9	7
2298	TRUE	Empty	Protein FAM207A OS=Homo sapiens OX=9606 GN=FAM207A PE=1 SV=2	Q9NSI2 (+1)		25 kDa		0,21	0,7	[]	unknown	6	5	4	4	6	8	5	5
1917	TRUE	Empty	40S ribosomal protein S27 OS=Homo sapiens OX=9606 GN=RPS27 PE=1 SV=3	P42677		9 kDa	TRUE	0,43	1,0	[]	unknown	5	3	7	5	3	4	6	5
1392	TRUE	Empty	Monocarboxylate transporter 1 OS=Homo sapiens OX=9606 GN=SLC16A1 PE=1 SV=3	P53985		54 kDa		0,32	2,3	[]	unknown	3	5	6	7	3	4	6	4
2491	TRUE	Empty	RNA-binding protein 25 OS=Homo sapiens OX=9606 GN=RBM25 PE=1 SV=3	P49756		100 kDa		0,21	0,3	[]	unknown	3	4	6	1	6	6	5	4
1638	TRUE	Empty	Elongation factor Tu, mitochondrial OS=Homo sapiens OX=9606 GN=TUFM PE=1 SV=2	P49411		50 kDa		0,44	1,7	[]	unknown	6	4	4	10	5	8	2	2
1610	TRUE	Empty	Elongation factor 1-delta OS=Homo sapiens OX=9606 GN=EEF1D PE=1 SV=1	E9PRY8 (+1)		77 kDa		0,46	1,8	[]	unknown	4	4	6	7	7	2	7	3
1439	TRUE	Empty	Thioredoxin-dependent peroxide reductase, mitochondrial OS=Homo sapiens OX=9606 GN=PRDX3 PE=1 SV=3	P30048 (+1)		28 kDa		0,49	2,0	[]	unknown	2	5	5	4	4	5	4	5
1364	TRUE	Empty	Transcription factor A, mitochondrial OS=Homo sapiens OX=9606 GN=TFAM PE=1 SV=1	Q00059		29 kDa		0,36	2,5	[]	unknown	2	3	4	5	5	5	5	4
2299	TRUE	Empty	Serine/arginine-rich splicing factor 4 OS=Homo sapiens OX=9606 GN=SRSF4 PE=1 SV=2	Q08170		57 kDa	TRUE	0,14	0,7	[]	unknown	9	3	3	6	2	2	3	4
2300	TRUE	Empty	60S ribosomal protein L14 OS=Homo sapiens OX=9606 GN=RPL14 PE=1 SV=4	P50914		23 kDa		0,21	0,7	[]	unknown	6	4	5	4	4	2	5	4
1918	TRUE	Empty	Core histone macro-H2A.1 OS=Homo sapiens OX=9606 GN=H2AFY PE=1 SV=4	O75367 (+2)		40 kDa	TRUE	0,57	1,0	[]	unknown	2	5	4	2	8	10	3	3
1175	TRUE	Empty	Leucine-rich repeat-containing protein 59 OS=Homo sapiens OX=9606 GN=LRRC59 PE=1 SV=1	Q96AG4		35 kDa		0,13	6,0	[]	unknown	1	3	9	6	1	2	9	11
1253	TRUE	Empty	Ankycorbin OS=Homo sapiens OX=9606 GN=RAI14 PE=1 SV=2	Q9P0K7 (+2)		110 kDa		0,061	3,5	[]	unknown	4	1	1	14	1	12	2	2
2371	TRUE	Empty	ATP-dependent RNA helicase DDX18 OS=Homo sapiens OX=9606 GN=DDX18 PE=1 SV=2	Q9NVP1		75 kDa		0,39	0,5	[]	unknown	2	4	4	1	9	11	2	5
2372	TRUE	Empty	Transducin beta-like protein 3 OS=Homo sapiens OX=9606 GN=TBL3 PE=1 SV=2	Q12788		89 kDa		0,22	0,5	[]	unknown	4	9	4	2	11	6	1	4
25	TRUE	Empty	Eukaryotic translation initiation factor 3 subunit M OS=Homo sapiens OX=9606 GN=EIF3M PE=1 SV=1	Q7L2H7		43 kDa		0,19	INF	[]	unknown	0	1	13	3	2	1	11	8
1683	TRUE	Empty	2-oxoglutarate dehydrogenase, mitochondrial OS=Homo sapiens OX=9606 GN=OGDH PE=1 SV=3	Q02218		116 kDa	TRUE	0,50	1,5	[]	unknown	8	0	6	12	0	0	1	6
2282	TRUE	Empty	60S ribosomal protein L10 OS=Homo sapiens OX=9606 GN=RPL10 PE=1 SV=2	F8W7C6		19 kDa		0,21	0,7	[]	unknown	7	3	6	5	4	4	6	8
2475	TRUE	Empty	Sister chromatid cohesion protein PDS5 homolog A OS=Homo sapiens OX=9606 GN=PDS5A PE=1 SV=1	Q29RF7		151 kDa	TRUE	0,12	0,4	[]	unknown	5	4	7	2	2	4	3	4
1654	TRUE	Empty	Plakophilin-4 OS=Homo sapiens OX=9606 GN=PKP4 PE=1 SV=2	Q99569 (+1)		132 kDa		0,50	1,6	[]	unknown	5	3	2	8	6	6	3	2
1763	TRUE	Empty	Nucleolar complex protein 4 homolog OS=Homo sapiens OX=9606 GN=NOC4L PE=1 SV=1	Q9BVI4		58 kDa		0,64	1,3	[]	unknown	3	5	3	4	5	7	4	4
2301	TRUE	Empty	60S ribosomal protein L11 OS=Homo sapiens OX=9606 GN=RPL11 PE=1 SV=2	P62913 (+2)		20 kDa		0,14	0,7	[]	unknown	9	3	3	6	3	3	3	5
26	TRUE	Empty	Spermatid perinuclear RNA-binding protein OS=Homo sapiens OX=9606 GN=STRBP PE=1 SV=1	Q96SI9 (+1)		74 kDa	TRUE	0,33	INF	[]	unknown	0	1	7	2	3	3	8	8
1919	TRUE	Empty	ATP-binding cassette sub-family E member 1 OS=Homo sapiens OX=9606 GN=ABCE1 PE=1 SV=1	P61221		67 kDa		0,51	1,0	[]	unknown	3	3	7	3	4	5	7	8
2488	TRUE	Empty	60S ribosomal protein L24 OS=Homo sapiens OX=9606 GN=RPL24 PE=1 SV=1	P83731		18 kDa		0,016	0,4	[]	unknown	11	2	3	4	4	4	2	3
1352	TRUE	Empty	Ras-related protein Rab-1A OS=Homo sapiens OX=9606 GN=RAB1A PE=1 SV=3	P62820		23 kDa	TRUE	0,24	2,7	[]	unknown	3	2	4	8	4	7	6	3
2492	TRUE	Empty	Cip1-interacting zinc finger protein OS=Homo sapiens OX=9606 GN=CIZ1 PE=1 SV=2	F5H2X7 (+1)		106 kDa		0,024	0,3	[]	unknown	9	6	3	3	6	11	2	2
2470	TRUE	Empty	Targeting protein for Xklp2 OS=Homo sapiens OX=9606 GN=TPX2 PE=1 SV=2	Q9ULW0 (+1)		86 kDa		0,077	0,4	[]	unknown	7	4	2	3	5	7	4	5
1365	TRUE	Empty	CTP synthase OS=Homo sapiens OX=9606 GN=CTPS1 PE=1 SV=1	A0A3B3IRI2 (+1)		64 kDa		0,36	2,5	[]	unknown	2	3	9	5	4	4	5	6
1802	TRUE	Empty	Rho guanine nucleotide exchange factor 2 OS=Homo sapiens OX=9606 GN=ARHGEF2 PE=1 SV=4	Q92974 (+3)		112 kDa		0,58	1,2	[]	unknown	4	1	5	5	1	4	4	4
1366	TRUE	Empty	Nucleoporin NUP188 homolog OS=Homo sapiens OX=9606 GN=NUP188 PE=1 SV=1	Q5SRE5		196 kDa		0,36	2,5	[]	unknown	2	7	4	5	7	7	5	2
1281	TRUE	Empty	Protein transport protein Sec24C OS=Homo sapiens OX=9606 GN=SEC24C PE=1 SV=3	P53992		118 kDa		0,43	3,0	[]	unknown	1	3	7	3	2	3	7	6
1440	TRUE	Empty	Cytoplasmic FMR1-interacting protein 1 OS=Homo sapiens OX=9606 GN=CYFIP1 PE=1 SV=1	Q7L576		145 kDa		0,61	2,0	[]	unknown	1	5	12	2	4	1	7	9
1920	TRUE	Empty	Anaphase-promoting complex subunit 7 OS=Homo sapiens OX=9606 GN=ANAPC7 PE=1 SV=4	Q9UJX3 (+1)		67 kDa		0,67	1,0	[]	unknown	1	1	7	1	1	3	11	11
27	TRUE	Empty	Serine/threonine-protein phosphatase PP1-alpha catalytic subunit OS=Homo sapiens OX=9606 GN=PPP1CA PE=1 SV=1	P62136		38 kDa	TRUE	0,19	INF	[]	unknown	0	2	7	3	3	6	9	5
28	TRUE	Empty	Zinc finger protein 638 OS=Homo sapiens OX=9606 GN=ZNF638 PE=1 SV=2	Q14966		221 kDa		0,33	INF	[]	unknown	0	8	3	2	6	9	0	3
1803	TRUE	Empty	Coronin OS=Homo sapiens OX=9606 GN=CORO1C PE=1 SV=1	B4E3S0 (+3)		42 kDa		0,58	1,2	[]	unknown	4	5	3	5	3	9	7	4
1921	TRUE	Empty	60S ribosomal protein L23 OS=Homo sapiens OX=9606 GN=RPL23 PE=1 SV=1	P62829		15 kDa		0,47	1,0	[]	unknown	4	4	3	4	5	5	4	4
2302	TRUE	Empty	Transcriptional repressor p66-beta OS=Homo sapiens OX=9606 GN=GATAD2B PE=1 SV=1	Q8WXI9		65 kDa	TRUE	0,21	0,7	[]	unknown	6	4	5	4	4	4	5	5
1367	TRUE	Empty	Ribosomal biogenesis protein LAS1L OS=Homo sapiens OX=9606 GN=LAS1L PE=1 SV=2	Q9Y4W2 (+1)		83 kDa		0,36	2,5	[]	unknown	2	3	6	5	5	4	6	7
1804	TRUE	Empty	60S ribosomal protein L22 OS=Homo sapiens OX=9606 GN=RPL22 PE=1 SV=1	K7ERI7 (+1)		11 kDa		0,58	1,2	[]	unknown	4	4	4	5	3	5	4	4
1741	TRUE	Empty	Survival motor neuron protein OS=Homo sapiens OX=9606 GN=SMN2 PE=1 SV=1	A0A1W2PRV5 (+3)		30 kDa		0,59	1,4	[]	unknown	5	4	6	7	4	5	2	4
1441	TRUE	Empty	Probable ATP-dependent RNA helicase DDX47 OS=Homo sapiens OX=9606 GN=DDX47 PE=1 SV=1	Q9H0S4		51 kDa		0,49	2,0	[]	unknown	2	3	4	4	6	9	4	7
1684	TRUE	Empty	Membrane-associated progesterone receptor component 1 OS=Homo sapiens OX=9606 GN=PGRMC1 PE=1 SV=3	O00264		22 kDa		0,57	1,5	[]	unknown	4	3	8	6	2	2	6	5
1685	TRUE	Empty	Signal recognition particle subunit SRP68 OS=Homo sapiens OX=9606 GN=SRP68 PE=1 SV=2	Q9UHB9 (+1)		71 kDa		0,57	1,5	[]	unknown	4	3	6	6	4	2	5	7
1598	TRUE	Empty	ATP-dependent zinc metalloprotease YME1L1 OS=Homo sapiens OX=9606 GN=YME1L1 PE=1 SV=2	Q96TA2 (+2)		86 kDa		0,40	1,8	[]	unknown	5	2	7	9	1	2	5	7
1854	TRUE	Empty	Ankyrin-3 OS=Homo sapiens OX=9606 GN=ANK3 PE=1 SV=3	Q12955		480 kDa	TRUE	0,47	1,1	[]	unknown	7	1	6	8	1	1	5	5
1922	TRUE	Empty	AP-3 complex subunit delta-1 OS=Homo sapiens OX=9606 GN=AP3D1 PE=1 SV=1	O14617 (+1)		130 kDa		0,51	1,0	[]	unknown	3	1	8	3	2	4	5	8
2532	TRUE	Empty	Pre-mRNA-processing factor 6 OS=Homo sapiens OX=9606 GN=PRPF6 PE=1 SV=1	O94906		107 kDa		0,027	0,2	[]	unknown	6	2	6	1	1	4	1	6
2522	TRUE	Empty	Protein ELYS OS=Homo sapiens OX=9606 GN=AHCTF1 PE=1 SV=3	Q8WYP5 (+2)		253 kDa		0,11	0,2	[]	unknown	4	8	1	1	11	8	1	4
1176	TRUE	Empty	14-3-3 protein theta OS=Homo sapiens OX=9606 GN=YWHAQ PE=1 SV=1	P27348		28 kDa	TRUE	0,13	6,0	[]	unknown	1	3	5	6	2	1	3	3
2476	TRUE	Empty	Serine/threonine-protein kinase PRP4 homolog OS=Homo sapiens OX=9606 GN=PRPF4B PE=1 SV=3	Q13523		117 kDa		0,029	0,4	[]	unknown	10	5	3	4	5	9	0	4
1353	TRUE	Empty	Band 4.1-like protein 3 OS=Homo sapiens OX=9606 GN=EPB41L3 PE=1 SV=1	A0A0A0MRA8 (+1)		102 kDa	TRUE	0,24	2,7	[]	unknown	3	0	6	8	2	2	8	2
29	TRUE	Empty	26S proteasome non-ATPase regulatory subunit 3 OS=Homo sapiens OX=9606 GN=PSMD3 PE=1 SV=2	O43242		61 kDa		0,062	INF	[]	unknown	0	4	7	5	4	6	9	4
1442	TRUE	Empty	Cytoplasmic dynein 1 light intermediate chain 1 OS=Homo sapiens OX=9606 GN=DYNC1LI1 PE=1 SV=3	Q9Y6G9		57 kDa		0,42	2,0	[]	unknown	3	3	6	6	3	3	3	4
2373	TRUE	Empty	Nucleolar GTP-binding protein 2 OS=Homo sapiens OX=9606 GN=GNL2 PE=1 SV=1	Q13823		84 kDa		0,22	0,5	[]	unknown	4	6	3	2	5	4	5	4
1443	TRUE	Empty	General transcription factor 3C polypeptide 4 OS=Homo sapiens OX=9606 GN=GTF3C4 PE=1 SV=2	Q9UKN8		92 kDa		0,42	2,0	[]	unknown	3	4	4	6	6	4	4	6
2530	TRUE	Empty	40S ribosomal protein S19 OS=Homo sapiens OX=9606 GN=RPS19 PE=1 SV=2	P39019		16 kDa	TRUE	0,0025	0,2	[]	unknown	11	3	6	2	3	2	4	7
1923	TRUE	Empty	Aminoacyl tRNA synthase complex-interacting multifunctional protein 2 OS=Homo sapiens OX=9606 GN=AIMP2 PE=1 SV=2	Q13155		35 kDa		0,41	1,0	[]	unknown	6	2	4	6	2	4	4	5
1444	TRUE	Empty	GMP synthase [glutamine-hydrolyzing] OS=Homo sapiens OX=9606 GN=GMPS PE=1 SV=1	P49915		77 kDa		0,61	2,0	[]	unknown	1	2	7	2	6	6	7	6
1805	TRUE	Empty	60S ribosomal protein L34 OS=Homo sapiens OX=9606 GN=RPL34 PE=1 SV=3	P49207		13 kDa		0,58	1,2	[]	unknown	4	4	2	5	5	3	2	0
2200	TRUE	Empty	Serine/arginine-rich splicing factor 5 OS=Homo sapiens OX=9606 GN=SRSF5 PE=1 SV=1	Q13243		31 kDa	TRUE	0,28	0,9	[]	unknown	8	3	1	7	5	3	3	0
1177	TRUE	Empty	Erlin-2 OS=Homo sapiens OX=9606 GN=ERLIN2 PE=1 SV=1	O94905		38 kDa	TRUE	0,13	6,0	[]	unknown	1	4	7	6	2	4	7	7
1187	TRUE	Empty	Calmodulin-1 OS=Homo sapiens OX=9606 GN=CALM1 PE=4 SV=1	A0A590UK56 (+2)		17 kDa		0,19	5,0	[]	unknown	1	2	8	5	3	4	8	7
2374	TRUE	Empty	Mitochondrial 2-oxoglutarate/malate carrier protein (Fragment) OS=Homo sapiens OX=9606 GN=SLC25A11 PE=1 SV=1	I3L1P8 (+1)		32 kDa		0,39	0,5	[]	unknown	2	3	7	1	3	2	8	10
1205	TRUE	Empty	Very-long-chain (3R)-3-hydroxyacyl-CoA dehydratase 3 OS=Homo sapiens OX=9606 GN=HACD3 PE=1 SV=2	Q9P035		43 kDa		0,29	4,0	[]	unknown	1	6	5	4	4	2	6	7
30	TRUE	Empty	Endoribonuclease Dicer OS=Homo sapiens OX=9606 GN=DICER1 PE=1 SV=3	Q9UPY3		219 kDa		0,57	INF	[]	unknown	0	1	7	1	1	2	7	8
31	TRUE	Empty	Nck-associated protein 1 OS=Homo sapiens OX=9606 GN=NCKAP1 PE=1 SV=1	Q9Y2A7 (+1)		129 kDa		0,33	INF	[]	unknown	0	2	8	2	3	4	11	7
1282	TRUE	Empty	Elongator complex protein 1 OS=Homo sapiens OX=9606 GN=ELP1 PE=1 SV=3	O95163		150 kDa		0,43	3,0	[]	unknown	1	7	8	3	4	0	7	4
1445	TRUE	Empty	DNA damage-binding protein 1 OS=Homo sapiens OX=9606 GN=DDB1 PE=1 SV=1	Q16531		127 kDa		0,61	2,0	[]	unknown	1	0	6	2	0	4	11	8
2238	TRUE	Empty	AT-rich interactive domain-containing protein 1A OS=Homo sapiens OX=9606 GN=ARID1A PE=1 SV=3	O14497		242 kDa		0,32	0,8	[]	unknown	5	3	6	4	4	4	5	5
1924	TRUE	Empty	Ubiquitin-associated protein 2 OS=Homo sapiens OX=9606 GN=UBAP2 PE=1 SV=1	Q5T6F2		117 kDa		0,41	1,0	[]	unknown	6	6	4	6	4	4	5	4
2303	TRUE	Empty	Isoform 2 of General transcription factor 3C polypeptide 5 OS=Homo sapiens OX=9606 GN=GTF3C5	Q9Y5Q8-2		58 kDa		0,21	0,7	[]	unknown	6	4	5	4	5	5	4	4
1639	TRUE	Empty	EBNA1 binding protein 2, isoform CRA_d OS=Homo sapiens OX=9606 GN=EBNA1BP2 PE=1 SV=1	H7C2Q8 (+1)		41 kDa		0,53	1,7	[]	unknown	3	6	4	5	5	7	3	3
2375	TRUE	Empty	U4/U6 small nuclear ribonucleoprotein Prp3 OS=Homo sapiens OX=9606 GN=PRPF3 PE=1 SV=2	O43395		78 kDa		0,22	0,5	[]	unknown	4	4	5	2	3	5	5	6
1764	TRUE	Empty	CCR4-NOT transcription complex subunit 3 OS=Homo sapiens OX=9606 GN=CNOT3 PE=1 SV=1	O75175		82 kDa		0,64	1,3	[]	unknown	3	3	7	4	3	3	5	4
1446	TRUE	Empty	F-actin-capping protein subunit beta OS=Homo sapiens OX=9606 GN=CAPZB PE=1 SV=1	B1AK87 (+2)		29 kDa		0,49	2,0	[]	unknown	2	2	7	4	3	5	3	4
1686	TRUE	Empty	Guanine nucleotide-binding protein-like 3-like protein OS=Homo sapiens OX=9606 GN=GNL3L PE=1 SV=1	Q9NVN8		66 kDa		0,64	1,5	[]	unknown	2	4	5	3	6	4	2	6
1824	TRUE	Empty	Melanoma-associated antigen D1 OS=Homo sapiens OX=9606 GN=MAGED1 PE=1 SV=3	Q9Y5V3 (+1)		86 kDa	TRUE	0,54	1,2	[]	unknown	5	4	2	6	5	4	5	2
1925	TRUE	Empty	mRNA export factor OS=Homo sapiens OX=9606 GN=RAE1 PE=1 SV=1	P78406		41 kDa		0,57	1,0	[]	unknown	2	8	4	2	4	4	1	4
1855	TRUE	Empty	Stomatin-like protein 2, mitochondrial OS=Homo sapiens OX=9606 GN=STOML2 PE=1 SV=1	Q9UJZ1		39 kDa		0,47	1,1	[]	unknown	7	3	5	8	3	2	4	4
2376	TRUE	Empty	Isoform 2 of SWI/SNF-related matrix-associated actin-dependent regulator of chromatin subfamily E member 1 OS=Homo sapiens OX=9606 GN=SMARCE1	Q969G3-2 (+2)		42 kDa		0,22	0,5	[]	unknown	4	5	6	2	5	4	4	7
1206	TRUE	Empty	Phosphatidylinositol 3-kinase regulatory subunit beta OS=Homo sapiens OX=9606 GN=PIK3R2 PE=1 SV=2	O00459		82 kDa	TRUE	0,29	4,0	[]	unknown	1	4	5	4	3	6	5	5
1926	TRUE	Empty	Serine/arginine-rich splicing factor 10 OS=Homo sapiens OX=9606 GN=SRSF10 PE=1 SV=1	O75494 (+1)		31 kDa		0,43	1,0	[]	unknown	5	1	3	5	3	5	5	5
1207	TRUE	Empty	Ribonucleoprotein PTB-binding 1 OS=Homo sapiens OX=9606 GN=RAVER1 PE=1 SV=1	A0A087WZ13 (+2)		78 kDa		0,29	4,0	[]	unknown	1	5	5	4	5	5	6	5
32	TRUE	Empty	Importin-7 OS=Homo sapiens OX=9606 GN=IPO7 PE=1 SV=1	O95373		120 kDa		0,19	INF	[]	unknown	0	4	7	3	2	1	4	8
1640	TRUE	Empty	Zinc finger CCCH domain-containing protein 14 OS=Homo sapiens OX=9606 GN=ZC3H14 PE=1 SV=1	Q6PJT7 (+3)		83 kDa		0,53	1,7	[]	unknown	3	4	5	5	5	5	5	3
1765	TRUE	Empty	Leucine-rich repeat-containing protein 47 OS=Homo sapiens OX=9606 GN=LRRC47 PE=1 SV=1	Q8N1G4		63 kDa		0,64	1,3	[]	unknown	3	5	3	4	6	6	3	4
1927	TRUE	Empty	Probable ATP-dependent RNA helicase DDX6 OS=Homo sapiens OX=9606 GN=DDX6 PE=1 SV=2	P26196		54 kDa		0,51	1,0	[]	unknown	3	3	9	3	3	3	7	6
1766	TRUE	Empty	Eukaryotic translation initiation factor 3 subunit K OS=Homo sapiens OX=9606 GN=EIF3K PE=1 SV=1	Q9UBQ5		25 kDa		0,64	1,3	[]	unknown	3	2	5	4	3	3	6	5
2377	TRUE	Empty	Kinesin-like protein KIF14 OS=Homo sapiens OX=9606 GN=KIF14 PE=1 SV=1	Q15058		186 kDa		0,22	0,5	[]	unknown	4	2	4	2	4	7	4	3
1283	TRUE	Empty	Ribosome biogenesis protein BRX1 homolog OS=Homo sapiens OX=9606 GN=BRIX1 PE=1 SV=2	Q8TDN6		41 kDa		0,43	3,0	[]	unknown	1	2	3	3	4	4	3	4
2493	TRUE	Empty	Bromodomain adjacent to zinc finger domain protein 1A OS=Homo sapiens OX=9606 GN=BAZ1A PE=1 SV=2	Q9NRL2		179 kDa		0,21	0,3	[]	unknown	3	4	3	1	3	6	1	3
1928	TRUE	Empty	Baculoviral IAP repeat-containing protein 6 OS=Homo sapiens OX=9606 GN=BIRC6 PE=1 SV=2	Q9NR09		530 kDa		0,57	1,0	[]	unknown	2	1	13	2	4	2	7	3
2523	TRUE	Empty	Centromere protein V OS=Homo sapiens OX=9606 GN=CENPV PE=1 SV=1	Q7Z7K6		30 kDa	TRUE	0,11	0,2	[]	unknown	4	5	3	1	5	8	1	5
1767	TRUE	Empty	Coatomer subunit beta OS=Homo sapiens OX=9606 GN=COPB1 PE=1 SV=3	P53618		107 kDa		0,64	1,3	[]	unknown	3	1	8	4	1	2	8	9
33	TRUE	Empty	THO complex subunit 2 OS=Homo sapiens OX=9606 GN=THOC2 PE=1 SV=2	Q8NI27		183 kDa		0,57	INF	[]	unknown	0	3	3	1	4	2	2	3
1929	TRUE	Empty	Serine/threonine-protein phosphatase PP1-beta catalytic subunit OS=Homo sapiens OX=9606 GN=PPP1CB PE=1 SV=3	P62140		37 kDa	TRUE	0,67	1,0	[]	unknown	1	4	8	1	2	5	9	7
1447	TRUE	Empty	Adenomatous polyposis coli protein OS=Homo sapiens OX=9606 GN=APC PE=1 SV=2	P25054		312 kDa		0,49	2,0	[]	unknown	2	0	6	4	4	5	5	7
34	TRUE	Empty	Trifunctional purine biosynthetic protein adenosine-3 OS=Homo sapiens OX=9606 GN=GART PE=1 SV=1	P22102		108 kDa		0,33	INF	[]	unknown	0	3	8	2	4	3	9	5
1687	TRUE	Empty	L-lactate dehydrogenase B chain OS=Homo sapiens OX=9606 GN=LDHB PE=1 SV=2	P07195		37 kDa	TRUE	0,64	1,5	[]	unknown	2	0	8	3	3	4	8	5
35	TRUE	Empty	14-3-3 protein beta/alpha OS=Homo sapiens OX=9606 GN=YWHAB PE=1 SV=3	P31946 (+1)		28 kDa	TRUE	0,19	INF	[]	unknown	0	1	7	3	0	2	5	5
1930	TRUE	Empty	Ribosomal RNA processing protein 1 homolog A OS=Homo sapiens OX=9606 GN=RRP1 PE=1 SV=1	P56182		53 kDa		0,43	1,0	[]	unknown	5	5	3	5	6	5	4	4
1931	TRUE	Empty	Protein Red OS=Homo sapiens OX=9606 GN=IK PE=1 SV=3	Q13123		66 kDa		0,47	1,0	[]	unknown	4	3	3	4	5	7	2	3
1932	TRUE	Empty	General transcription factor 3C polypeptide 3 OS=Homo sapiens OX=9606 GN=GTF3C3 PE=1 SV=1	Q9Y5Q9		101 kDa		0,47	1,0	[]	unknown	4	2	6	4	3	4	3	5
1933	TRUE	Empty	Double-stranded RNA-binding protein Staufen homolog 2 OS=Homo sapiens OX=9606 GN=STAU2 PE=1 SV=2	Q9NUL3 (+1)		63 kDa	TRUE	0,51	1,0	[]	unknown	3	4	6	3	4	3	4	4
1284	TRUE	Empty	Signal recognition particle receptor subunit beta OS=Homo sapiens OX=9606 GN=SRPRB PE=1 SV=3	Q9Y5M8		30 kDa		0,17	3,0	[]	unknown	3	2	5	9	3	3	3	4
1448	TRUE	Empty	Mitogen-activated protein kinase kinase kinase kinase 4 OS=Homo sapiens OX=9606 GN=MAP4K4 PE=1 SV=1	E7EN19 (+3)		145 kDa		0,49	2,0	[]	unknown	2	1	5	4	3	5	3	2
2257	TRUE	Empty	Isoform 6 of Poly(U)-binding-splicing factor PUF60 OS=Homo sapiens OX=9606 GN=PUF60	Q9UHX1-6		55 kDa		0,34	0,8	[]	unknown	4	3	3	3	4	7	5	4
2304	TRUE	Empty	U1 small nuclear ribonucleoprotein A OS=Homo sapiens OX=9606 GN=SNRPA PE=1 SV=3	P09012		31 kDa	TRUE	0,36	0,7	[]	unknown	3	2	4	2	5	1	4	4
2378	TRUE	Empty	Splicing factor 45 OS=Homo sapiens OX=9606 GN=RBM17 PE=1 SV=1	Q96I25		45 kDa		0,22	0,5	[]	unknown	4	2	3	2	3	4	2	3
2471	TRUE	Empty	Nucleolar complex protein 3 homolog OS=Homo sapiens OX=9606 GN=NOC3L PE=1 SV=1	Q8WTT2		93 kDa		0,077	0,4	[]	unknown	7	5	2	3	8	8	2	2
1188	TRUE	Empty	Isoform 2 of 26S proteasome non-ATPase regulatory subunit 11 OS=Homo sapiens OX=9606 GN=PSMD11	O00231-2		48 kDa		0,19	5,0	[]	unknown	1	1	9	5	2	2	6	6
1285	TRUE	Empty	FACT complex subunit SPT16 OS=Homo sapiens OX=9606 GN=SUPT16H PE=1 SV=1	Q9Y5B9		120 kDa		0,43	3,0	[]	unknown	1	5	3	3	4	9	2	4
1934	TRUE	Empty	WD repeat-containing protein 3 OS=Homo sapiens OX=9606 GN=WDR3 PE=1 SV=1	Q9UNX4		106 kDa		0,57	1,0	[]	unknown	2	5	3	2	9	6	0	2
1641	TRUE	Empty	FAS-associated factor 2 OS=Homo sapiens OX=9606 GN=FAF2 PE=1 SV=2	Q96CS3		53 kDa		0,53	1,7	[]	unknown	3	1	7	5	2	2	5	7
1449	TRUE	Empty	Lysine-specific histone demethylase 1A OS=Homo sapiens OX=9606 GN=KDM1A PE=1 SV=2	O60341 (+1)		93 kDa		0,61	2,0	[]	unknown	1	3	5	2	5	4	4	8
1688	TRUE	Empty	Transport and Golgi organization protein 1 homolog OS=Homo sapiens OX=9606 GN=MIA3 PE=1 SV=1	Q5JRA6		214 kDa		0,57	1,5	[]	unknown	4	1	8	6	0	1	9	3
36	TRUE	Empty	YEATS domain-containing protein 2 OS=Homo sapiens OX=9606 GN=YEATS2 PE=1 SV=2	Q9ULM3		151 kDa		0,19	INF	[]	unknown	0	6	7	3	5	3	7	6
1935	TRUE	Empty	Chromatin target of PRMT1 protein OS=Homo sapiens OX=9606 GN=CHTOP PE=1 SV=2	Q9Y3Y2 (+3)		26 kDa		0,43	1,0	[]	unknown	5	2	4	5	4	5	3	3
2379	TRUE	Empty	28S ribosomal protein S34, mitochondrial OS=Homo sapiens OX=9606 GN=MRPS34 PE=1 SV=2	P82930		26 kDa		0,13	0,5	[]	unknown	6	2	4	3	2	2	3	5
1936	TRUE	Empty	Nuclear valosin-containing protein-like OS=Homo sapiens OX=9606 GN=NVL PE=1 SV=1	O15381		95 kDa		0,51	1,0	[]	unknown	3	4	4	3	6	7	2	3
1286	TRUE	Empty	Glutamate-rich WD repeat-containing protein 1 OS=Homo sapiens OX=9606 GN=GRWD1 PE=1 SV=1	Q9BQ67		49 kDa		0,26	3,0	[]	unknown	2	4	7	6	4	3	4	5
1450	TRUE	Empty	Symplekin OS=Homo sapiens OX=9606 GN=SYMPK PE=1 SV=2	Q92797		141 kDa		0,42	2,0	[]	unknown	3	5	6	6	2	3	4	2
2380	TRUE	Empty	Isoform 5 of PHD finger protein 6 OS=Homo sapiens OX=9606 GN=PHF6	Q8IWS0-5		38 kDa		0,13	0,5	[]	unknown	6	2	2	3	4	4	2	3
1287	TRUE	Empty	Glycerol-3-phosphate dehydrogenase, mitochondrial OS=Homo sapiens OX=9606 GN=GPD2 PE=1 SV=3	P43304 (+1)		81 kDa		0,43	3,0	[]	unknown	1	1	7	3	2	2	6	6
1937	TRUE	Empty	4F2 cell-surface antigen heavy chain OS=Homo sapiens OX=9606 GN=SLC3A2 PE=1 SV=1	F5GZS6 (+5)		65 kDa		0,57	1,0	[]	unknown	2	2	10	2	4	1	6	5
1938	TRUE	Empty	L-lactate dehydrogenase A chain OS=Homo sapiens OX=9606 GN=LDHA PE=1 SV=2	P00338 (+1)		37 kDa	TRUE	0,67	1,0	[]	unknown	1	1	7	1	3	3	10	4
1208	TRUE	Empty	Protein FAM98A OS=Homo sapiens OX=9606 GN=FAM98A PE=1 SV=2	Q8NCA5		55 kDa	TRUE	0,29	4,0	[]	unknown	1	4	7	4	4	1	8	7
2305	TRUE	Empty	Zinc finger protein 318 OS=Homo sapiens OX=9606 GN=ZNF318 PE=1 SV=2	Q5VUA4		251 kDa		0,21	0,7	[]	unknown	6	0	3	4	3	2	3	5
37	TRUE	Empty	Neuroblastoma-amplified sequence OS=Homo sapiens OX=9606 GN=NBAS PE=1 SV=2	A2RRP1 (+1)		269 kDa		0,33	INF	[]	unknown	0	0	7	2	1	2	6	10
1825	TRUE	Empty	V-type proton ATPase subunit B, brain isoform OS=Homo sapiens OX=9606 GN=ATP6V1B2 PE=1 SV=3	P21281		57 kDa		0,54	1,2	[]	unknown	5	0	6	6	1	3	6	6
2283	TRUE	Empty	Proline-, glutamic acid- and leucine-rich protein 1 OS=Homo sapiens OX=9606 GN=PELP1 PE=1 SV=2	C9JFV4 (+1)		125 kDa		0,21	0,7	[]	unknown	7	0	7	5	1	2	2	4
38	TRUE	Empty	Core histone macro-H2A.2 OS=Homo sapiens OX=9606 GN=H2AFY2 PE=1 SV=3	Q9P0M6		40 kDa	TRUE	0,57	INF	[]	unknown	0	5	1	1	8	15	1	1
39	TRUE	Empty	Probable ATP-dependent RNA helicase DDX27 OS=Homo sapiens OX=9606 GN=DDX27 PE=1 SV=1	B7Z6D5 (+1)		87 kDa		1,00	INF	[]	unknown	0	5	4	0	5	6	3	4
40	TRUE	Empty	Keratin, type II cytoskeletal 8 OS=Homo sapiens OX=9606 GN=KRT8 PE=1 SV=7	P05787 (+1)		54 kDa	FALSE	0,11	INF	[]	unknown	0	6	3	4	0	2	3	1
1368	TRUE	Empty	Cingulin OS=Homo sapiens OX=9606 GN=CGN PE=1 SV=2	Q9P2M7		136 kDa		0,36	2,5	[]	unknown	2	0	0	5	1	23	0	0
1393	TRUE	Empty	PDZ and LIM domain protein 1 OS=Homo sapiens OX=9606 GN=PDLIM1 PE=1 SV=4	O00151		36 kDa		0,32	2,3	[]	unknown	3	5	4	7	3	4	4	5
1451	TRUE	Empty	YTH domain-containing family protein 2 OS=Homo sapiens OX=9606 GN=YTHDF2 PE=1 SV=2	Q9Y5A9 (+1)		62 kDa	TRUE	0,42	2,0	[]	unknown	3	2	5	6	2	2	5	4
1806	TRUE	Empty	Nuclear envelope pore membrane protein POM 121C OS=Homo sapiens OX=9606 GN=POM121C PE=1 SV=3	A8CG34		125 kDa	TRUE	0,58	1,2	[]	unknown	4	3	3	5	5	7	3	2
1939	TRUE	Empty	Pleiotropic regulator 1 OS=Homo sapiens OX=9606 GN=PLRG1 PE=1 SV=1	O43660		57 kDa		0,57	1,0	[]	unknown	2	5	8	2	3	3	6	5
1940	TRUE	Empty	Phenylalanine--tRNA ligase beta subunit OS=Homo sapiens OX=9606 GN=FARSB PE=1 SV=3	Q9NSD9		66 kDa		0,57	1,0	[]	unknown	2	3	8	2	3	2	7	5
1941	TRUE	Empty	Heterogeneous nuclear ribonucleoprotein H3 OS=Homo sapiens OX=9606 GN=HNRNPH3 PE=1 SV=2	P31942 (+2)		37 kDa		0,57	1,0	[]	unknown	2	4	4	2	4	4	4	4
1288	TRUE	Empty	Nucleolar MIF4G domain-containing protein 1 OS=Homo sapiens OX=9606 GN=NOM1 PE=1 SV=1	Q5C9Z4		96 kDa		0,43	3,0	[]	unknown	1	3	5	3	4	5	6	6
1289	TRUE	Empty	Aladin OS=Homo sapiens OX=9606 GN=AAAS PE=1 SV=1	Q9NRG9		60 kDa		0,43	3,0	[]	unknown	1	5	4	3	5	3	5	6
2381	TRUE	Empty	Eukaryotic translation initiation factor 2A OS=Homo sapiens OX=9606 GN=EIF2A PE=1 SV=3	Q9BY44 (+1)		65 kDa		0,39	0,5	[]	unknown	2	4	6	1	2	2	8	6
2382	TRUE	Empty	CCAAT/enhancer-binding protein zeta OS=Homo sapiens OX=9606 GN=CEBPZ PE=1 SV=3	Q03701		121 kDa		0,39	0,5	[]	unknown	2	2	4	1	5	10	3	5
1452	TRUE	Empty	Pericentriolar material 1 protein OS=Homo sapiens OX=9606 GN=PCM1 PE=1 SV=5	Q15154 (+1)		229 kDa		0,42	2,0	[]	unknown	3	2	2	6	4	8	0	0
41	TRUE	Empty	Kinesin-like protein KIF2A OS=Homo sapiens OX=9606 GN=KIF2A PE=1 SV=3	O00139 (+1)		80 kDa	TRUE	0,035	INF	[]	unknown	0	3	4	6	3	3	1	4
42	TRUE	Empty	T-complex protein 1 subunit eta OS=Homo sapiens OX=9606 GN=CCT7 PE=1 SV=2	Q99832 (+1)		59 kDa		0,19	INF	[]	unknown	0	3	8	3	2	3	4	3
43	TRUE	Empty	28S ribosomal protein S29, mitochondrial OS=Homo sapiens OX=9606 GN=DAP3 PE=1 SV=1	P51398 (+2)		46 kDa		0,11	INF	[]	unknown	0	4	4	4	3	4	5	5
1453	TRUE	Empty	Ras-related protein Rab-1B OS=Homo sapiens OX=9606 GN=RAB1B PE=1 SV=1	Q9H0U4		22 kDa	TRUE	0,36	2,0	[]	unknown	4	2	0	8	5	4	6	0
44	TRUE	Empty	AP-1 complex subunit beta-1 OS=Homo sapiens OX=9606 GN=AP1B1 PE=1 SV=2	Q10567 (+3)		105 kDa	TRUE	0,11	INF	[]	unknown	0	3	5	4	0	0	7	6
1454	TRUE	Empty	Sequestosome-1 OS=Homo sapiens OX=9606 GN=SQSTM1 PE=1 SV=1	Q13501 (+1)		48 kDa		0,42	2,0	[]	unknown	3	3	5	6	3	4	2	4
1642	TRUE	Empty	Mitochondrial import receptor subunit TOM40 homolog OS=Homo sapiens OX=9606 GN=TOMM40 PE=1 SV=1	O96008		38 kDa		0,53	1,7	[]	unknown	3	3	4	5	2	3	6	5
1394	TRUE	Empty	40S ribosomal protein S28 OS=Homo sapiens OX=9606 GN=RPS28 PE=1 SV=1	P62857		8 kDa		0,32	2,3	[]	unknown	3	5	3	7	6	4	3	3
2345	TRUE	Empty	E3 ubiquitin-protein ligase ZNF598 OS=Homo sapiens OX=9606 GN=ZNF598 PE=1 SV=1	Q86UK7 (+2)		99 kDa		0,22	0,6	[]	unknown	5	1	5	3	2	2	4	6
1369	TRUE	Empty	E3 ubiquitin-protein ligase HERC2 OS=Homo sapiens OX=9606 GN=HERC2 PE=1 SV=2	O95714		527 kDa		0,36	2,5	[]	unknown	2	1	5	5	3	2	6	1
1209	TRUE	Empty	Translation machinery-associated protein 16 (Fragment) OS=Homo sapiens OX=9606 GN=TMA16 PE=1 SV=1	H0Y9X1 (+1)		28 kDa		0,29	4,0	[]	unknown	1	1	6	4	3	4	4	4
2383	TRUE	Empty	Phosphate carrier protein, mitochondrial OS=Homo sapiens OX=9606 GN=SLC25A3 PE=1 SV=2	Q00325 (+1)		40 kDa		0,13	0,5	[]	unknown	6	1	2	3	1	1	2	4
1942	TRUE	Empty	40S ribosomal protein SA OS=Homo sapiens OX=9606 GN=RPSA PE=1 SV=1	A0A0C4DG17 (+2)		33 kDa		0,51	1,0	[]	unknown	3	2	6	3	2	2	4	8
1943	TRUE	Empty	Oxysterol-binding protein-related protein 8 OS=Homo sapiens OX=9606 GN=OSBPL8 PE=1 SV=3	Q9BZF1 (+2)		101 kDa		0,51	1,0	[]	unknown	3	1	7	3	3	4	7	5
2494	TRUE	Empty	Uncharacterized protein OS=Homo sapiens OX=9606 GN=LOC102724159 PE=1 SV=1	A0A0B4J2E5 (+1)		102 kDa		0,21	0,3	[]	unknown	3	4	4	1	8	7	1	4
1944	TRUE	Empty	SWI/SNF complex subunit SMARCC2 OS=Homo sapiens OX=9606 GN=SMARCC2 PE=1 SV=1	Q8TAQ2		133 kDa	TRUE	0,67	1,0	[]	unknown	1	4	8	1	4	4	5	4
45	TRUE	Empty	E3 ubiquitin-protein ligase BRE1A OS=Homo sapiens OX=9606 GN=RNF20 PE=1 SV=2	Q5VTR2		114 kDa	TRUE	0,19	INF	[]	unknown	0	2	7	3	2	4	4	6
46	TRUE	Empty	Peroxiredoxin-6 OS=Homo sapiens OX=9606 GN=PRDX6 PE=1 SV=3	P30041		25 kDa		0,19	INF	[]	unknown	0	3	8	3	3	3	4	2
47	TRUE	Empty	Vinculin OS=Homo sapiens OX=9606 GN=VCL PE=1 SV=4	P18206 (+1)		124 kDa		0,11	INF	[]	unknown	0	4	5	4	4	1	5	4
48	TRUE	Empty	Neurogenic locus notch homolog protein 2 OS=Homo sapiens OX=9606 GN=NOTCH2 PE=1 SV=3	Q04721		265 kDa		0,57	INF	[]	unknown	0	0	3	1	0	0	2	0
49	TRUE	Empty	Filamin-C OS=Homo sapiens OX=9606 GN=FLNC PE=1 SV=3	Q14315 (+1)		291 kDa	TRUE	1,00	INF	[]	unknown	0	1	7	0	0	0	8	8
2258	TRUE	Empty	TAR DNA-binding protein 43 (Fragment) OS=Homo sapiens OX=9606 GN=TARDBP PE=1 SV=1	A0A087WX29 (+1)		27 kDa		0,34	0,8	[]	unknown	4	4	4	3	5	3	3	5
1945	TRUE	Empty	Ribosome production factor 2 homolog OS=Homo sapiens OX=9606 GN=RPF2 PE=1 SV=2	Q9H7B2		36 kDa		0,51	1,0	[]	unknown	3	2	3	3	2	5	3	3
1946	TRUE	Empty	U5 small nuclear ribonucleoprotein 40 kDa protein OS=Homo sapiens OX=9606 GN=SNRNP40 PE=1 SV=1	Q96DI7		39 kDa		0,57	1,0	[]	unknown	2	4	2	2	5	7	2	4
2477	TRUE	Empty	Splicing factor U2AF 65 kDa subunit OS=Homo sapiens OX=9606 GN=U2AF2 PE=1 SV=4	P26368 (+1)		54 kDa		0,12	0,4	[]	unknown	5	2	6	2	3	5	4	5
1455	TRUE	Empty	DNA-directed RNA polymerase I subunit RPA2 OS=Homo sapiens OX=9606 GN=POLR1B PE=1 SV=2	Q9H9Y6 (+1)		128 kDa		0,61	2,0	[]	unknown	1	3	7	2	5	5	3	3
1947	TRUE	Empty	E3 ubiquitin-protein ligase UBR5 OS=Homo sapiens OX=9606 GN=UBR5 PE=1 SV=2	O95071 (+1)		309 kDa		0,43	1,0	[]	unknown	5	2	4	5	1	6	5	3
1643	TRUE	Empty	28S ribosomal protein S31, mitochondrial OS=Homo sapiens OX=9606 GN=MRPS31 PE=1 SV=3	Q92665		45 kDa		0,53	1,7	[]	unknown	3	1	6	5	2	3	3	7
2224	TRUE	Empty	Xenotropic and polytropic retrovirus receptor 1 OS=Homo sapiens OX=9606 GN=XPR1 PE=1 SV=1	Q9UBH6 (+1)		82 kDa		0,31	0,8	[]	unknown	6	1	3	5	2	3	3	2
2346	TRUE	Empty	Rac GTPase-activating protein 1 OS=Homo sapiens OX=9606 GN=RACGAP1 PE=1 SV=1	Q9H0H5		71 kDa	TRUE	0,22	0,6	[]	unknown	5	3	3	3	4	6	1	4
1178	TRUE	Empty	Disks large homolog 1 OS=Homo sapiens OX=9606 GN=DLG1 PE=1 SV=1	A0A0C4DFT3 (+4)		100 kDa		0,13	6,0	[]	unknown	1	4	6	6	4	5	6	1
1210	TRUE	Empty	Ras-related protein Rab-5C OS=Homo sapiens OX=9606 GN=RAB5C PE=1 SV=2	P51148 (+1)		23 kDa		0,29	4,0	[]	unknown	1	2	4	4	4	5	5	5
1456	TRUE	Empty	Chromobox protein homolog 3 OS=Homo sapiens OX=9606 GN=CBX3 PE=1 SV=4	Q13185		21 kDa	TRUE	0,49	2,0	[]	unknown	2	3	4	4	6	6	4	4
1290	TRUE	Empty	Signal recognition particle subunit SRP72 OS=Homo sapiens OX=9606 GN=SRP72 PE=1 SV=3	O76094		75 kDa		0,43	3,0	[]	unknown	1	1	5	3	3	3	9	3
50	TRUE	Empty	Cystatin-B OS=Homo sapiens OX=9606 GN=CSTB PE=1 SV=2	P04080		11 kDa		0,19	INF	[]	unknown	0	5	4	3	5	3	3	4
51	TRUE	Empty	60S ribosomal protein L7-like 1 OS=Homo sapiens OX=9606 GN=RPL7L1 PE=1 SV=2	Q6DKI1		30 kDa		0,33	INF	[]	unknown	0	4	3	2	6	6	3	2
52	TRUE	Empty	Glutamine--fructose-6-phosphate aminotransferase [isomerizing] 1 OS=Homo sapiens OX=9606 GN=GFPT1 PE=1 SV=3	Q06210 (+1)		79 kDa		0,19	INF	[]	unknown	0	6	7	3	2	3	6	3
53	TRUE	Empty	Pentatricopeptide repeat domain-containing protein 3, mitochondrial OS=Homo sapiens OX=9606 GN=PTCD3 PE=1 SV=3	Q96EY7		79 kDa		0,19	INF	[]	unknown	0	2	8	3	1	1	7	7
1644	TRUE	Empty	RNA-binding protein with serine-rich domain 1 (Fragment) OS=Homo sapiens OX=9606 GN=RNPS1 PE=1 SV=1	H3BMM9 (+5)		32 kDa		0,53	1,7	[]	unknown	3	3	3	5	3	8	2	2
1395	TRUE	Empty	Histone H1x OS=Homo sapiens OX=9606 GN=H1FX PE=1 SV=1	Q92522		22 kDa		0,32	2,3	[]	unknown	3	3	4	7	4	4	3	4
1689	TRUE	Empty	Regulator of nonsense transcripts 3B OS=Homo sapiens OX=9606 GN=UPF3B PE=1 SV=1	Q9BZI7 (+1)		58 kDa		0,64	1,5	[]	unknown	2	2	5	3	4	5	3	5
1611	TRUE	Empty	Serine/threonine-protein kinase PLK1 OS=Homo sapiens OX=9606 GN=PLK1 PE=1 SV=1	P53350		68 kDa		0,46	1,8	[]	unknown	4	5	2	7	4	5	2	2
1948	TRUE	Empty	Regulator of chromosome condensation OS=Homo sapiens OX=9606 GN=RCC1 PE=1 SV=1	P18754 (+1)		45 kDa		0,47	1,0	[]	unknown	4	3	2	4	1	1	4	6
1291	TRUE	Empty	Phosphatidylinositol 4-kinase alpha OS=Homo sapiens OX=9606 GN=PI4KA PE=1 SV=4	P42356		237 kDa		0,43	3,0	[]	unknown	1	2	8	3	1	3	6	6
1211	TRUE	Empty	26S proteasome regulatory subunit 6A OS=Homo sapiens OX=9606 GN=PSMC3 PE=1 SV=3	P17980 (+1)		49 kDa		0,29	4,0	[]	unknown	1	3	6	4	2	4	5	4
2306	TRUE	Empty	Small nuclear ribonucleoprotein Sm D1 OS=Homo sapiens OX=9606 GN=SNRPD1 PE=1 SV=1	P62314		13 kDa		0,21	0,7	[]	unknown	6	1	4	4	2	6	5	4
1949	TRUE	Empty	Splicing factor 3A subunit 3 OS=Homo sapiens OX=9606 GN=SF3A3 PE=1 SV=1	Q12874		59 kDa		0,51	1,0	[]	unknown	3	3	4	3	3	6	1	2
1950	TRUE	Empty	Nucleolar complex protein 2 homolog OS=Homo sapiens OX=9606 GN=NOC2L PE=1 SV=4	Q9Y3T9		85 kDa		0,57	1,0	[]	unknown	2	6	2	2	5	3	1	4
2307	TRUE	Empty	60S acidic ribosomal protein P1 OS=Homo sapiens OX=9606 GN=RPLP1 PE=1 SV=1	P05386		12 kDa	TRUE	0,21	0,7	[]	unknown	6	2	6	4	3	4	3	5
2527	TRUE	Empty	Transcriptional repressor p66-alpha OS=Homo sapiens OX=9606 GN=GATAD2A PE=1 SV=1	Q86YP4 (+2)		68 kDa	TRUE	0,055	0,2	[]	unknown	5	2	5	1	2	4	4	5
54	TRUE	Empty	DNA mismatch repair protein Msh2 OS=Homo sapiens OX=9606 GN=MSH2 PE=1 SV=1	P43246		105 kDa		0,57	INF	[]	unknown	0	1	4	1	5	3	3	4
55	TRUE	Empty	Protein FAM98B OS=Homo sapiens OX=9606 GN=FAM98B PE=1 SV=2	Q52LJ0		46 kDa	TRUE	0,33	INF	[]	unknown	0	3	6	2	2	3	7	6
56	TRUE	Empty	U2 small nuclear ribonucleoprotein A' OS=Homo sapiens OX=9606 GN=SNRPA1 PE=1 SV=2	P09661		28 kDa		0,57	INF	[]	unknown	0	4	5	1	7	5	3	2
57	TRUE	Empty	3'-5' RNA helicase YTHDC2 OS=Homo sapiens OX=9606 GN=YTHDC2 PE=1 SV=2	Q9H6S0		160 kDa		0,33	INF	[]	unknown	0	0	7	2	1	3	6	4
1690	TRUE	Empty	Chromodomain-helicase-DNA-binding protein 3 OS=Homo sapiens OX=9606 GN=CHD3 PE=1 SV=3	Q12873 (+1)		227 kDa	TRUE	0,64	1,5	[]	unknown	2	0	4	3	3	3	0	5
1691	TRUE	Empty	Actin-like protein 6A OS=Homo sapiens OX=9606 GN=ACTL6A PE=1 SV=1	O96019		47 kDa		0,64	1,5	[]	unknown	2	3	4	3	4	4	2	3
1951	TRUE	Empty	Isoform Beta of E3 ubiquitin-protein ligase TRIM33 OS=Homo sapiens OX=9606 GN=TRIM33	Q9UPN9-2		121 kDa	TRUE	0,57	1,0	[]	unknown	2	2	6	2	3	3	3	3
1457	TRUE	Empty	Transportin-1 OS=Homo sapiens OX=9606 GN=TNPO1 PE=1 SV=2	Q92973 (+1)		102 kDa	TRUE	0,49	2,0	[]	unknown	2	2	4	4	2	3	6	6
1952	TRUE	Empty	Eukaryotic translation initiation factor 2 subunit 3 OS=Homo sapiens OX=9606 GN=EIF2S3 PE=1 SV=3	P41091		51 kDa		0,57	1,0	[]	unknown	2	1	5	2	4	2	5	6
1370	TRUE	Empty	WD repeat-containing protein 18 (Fragment) OS=Homo sapiens OX=9606 GN=WDR18 PE=1 SV=1	A0A0A0MQU0 (+2)		47 kDa		0,36	2,5	[]	unknown	2	1	2	5	2	2	2	1
1692	TRUE	Empty	Isoform CNPI of 2',3'-cyclic-nucleotide 3'-phosphodiesterase OS=Homo sapiens OX=9606 GN=CNP	P09543-2		45 kDa		0,64	1,5	[]	unknown	2	2	3	3	1	1	3	4
1953	TRUE	Empty	SWI/SNF-related matrix-associated actin-dependent regulator of chromatin subfamily D member 1 OS=Homo sapiens OX=9606 GN=SMARCD1 PE=1 SV=2	Q96GM5		58 kDa	TRUE	0,57	1,0	[]	unknown	2	1	6	2	3	1	4	7
1954	TRUE	Empty	Isoform 3 of SWI/SNF-related matrix-associated actin-dependent regulator of chromatin subfamily D member 2 OS=Homo sapiens OX=9606 GN=SMARCD2	Q92925-3		55 kDa	TRUE	0,57	1,0	[]	unknown	2	3	4	2	3	2	3	3
1194	TRUE	Empty	Neurabin-2 OS=Homo sapiens OX=9606 GN=PPP1R9B PE=1 SV=3	Q96SB3		89 kDa		0,087	4,5	[]	unknown	2	2	3	9	1	8	2	4
1212	TRUE	Empty	U4/U6 small nuclear ribonucleoprotein Prp4 OS=Homo sapiens OX=9606 GN=PRPF4 PE=1 SV=2	O43172 (+1)		58 kDa		0,29	4,0	[]	unknown	1	5	6	4	5	3	3	5
1292	TRUE	Empty	Regulation of nuclear pre-mRNA domain-containing protein 2 OS=Homo sapiens OX=9606 GN=RPRD2 PE=1 SV=1	Q5VT52 (+2)		156 kDa		0,43	3,0	[]	unknown	1	5	2	3	4	5	2	3
2495	TRUE	Empty	ATP-binding cassette sub-family F member 2 OS=Homo sapiens OX=9606 GN=ABCF2 PE=1 SV=2	Q9UG63 (+1)		71 kDa		0,21	0,3	[]	unknown	3	4	6	1	2	2	5	5
2472	TRUE	Empty	Exosome complex component RRP40 OS=Homo sapiens OX=9606 GN=EXOSC3 PE=1 SV=3	Q9NQT5		30 kDa		0,077	0,4	[]	unknown	7	3	4	3	5	3	3	4
1807	TRUE	Empty	Apoptosis-stimulating of p53 protein 2 OS=Homo sapiens OX=9606 GN=TP53BP2 PE=1 SV=2	Q13625 (+2)		126 kDa		0,58	1,2	[]	unknown	4	6	1	5	5	7	1	2
1293	TRUE	Empty	A-kinase anchor protein 8-like OS=Homo sapiens OX=9606 GN=AKAP8L PE=1 SV=4	Q9ULX6		72 kDa		0,43	3,0	[]	unknown	1	2	5	3	0	2	5	6
1213	TRUE	Empty	DnaJ homolog subfamily C member 7 OS=Homo sapiens OX=9606 GN=DNAJC7 PE=1 SV=2	Q99615		56 kDa		0,29	4,0	[]	unknown	1	1	6	4	1	2	7	2
1189	TRUE	Empty	Alpha-taxilin OS=Homo sapiens OX=9606 GN=TXLNA PE=1 SV=3	P40222		62 kDa		0,19	5,0	[]	unknown	1	6	3	5	3	4	3	1
1214	TRUE	Empty	DnaJ homolog subfamily A member 2 OS=Homo sapiens OX=9606 GN=DNAJA2 PE=1 SV=1	O60884		46 kDa		0,29	4,0	[]	unknown	1	2	5	4	1	1	3	6
58	TRUE	Empty	Ezrin OS=Homo sapiens OX=9606 GN=EZR PE=1 SV=3	E7EQR4 (+1)		69 kDa	TRUE	0,062	INF	[]	unknown	0	1	4	5	1	1	3	6
1693	TRUE	Empty	Transcription intermediary factor 1-alpha OS=Homo sapiens OX=9606 GN=TRIM24 PE=1 SV=3	O15164 (+1)		117 kDa		0,64	1,5	[]	unknown	2	2	7	3	2	0	5	4
2537	TRUE	Empty	FACT complex subunit SSRP1 OS=Homo sapiens OX=9606 GN=SSRP1 PE=1 SV=1	Q08945		81 kDa		0,18	0,0	[]	unknown	2	2	5	0	5	10	2	3
1808	TRUE	Empty	DNA-directed RNA polymerase, mitochondrial OS=Homo sapiens OX=9606 GN=POLRMT PE=1 SV=2	O00411		139 kDa		0,58	1,2	[]	unknown	4	0	3	5	1	1	4	3
1294	TRUE	Empty	28S ribosomal protein S9, mitochondrial OS=Homo sapiens OX=9606 GN=MRPS9 PE=1 SV=2	P82933		46 kDa		0,43	3,0	[]	unknown	1	0	5	3	1	1	6	5
2259	TRUE	Empty	TRMT1-like protein OS=Homo sapiens OX=9606 GN=TRMT1L PE=1 SV=2	Q7Z2T5		82 kDa		0,34	0,8	[]	unknown	4	3	6	3	2	4	3	4
1295	TRUE	Empty	Isoform 3 of Erbin OS=Homo sapiens OX=9606 GN=ERBIN	Q96RT1-3		153 kDa		0,26	3,0	[]	unknown	2	2	4	6	2	4	3	3
1955	TRUE	Empty	Cell division cycle 2, G1 to S and G2 to M, isoform CRA_a OS=Homo sapiens OX=9606 GN=CDK1 PE=1 SV=1	A0A024QZP7 (+1)		34 kDa	TRUE	0,51	1,0	[]	unknown	3	3	5	3	3	2	4	2
1371	TRUE	Empty	HLA class I histocompatibility antigen, C alpha chain OS=Homo sapiens OX=9606 GN=HLA-C PE=1 SV=3	P10321		41 kDa	TRUE	0,36	2,5	[]	unknown	2	4	4	5	4	4	6	2
2308	TRUE	Empty	60S ribosomal protein L35a OS=Homo sapiens OX=9606 GN=RPL35A PE=1 SV=2	P18077		13 kDa		0,36	0,7	[]	unknown	3	3	3	2	3	2	1	1
1956	TRUE	Empty	Nuclear RNA export factor 1 OS=Homo sapiens OX=9606 GN=NXF1 PE=1 SV=1	Q9UBU9		70 kDa		0,57	1,0	[]	unknown	2	2	4	2	3	4	1	3
1957	TRUE	Empty	Calcyclin-binding protein OS=Homo sapiens OX=9606 GN=CACYBP PE=1 SV=2	Q9HB71 (+1)		26 kDa		0,51	1,0	[]	unknown	3	2	4	3	2	3	5	1
2521	TRUE	Empty	Zinc finger CCCH domain-containing protein 4 (Fragment) OS=Homo sapiens OX=9606 GN=ZC3H4 PE=1 SV=1	M0QY97 (+1)		96 kDa		0,0071	0,3	[]	unknown	11	2	2	3	2	2	2	1
1958	TRUE	Empty	Enhancer of mRNA-decapping protein 3 OS=Homo sapiens OX=9606 GN=EDC3 PE=1 SV=1	Q96F86		56 kDa		0,57	1,0	[]	unknown	2	3	4	2	3	4	3	3
1694	TRUE	Empty	Mediator of RNA polymerase II transcription subunit 14 OS=Homo sapiens OX=9606 GN=MED14 PE=1 SV=2	O60244		161 kDa		0,64	1,5	[]	unknown	2	1	7	3	1	2	4	4
1458	TRUE	Empty	Isoform 3 of DNA ligase 3 OS=Homo sapiens OX=9606 GN=LIG3	P49916-3		103 kDa		0,61	2,0	[]	unknown	1	1	5	2	2	1	5	4
1215	TRUE	Empty	BAG family molecular chaperone regulator 2 OS=Homo sapiens OX=9606 GN=BAG2 PE=1 SV=1	O95816		24 kDa		0,13	4,0	[]	unknown	2	1	4	8	1	3	5	5
1179	TRUE	Empty	Septin-2 OS=Homo sapiens OX=9606 GN=SEPTIN2 PE=1 SV=1	Q15019 (+2)		41 kDa		0,13	6,0	[]	unknown	1	4	5	6	2	1	5	5
1860	TRUE	Empty	MICOS complex subunit OS=Homo sapiens OX=9606 GN=CHCHD3 PE=1 SV=2	C9JRZ6 (+2)		27 kDa		0,45	1,1	[]	unknown	8	1	1	9	1	2	2	3
2538	TRUE	Empty	Msx2-interacting protein OS=Homo sapiens OX=9606 GN=SPEN PE=1 SV=1	Q96T58		402 kDa	TRUE	0,033	0,0	[]	unknown	4	3	1	0	7	5	2	2
59	TRUE	Empty	Protein virilizer homolog OS=Homo sapiens OX=9606 GN=VIRMA PE=1 SV=2	Q69YN4		202 kDa		0,19	INF	[]	unknown	0	2	4	3	1	5	5	5
60	TRUE	Empty	Pericentrin OS=Homo sapiens OX=9606 GN=PCNT PE=1 SV=4	O95613 (+1)		378 kDa	TRUE	0,19	INF	[]	unknown	0	3	3	3	2	5	3	2
1459	TRUE	Empty	Signal recognition particle receptor subunit alpha OS=Homo sapiens OX=9606 GN=SRPRA PE=1 SV=2	P08240		70 kDa		0,61	2,0	[]	unknown	1	0	8	2	0	1	6	5
61	TRUE	Empty	Peroxiredoxin-4 OS=Homo sapiens OX=9606 GN=PRDX4 PE=1 SV=1	Q13162		31 kDa	TRUE	1,00	INF	[]	unknown	0	0	1	0	0	0	1	0
2260	TRUE	Empty	RNA-binding protein EWS OS=Homo sapiens OX=9606 GN=EWSR1 PE=1 SV=1	B0QYK0 (+4)		65 kDa		0,34	0,8	[]	unknown	4	4	4	3	4	3	4	3
1768	TRUE	Empty	DNA-directed RNA polymerase I subunit RPA34 OS=Homo sapiens OX=9606 GN=CD3EAP PE=1 SV=1	O15446 (+1)		55 kDa		0,64	1,3	[]	unknown	3	5	3	4	3	6	3	3
2478	TRUE	Empty	NF-X1-type zinc finger protein NFXL1 OS=Homo sapiens OX=9606 GN=NFXL1 PE=1 SV=2	Q6ZNB6		101 kDa		0,12	0,4	[]	unknown	5	3	4	2	3	3	3	4
2239	TRUE	Empty	40S ribosomal protein S30 OS=Homo sapiens OX=9606 GN=FAU PE=1 SV=1	E9PR30 (+1)		11 kDa		0,32	0,8	[]	unknown	5	3	3	4	3	4	3	3
1959	TRUE	Empty	Activity-dependent neuroprotector homeobox protein OS=Homo sapiens OX=9606 GN=ADNP PE=1 SV=1	Q9H2P0		124 kDa		0,57	1,0	[]	unknown	2	3	4	2	3	2	3	3
1960	TRUE	Empty	WD40 repeat-containing protein SMU1 OS=Homo sapiens OX=9606 GN=SMU1 PE=1 SV=2	Q2TAY7		58 kDa		0,51	1,0	[]	unknown	3	2	3	3	5	4	3	3
2384	TRUE	Empty	Cold-inducible RNA-binding protein OS=Homo sapiens OX=9606 GN=CIRBP PE=1 SV=1	Q14011		19 kDa		0,13	0,5	[]	unknown	6	2	4	3	2	3	4	3
1695	TRUE	Empty	Isoform 2 of Leucine-rich repeat flightless-interacting protein 1 OS=Homo sapiens OX=9606 GN=LRRFIP1	Q32MZ4-2		86 kDa	TRUE	0,64	1,5	[]	unknown	2	2	8	3	2	1	3	3
1296	TRUE	Empty	Retinoblastoma-binding protein 5 OS=Homo sapiens OX=9606 GN=RBBP5 PE=1 SV=2	Q15291		59 kDa		0,43	3,0	[]	unknown	1	2	5	3	2	4	4	4
1961	TRUE	Empty	Mitochondrial carrier homolog 2 OS=Homo sapiens OX=9606 GN=MTCH2 PE=1 SV=1	Q9Y6C9		33 kDa	TRUE	0,43	1,0	[]	unknown	5	0	4	5	2	2	4	3
1297	TRUE	Empty	Protein-L-isoaspartate O-methyltransferase OS=Homo sapiens OX=9606 GN=PCMT1 PE=1 SV=1	A0A0A0MRJ6 (+4)		30 kDa		0,43	3,0	[]	unknown	1	3	2	3	6	4	4	2
1696	TRUE	Empty	Isoform 3 of Torsin-1A-interacting protein 1 OS=Homo sapiens OX=9606 GN=TOR1AIP1	Q5JTV8-3		66 kDa		0,57	1,5	[]	unknown	4	1	3	6	3	3	3	3
1645	TRUE	Empty	Guanine nucleotide-binding protein G(s) subunit alpha isoforms XLas OS=Homo sapiens OX=9606 GN=GNAS PE=1 SV=2	Q5JWF2		111 kDa	TRUE	0,53	1,7	[]	unknown	3	1	5	5	2	3	2	2
1460	TRUE	Empty	Peptidyl-prolyl cis-trans isomerase FKBP8 OS=Homo sapiens OX=9606 GN=FKBP8 PE=1 SV=2	Q14318 (+1)		45 kDa		0,49	2,0	[]	unknown	2	4	3	4	2	2	4	2
2309	TRUE	Empty	HCG2039996 OS=Homo sapiens OX=9606 GN=PPAN-P2RY11 PE=3 SV=1	A0A0B4J1V8		88 kDa		0,36	0,7	[]	unknown	3	1	3	2	4	5	1	1
2520	TRUE	Empty	Uncharacterized protein KIAA1671 OS=Homo sapiens OX=9606 GN=KIAA1671 PE=1 SV=2	Q9BY89		197 kDa		0,037	0,3	[]	unknown	7	4	4	2	1	3	3	1
1216	TRUE	Empty	Nuclear pore membrane glycoprotein 210 OS=Homo sapiens OX=9606 GN=NUP210 PE=1 SV=3	Q8TEM1		205 kDa		0,29	4,0	[]	unknown	1	2	6	4	1	1	4	5
1826	TRUE	Empty	Probable ATP-dependent RNA helicase DDX28 OS=Homo sapiens OX=9606 GN=DDX28 PE=1 SV=2	Q9NUL7		60 kDa		0,54	1,2	[]	unknown	5	2	3	6	1	3	4	4
1827	TRUE	Empty	Isoform 11 of Partitioning defective 3 homolog OS=Homo sapiens OX=9606 GN=PARD3	Q8TEW0-11		150 kDa		0,54	1,2	[]	unknown	5	2	3	6	2	7	1	1
1461	TRUE	Empty	Protein unc-45 homolog A OS=Homo sapiens OX=9606 GN=UNC45A PE=1 SV=1	A0A1W2PNX8		118 kDa		0,61	2,0	[]	unknown	1	1	9	2	1	0	5	5
62	TRUE	Empty	Serine/threonine-protein phosphatase 2A 55 kDa regulatory subunit B alpha isoform OS=Homo sapiens OX=9606 GN=PPP2R2A PE=1 SV=1	P63151 (+1)		52 kDa	TRUE	0,19	INF	[]	unknown	0	4	6	3	3	3	5	4
2539	TRUE	Empty	SURP and G-patch domain-containing protein 2 OS=Homo sapiens OX=9606 GN=SUGP2 PE=1 SV=1	M0R2Z9 (+2)		122 kDa		0,18	0,0	[]	unknown	2	3	3	0	4	5	4	4
63	TRUE	Empty	Spliceosome RNA helicase DDX39B OS=Homo sapiens OX=9606 GN=DDX39B PE=1 SV=1	Q13838 (+1)		49 kDa	TRUE	0,57	INF	[]	unknown	0	1	4	1	3	4	4	1
1962	TRUE	Empty	Biorientation of chromosomes in cell division protein 1-like 1 OS=Homo sapiens OX=9606 GN=BOD1L1 PE=1 SV=2	Q8NFC6		330 kDa		0,47	1,0	[]	unknown	4	1	6	4	0	1	3	4
64	TRUE	Empty	Adenosylhomocysteinase OS=Homo sapiens OX=9606 GN=AHCY PE=1 SV=4	P23526		48 kDa		0,19	INF	[]	unknown	0	3	6	3	1	2	6	5
65	TRUE	Empty	Band 4.1-like protein 5 OS=Homo sapiens OX=9606 GN=EPB41L5 PE=1 SV=3	Q9HCM4 (+1)		82 kDa		0,11	INF	[]	unknown	0	2	3	4	1	3	4	8
66	TRUE	Empty	Tyrosine-protein kinase BAZ1B OS=Homo sapiens OX=9606 GN=BAZ1B PE=1 SV=2	Q9UIG0 (+1)		171 kDa		1,00	INF	[]	unknown	0	5	0	0	10	9	1	2
67	TRUE	Empty	14-3-3 protein gamma OS=Homo sapiens OX=9606 GN=YWHAG PE=1 SV=2	P61981		28 kDa	TRUE	0,19	INF	[]	unknown	0	0	4	3	0	1	0	3
1697	TRUE	Empty	Serpin H1 OS=Homo sapiens OX=9606 GN=SERPINH1 PE=1 SV=2	P50454		46 kDa		0,64	1,5	[]	unknown	2	2	5	3	3	4	4	5
1298	TRUE	Empty	Zyxin OS=Homo sapiens OX=9606 GN=ZYX PE=1 SV=1	Q15942		61 kDa		0,26	3,0	[]	unknown	2	2	4	6	4	2	3	3
1698	TRUE	Empty	Zinc finger protein 512 OS=Homo sapiens OX=9606 GN=ZNF512 PE=1 SV=1	G3XAG1 (+1)		65 kDa		0,64	1,5	[]	unknown	2	3	4	3	5	2	4	5
1963	TRUE	Empty	Nucleoporin NDC1 OS=Homo sapiens OX=9606 GN=NDC1 PE=1 SV=2	Q9BTX1 (+3)		76 kDa		0,57	1,0	[]	unknown	2	2	3	2	5	5	3	1
1170	TRUE	Empty	Serine palmitoyltransferase 1 OS=Homo sapiens OX=9606 GN=SPTLC1 PE=1 SV=1	O15269		53 kDa		0,081	7,0	[]	unknown	1	2	2	7	1	2	1	5
1699	TRUE	Empty	PC4 and SFRS1-interacting protein OS=Homo sapiens OX=9606 GN=PSIP1 PE=1 SV=1	O75475		60 kDa		0,64	1,5	[]	unknown	2	1	5	3	2	3	4	3
1700	TRUE	Empty	Beta-2-syntrophin OS=Homo sapiens OX=9606 GN=SNTB2 PE=1 SV=1	Q13425		58 kDa		0,64	1,5	[]	unknown	2	3	4	3	1	1	3	3
1462	TRUE	Empty	Long-chain fatty acid transport protein 4 OS=Homo sapiens OX=9606 GN=SLC27A4 PE=1 SV=1	Q6P1M0		72 kDa		0,49	2,0	[]	unknown	2	0	3	4	2	2	1	4
1299	TRUE	Empty	Nuclear cap-binding protein subunit 1 OS=Homo sapiens OX=9606 GN=NCBP1 PE=1 SV=1	Q09161		92 kDa		0,43	3,0	[]	unknown	1	3	2	3	3	3	3	5
1217	TRUE	Empty	Methyl-CpG-binding domain protein 3 OS=Homo sapiens OX=9606 GN=MBD3 PE=1 SV=1	O95983 (+1)		33 kDa		0,29	4,0	[]	unknown	1	2	3	4	2	2	5	6
1964	TRUE	Empty	Zinc finger CCCH domain-containing protein 18 OS=Homo sapiens OX=9606 GN=ZC3H18 PE=1 SV=1	E7ERS3 (+1)		109 kDa		0,47	1,0	[]	unknown	4	1	3	4	1	2	1	3
1828	TRUE	Empty	Isoform 1 of Gamma-adducin OS=Homo sapiens OX=9606 GN=ADD3	Q9UEY8-2		76 kDa		0,54	1,2	[]	unknown	5	1	3	6	1	3	4	2
1463	TRUE	Empty	DNA-directed RNA polymerase II subunit RPB3 OS=Homo sapiens OX=9606 GN=POLR2C PE=1 SV=2	P19387		31 kDa		0,42	2,0	[]	unknown	3	1	4	6	2	3	3	2
1464	TRUE	Empty	26S proteasome regulatory subunit 4 OS=Homo sapiens OX=9606 GN=PSMC1 PE=1 SV=1	P62191 (+1)		49 kDa		0,61	2,0	[]	unknown	1	1	5	2	2	2	8	2
1465	TRUE	Empty	Unconventional myosin-XVIIIa OS=Homo sapiens OX=9606 GN=MYO18A PE=1 SV=3	Q92614		233 kDa	TRUE	0,36	2,0	[]	unknown	4	1	1	8	1	6	1	1
1300	TRUE	Empty	Chromosome-associated kinesin KIF4A OS=Homo sapiens OX=9606 GN=KIF4A PE=1 SV=3	O95239		140 kDa	TRUE	0,43	3,0	[]	unknown	1	0	4	3	3	2	0	2
2540	TRUE	Empty	Double-strand break repair protein MRE11 OS=Homo sapiens OX=9606 GN=MRE11 PE=1 SV=3	P49959 (+1)		81 kDa		0,078	0,0	[]	unknown	3	3	3	0	3	3	3	3
68	TRUE	Empty	Golgi-specific brefeldin A-resistance guanine nucleotide exchange factor 1 OS=Homo sapiens OX=9606 GN=GBF1 PE=1 SV=2	Q92538 (+2)		206 kDa		0,19	INF	[]	unknown	0	2	5	3	1	2	4	5
2359	TRUE	Empty	Sideroflexin-1 OS=Homo sapiens OX=9606 GN=SFXN1 PE=1 SV=4	Q9H9B4		36 kDa		0,087	0,6	[]	unknown	9	0	2	5	1	1	3	3
2310	TRUE	Empty	RNA-binding protein 15 OS=Homo sapiens OX=9606 GN=RBM15 PE=1 SV=1	A0A087WWP4 (+6)		102 kDa	TRUE	0,36	0,7	[]	unknown	3	3	1	2	4	9	0	0
1180	TRUE	Empty	Heme oxygenase 2 OS=Homo sapiens OX=9606 GN=HMOX2 PE=1 SV=1	A0A087WT44 (+2)		42 kDa		0,13	6,0	[]	unknown	1	0	4	6	2	6	2	5
1218	TRUE	Empty	YTH domain-containing family protein 1 OS=Homo sapiens OX=9606 GN=YTHDF1 PE=1 SV=1	Q9BYJ9		61 kDa	TRUE	0,29	4,0	[]	unknown	1	4	4	4	4	1	4	1
2541	TRUE	Empty	MKI67 FHA domain-interacting nucleolar phosphoprotein OS=Homo sapiens OX=9606 GN=NIFK PE=1 SV=1	Q9BYG3		34 kDa		0,18	0,0	[]	unknown	2	3	4	0	6	4	1	3
69	TRUE	Empty	Isoform 2 of Mitochondrial import inner membrane translocase subunit TIM50 OS=Homo sapiens OX=9606 GN=TIMM50	Q3ZCQ8-2		50 kDa		0,33	INF	[]	unknown	0	2	5	2	3	3	4	6
1181	TRUE	Empty	Vesicle-associated membrane protein-associated protein A OS=Homo sapiens OX=9606 GN=VAPA PE=1 SV=3	Q9P0L0 (+1)		28 kDa		0,13	6,0	[]	unknown	1	2	4	6	2	0	4	4
70	TRUE	Empty	28S ribosomal protein S2, mitochondrial OS=Homo sapiens OX=9606 GN=MRPS2 PE=1 SV=1	Q9Y399		33 kDa		0,33	INF	[]	unknown	0	1	7	2	1	1	4	4
71	TRUE	Empty	Valine--tRNA ligase OS=Homo sapiens OX=9606 GN=VARS PE=1 SV=4	P26640		140 kDa		0,19	INF	[]	unknown	0	1	7	3	1	0	5	4
72	TRUE	Empty	Dolichyl-diphosphooligosaccharide--protein glycosyltransferase subunit STT3A OS=Homo sapiens OX=9606 GN=STT3A PE=1 SV=2	P46977		81 kDa	TRUE	0,19	INF	[]	unknown	0	2	3	3	1	0	3	4
2261	TRUE	Empty	Proline-rich protein 12 OS=Homo sapiens OX=9606 GN=PRR12 PE=1 SV=3	Q9ULL5		211 kDa		0,34	0,8	[]	unknown	4	2	2	3	4	3	2	3
1701	TRUE	Empty	Polyadenylate-binding protein 2 OS=Homo sapiens OX=9606 GN=PABPN1 PE=1 SV=3	Q86U42 (+1)		33 kDa		0,64	1,5	[]	unknown	2	3	2	3	5	7	2	3
2262	TRUE	Empty	ORC ubiquitin ligase 1 OS=Homo sapiens OX=9606 GN=OBI1 PE=1 SV=1	Q5W0B1		81 kDa		0,34	0,8	[]	unknown	4	2	3	3	2	1	3	2
1965	TRUE	Empty	Melanoma-associated antigen D2 OS=Homo sapiens OX=9606 GN=MAGED2 PE=1 SV=2	Q5H909 (+2)		63 kDa	TRUE	0,57	1,0	[]	unknown	2	2	5	2	3	2	4	3
2385	TRUE	Empty	Protein LTV1 homolog OS=Homo sapiens OX=9606 GN=LTV1 PE=1 SV=1	Q96GA3		55 kDa		0,22	0,5	[]	unknown	4	2	6	2	4	2	3	3
1966	TRUE	Empty	G-rich sequence factor 1 OS=Homo sapiens OX=9606 GN=GRSF1 PE=1 SV=2	F5H5I6 (+3)		48 kDa		0,51	1,0	[]	unknown	3	1	4	3	1	2	4	4
1967	TRUE	Empty	Plakophilin-2 OS=Homo sapiens OX=9606 GN=PKP2 PE=1 SV=2	Q99959 (+1)		97 kDa		0,57	1,0	[]	unknown	2	2	1	2	5	6	1	1
1372	TRUE	Empty	28S ribosomal protein S23, mitochondrial OS=Homo sapiens OX=9606 GN=MRPS23 PE=1 SV=2	Q9Y3D9		22 kDa		0,36	2,5	[]	unknown	2	3	3	5	3	4	1	1
1968	TRUE	Empty	Molybdopterin molybdenumtransferase OS=Homo sapiens OX=9606 GN=GPHN PE=1 SV=1	F5H039 (+2)		85 kDa		0,51	1,0	[]	unknown	3	1	3	3	2	2	2	3
2311	TRUE	Empty	Cell division cycle and apoptosis regulator protein 1 (Fragment) OS=Homo sapiens OX=9606 GN=CCAR1 PE=1 SV=1	A0A0C4DGG8 (+2)		120 kDa		0,36	0,7	[]	unknown	3	1	2	2	3	5	2	3
1219	TRUE	Empty	Ras-related protein Rab-2A OS=Homo sapiens OX=9606 GN=RAB2A PE=1 SV=1	P61019		24 kDa		0,29	4,0	[]	unknown	1	4	4	4	3	3	4	3
1301	TRUE	Empty	Secretory carrier-associated membrane protein 3 OS=Homo sapiens OX=9606 GN=SCAMP3 PE=1 SV=3	O14828		38 kDa	TRUE	0,43	3,0	[]	unknown	1	2	4	3	4	4	4	2
1182	TRUE	Empty	Transcription termination factor 2 OS=Homo sapiens OX=9606 GN=TTF2 PE=1 SV=2	Q9UNY4		130 kDa		0,13	6,0	[]	unknown	1	2	2	6	4	2	4	4
1969	TRUE	Empty	DNA-directed RNA polymerases I, II, and III subunit RPABC1 OS=Homo sapiens OX=9606 GN=POLR2E PE=1 SV=1	A0A0A0MQR7 (+1)		24 kDa		0,57	1,0	[]	unknown	2	1	5	2	2	2	5	3
1970	TRUE	Empty	Kinesin-like protein KIFC1 OS=Homo sapiens OX=9606 GN=KIFC1 PE=1 SV=2	Q9BW19		74 kDa		0,57	1,0	[]	unknown	2	2	3	2	4	4	5	4
1971	TRUE	Empty	Zinc finger MYM-type protein 4 OS=Homo sapiens OX=9606 GN=ZMYM4 PE=1 SV=1	Q5VZL5 (+1)		173 kDa	TRUE	0,57	1,0	[]	unknown	2	4	5	2	3	4	1	2
1220	TRUE	Empty	Interferon-induced, double-stranded RNA-activated protein kinase OS=Homo sapiens OX=9606 GN=EIF2AK2 PE=1 SV=2	P19525		62 kDa		0,29	4,0	[]	unknown	1	1	4	4	1	2	3	6
1702	TRUE	Empty	Nucleolar protein 14 OS=Homo sapiens OX=9606 GN=NOP14 PE=1 SV=3	P78316		98 kDa		0,64	1,5	[]	unknown	2	4	1	3	4	6	1	3
1466	TRUE	Empty	Protein TFG OS=Homo sapiens OX=9606 GN=TFG PE=1 SV=2	Q92734 (+1)		43 kDa		0,61	2,0	[]	unknown	1	2	7	2	1	2	5	6
1221	TRUE	Empty	Striatin OS=Homo sapiens OX=9606 GN=STRN PE=1 SV=4	O43815		86 kDa		0,29	4,0	[]	unknown	1	2	5	4	3	1	5	4
2312	TRUE	Empty	Exonuclease 3'-5' domain-containing protein 2 OS=Homo sapiens OX=9606 GN=EXD2 PE=1 SV=2	Q9NVH0		70 kDa		0,21	0,7	[]	unknown	6	1	3	4	2	1	3	2
2386	TRUE	Empty	ATP-dependent RNA helicase DHX29 OS=Homo sapiens OX=9606 GN=DHX29 PE=1 SV=1	A0A087WYN9 (+1)		155 kDa		0,22	0,5	[]	unknown	4	0	4	2	2	3	6	3
1972	TRUE	Empty	RNA helicase OS=Homo sapiens OX=9606 GN=DDX10 PE=1 SV=1	E9PIF2		96 kDa		0,67	1,0	[]	unknown	1	3	1	1	5	4	0	1
2542	TRUE	Empty	Deoxynucleotidyltransferase terminal-interacting protein 2 OS=Homo sapiens OX=9606 GN=DNTTIP2 PE=1 SV=2	Q5QJE6		84 kDa		0,078	0,0	[]	unknown	3	3	1	0	7	5	0	4
73	TRUE	Empty	Importin-4 OS=Homo sapiens OX=9606 GN=IPO4 PE=1 SV=2	Q8TEX9 (+1)		119 kDa		0,33	INF	[]	unknown	0	1	7	2	0	3	6	4
74	TRUE	Empty	HAUS augmin-like complex subunit 6 OS=Homo sapiens OX=9606 GN=HAUS6 PE=1 SV=2	Q7Z4H7 (+1)		109 kDa		1,00	INF	[]	unknown	0	1	7	0	1	2	6	9
75	TRUE	Empty	Eukaryotic translation initiation factor 2 subunit 2 OS=Homo sapiens OX=9606 GN=EIF2S2 PE=1 SV=2	P20042		38 kDa		0,33	INF	[]	unknown	0	0	4	2	0	0	6	5
1769	TRUE	Empty	Cleavage and polyadenylation specificity factor subunit 1 OS=Homo sapiens OX=9606 GN=CPSF1 PE=1 SV=2	Q10570		161 kDa		0,64	1,3	[]	unknown	3	2	1	4	2	5	1	2
1973	TRUE	Empty	Heterogeneous nuclear ribonucleoprotein U-like protein 2 OS=Homo sapiens OX=9606 GN=HNRNPUL2 PE=1 SV=1	Q1KMD3		85 kDa		0,51	1,0	[]	unknown	3	1	4	3	3	6	1	3
1467	TRUE	Empty	Probable ATP-dependent RNA helicase DDX41 OS=Homo sapiens OX=9606 GN=DDX41 PE=1 SV=2	Q9UJV9		70 kDa		0,61	2,0	[]	unknown	1	4	5	2	4	3	2	4
1222	TRUE	Empty	cAMP-dependent protein kinase type I-alpha regulatory subunit OS=Homo sapiens OX=9606 GN=PRKAR1A PE=1 SV=1	P10644		43 kDa	TRUE	0,29	4,0	[]	unknown	1	2	3	4	2	3	4	1
1302	TRUE	Empty	Eukaryotic translation initiation factor 6 OS=Homo sapiens OX=9606 GN=EIF6 PE=1 SV=1	P56537		27 kDa		0,43	3,0	[]	unknown	1	4	3	3	5	3	2	2
1974	TRUE	Empty	Isoform 2 of RNA-binding protein 26 OS=Homo sapiens OX=9606 GN=RBM26	Q5T8P6-2		111 kDa	TRUE	0,57	1,0	[]	unknown	2	4	2	2	5	4	3	1
1770	TRUE	Empty	Peptidyl-tRNA hydrolase 2, mitochondrial OS=Homo sapiens OX=9606 GN=PTRH2 PE=1 SV=1	J3KQ48 (+1)		19 kDa		0,64	1,3	[]	unknown	3	1	4	4	2	1	5	5
1771	TRUE	Empty	Isoform 3 of RNA polymerase II-associated factor 1 homolog OS=Homo sapiens OX=9606 GN=PAF1	Q8N7H5-3		55 kDa		0,64	1,3	[]	unknown	3	4	3	4	4	5	1	1
1303	TRUE	Empty	E3 ubiquitin-protein ligase Midline-1 OS=Homo sapiens OX=9606 GN=MID1 PE=1 SV=1	O15344		75 kDa		0,43	3,0	[]	unknown	1	2	5	3	2	2	6	4
2528	TRUE	Empty	DNA-3-methyladenine glycosylase OS=Homo sapiens OX=9606 GN=MPG PE=1 SV=3	P29372 (+3)		33 kDa		0,055	0,2	[]	unknown	5	3	3	1	3	1	3	5
2347	TRUE	Empty	Cysteine and glycine-rich protein 2 OS=Homo sapiens OX=9606 GN=CSRP2 PE=1 SV=3	Q16527		21 kDa		0,22	0,6	[]	unknown	5	3	3	3	3	3	2	0
1468	TRUE	Empty	Parafibromin OS=Homo sapiens OX=9606 GN=CDC73 PE=1 SV=1	A0A3B3IRP5 (+1)		54 kDa		0,61	2,0	[]	unknown	1	0	6	2	2	2	5	4
1703	TRUE	Empty	Histone deacetylase complex subunit SAP18 OS=Homo sapiens OX=9606 GN=SAP18 PE=1 SV=1	O00422 (+1)		18 kDa		0,64	1,5	[]	unknown	2	1	5	3	0	1	3	3
76	TRUE	Empty	Importin-8 OS=Homo sapiens OX=9606 GN=IPO8 PE=1 SV=2	O15397		120 kDa		0,19	INF	[]	unknown	0	3	4	3	2	2	5	2
77	TRUE	Empty	Isoform 2B of Cytoplasmic dynein 1 intermediate chain 2 OS=Homo sapiens OX=9606 GN=DYNC1I2	Q13409-2 (+1)		71 kDa		0,0067	INF	[]	unknown	0	1	8	9	0	1	4	2
78	TRUE	Empty	14-3-3 protein eta OS=Homo sapiens OX=9606 GN=YWHAH PE=1 SV=4	Q04917		28 kDa	TRUE	0,57	INF	[]	unknown	0	1	4	1	0	1	2	1
79	TRUE	Empty	Isoform 3 of Nucleoside diphosphate kinase B OS=Homo sapiens OX=9606 GN=NME2	P22392-2 (+1)		30 kDa	TRUE	0,57	INF	[]	unknown	0	2	6	1	1	0	7	7
2543	TRUE	Empty	Nucleolar protein 6 OS=Homo sapiens OX=9606 GN=NOL6 PE=1 SV=2	Q9H6R4 (+1)		128 kDa		0,18	0,0	[]	unknown	2	5	0	0	7	7	0	0
1373	TRUE	Empty	SRA stem-loop-interacting RNA-binding protein, mitochondrial OS=Homo sapiens OX=9606 GN=SLIRP PE=1 SV=1	Q9GZT3 (+1)		12 kDa		0,36	2,5	[]	unknown	2	2	3	5	3	2	3	2
1304	TRUE	Empty	Casein kinase II subunit alpha' OS=Homo sapiens OX=9606 GN=CSNK2A2 PE=1 SV=1	P19784		41 kDa		0,26	3,0	[]	unknown	2	2	2	6	3	2	3	5
1305	TRUE	Empty	Kinesin-like protein KIF22 OS=Homo sapiens OX=9606 GN=KIF22 PE=1 SV=5	Q14807		73 kDa		0,43	3,0	[]	unknown	1	1	2	3	3	5	2	2
1223	TRUE	Empty	Magnesium transporter protein 1 OS=Homo sapiens OX=9606 GN=MAGT1 PE=1 SV=1	A0A087WU53 (+1)		42 kDa		0,29	4,0	[]	unknown	1	3	2	4	3	2	2	3
2496	TRUE	Empty	Isoform 1 of RNA demethylase ALKBH5 OS=Homo sapiens OX=9606 GN=ALKBH5	Q6P6C2-1		52 kDa		0,21	0,3	[]	unknown	3	2	3	1	2	3	3	5
1306	TRUE	Empty	E3 ubiquitin/ISG15 ligase TRIM25 OS=Homo sapiens OX=9606 GN=TRIM25 PE=1 SV=2	Q14258		71 kDa		0,43	3,0	[]	unknown	1	3	3	3	2	4	3	3
1772	TRUE	Empty	Replication factor C subunit 2 OS=Homo sapiens OX=9606 GN=RFC2 PE=1 SV=3	P35250		39 kDa		0,64	1,3	[]	unknown	3	1	4	4	2	3	3	1
2387	TRUE	Empty	Tubulin gamma-1 chain OS=Homo sapiens OX=9606 GN=TUBG1 PE=1 SV=2	P23258		51 kDa		0,39	0,5	[]	unknown	2	3	4	1	4	3	3	4
1469	TRUE	Empty	Zinc finger CCCH-type antiviral protein 1-like OS=Homo sapiens OX=9606 GN=ZC3HAV1L PE=1 SV=2	Q96H79		33 kDa		0,49	2,0	[]	unknown	2	3	4	4	3	3	4	1
1470	TRUE	Empty	Rabankyrin-5 OS=Homo sapiens OX=9606 GN=ANKFY1 PE=1 SV=2	Q9P2R3 (+2)		128 kDa		0,61	2,0	[]	unknown	1	2	7	2	2	3	6	3
1471	TRUE	Empty	26S proteasome non-ATPase regulatory subunit 2 OS=Homo sapiens OX=9606 GN=PSMD2 PE=1 SV=3	Q13200		100 kDa		0,61	2,0	[]	unknown	1	2	5	2	2	1	5	5
1975	TRUE	Empty	Probable ATP-dependent RNA helicase DDX23 OS=Homo sapiens OX=9606 GN=DDX23 PE=1 SV=3	Q9BUQ8		96 kDa		0,67	1,0	[]	unknown	1	3	5	1	2	3	3	3
1976	TRUE	Empty	Proteasome activator complex subunit 3 OS=Homo sapiens OX=9606 GN=PSME3 PE=1 SV=1	P61289 (+2)		30 kDa		0,57	1,0	[]	unknown	2	2	3	2	3	0	5	3
2544	TRUE	Empty	Transcription elongation factor SPT5 OS=Homo sapiens OX=9606 GN=SUPT5H PE=1 SV=1	O00267 (+1)		121 kDa		0,18	0,0	[]	unknown	2	2	5	0	3	2	3	4
1704	TRUE	Empty	Inverted formin-2 OS=Homo sapiens OX=9606 GN=INF2 PE=1 SV=2	Q27J81 (+1)		136 kDa		0,64	1,5	[]	unknown	2	1	4	3	0	2	4	3
80	TRUE	Empty	Asparagine synthetase [glutamine-hydrolyzing] OS=Homo sapiens OX=9606 GN=ASNS PE=1 SV=4	P08243 (+1)		64 kDa		0,11	INF	[]	unknown	0	2	4	4	3	3	2	3
81	TRUE	Empty	Ran-binding protein 9 OS=Homo sapiens OX=9606 GN=RANBP9 PE=1 SV=1	Q96S59		78 kDa	TRUE	0,33	INF	[]	unknown	0	3	5	2	1	2	6	4
2388	TRUE	Empty	RNA-binding protein Raly OS=Homo sapiens OX=9606 GN=RALY PE=1 SV=1	Q9UKM9		32 kDa		0,39	0,5	[]	unknown	2	3	0	1	5	4	0	0
1977	TRUE	Empty	WD repeat-containing protein 26 OS=Homo sapiens OX=9606 GN=WDR26 PE=1 SV=1	A0A499FIZ0		81 kDa		0,67	1,0	[]	unknown	1	0	7	1	1	2	6	4
82	TRUE	Empty	YTH domain family, member 3, isoform CRA_a OS=Homo sapiens OX=9606 GN=YTHDF3 PE=1 SV=1	A0A024R7W5 (+3)		58 kDa	TRUE	0,19	INF	[]	unknown	0	2	3	3	2	0	4	3
83	TRUE	Empty	Exosome complex component RRP4 OS=Homo sapiens OX=9606 GN=EXOSC2 PE=1 SV=2	Q13868		33 kDa		1,00	INF	[]	unknown	0	3	5	0	3	2	7	5
1472	TRUE	Empty	Isoform 2 of Paraspeckle component 1 OS=Homo sapiens OX=9606 GN=PSPC1	Q8WXF1-2		46 kDa		0,49	2,0	[]	unknown	2	2	2	4	2	3	2	2
1773	TRUE	Empty	DNA methyltransferase 1-associated protein 1 OS=Homo sapiens OX=9606 GN=DMAP1 PE=1 SV=1	Q9NPF5		53 kDa		0,64	1,3	[]	unknown	3	2	4	4	3	2	5	2
1473	TRUE	Empty	Replication protein A 70 kDa DNA-binding subunit OS=Homo sapiens OX=9606 GN=RPA1 PE=1 SV=2	P27694		68 kDa		0,49	2,0	[]	unknown	2	3	4	4	3	2	3	4
1474	TRUE	Empty	39S ribosomal protein L39, mitochondrial OS=Homo sapiens OX=9606 GN=MRPL39 PE=1 SV=3	Q9NYK5 (+1)		39 kDa		0,61	2,0	[]	unknown	1	2	3	2	4	2	3	4
1374	TRUE	Empty	DnaJ homolog subfamily A member 3, mitochondrial OS=Homo sapiens OX=9606 GN=DNAJA3 PE=1 SV=2	Q96EY1 (+1)		52 kDa		0,36	2,5	[]	unknown	2	2	1	5	2	3	4	1
1978	TRUE	Empty	Nipped-B-like protein OS=Homo sapiens OX=9606 GN=NIPBL PE=4 SV=1	A0A590UJS4 (+2)		299 kDa		0,57	1,0	[]	unknown	2	3	1	2	3	2	4	4
2263	TRUE	Empty	Eukaryotic translation initiation factor 4B OS=Homo sapiens OX=9606 GN=EIF4B PE=1 SV=2	P23588		69 kDa		0,34	0,8	[]	unknown	4	1	2	3	2	1	3	4
1774	TRUE	Empty	Zinc finger protein 281 OS=Homo sapiens OX=9606 GN=ZNF281 PE=1 SV=1	Q9Y2X9 (+1)		97 kDa		0,64	1,3	[]	unknown	3	1	2	4	1	5	1	1
1375	TRUE	Empty	Isoform 2 of MAGUK p55 subfamily member 5 OS=Homo sapiens OX=9606 GN=MPP5	Q8N3R9-2		73 kDa		0,36	2,5	[]	unknown	2	2	1	5	1	3	2	4
1475	TRUE	Empty	Isoform 2 of Sphingomyelin phosphodiesterase 4 OS=Homo sapiens OX=9606 GN=SMPD4	Q9NXE4-2		95 kDa		0,61	2,0	[]	unknown	1	2	4	2	2	3	3	5
2389	TRUE	Empty	Mannosyl-oligosaccharide glucosidase OS=Homo sapiens OX=9606 GN=MOGS PE=1 SV=5	Q13724 (+1)		92 kDa		0,39	0,5	[]	unknown	2	1	3	1	3	3	3	3
1979	TRUE	Empty	Cleavage and polyadenylation specificity factor subunit 7 OS=Homo sapiens OX=9606 GN=CPSF7 PE=1 SV=1	Q8N684 (+1)		52 kDa		0,51	1,0	[]	unknown	3	2	3	3	1	4	4	4
1307	TRUE	Empty	WD repeat-containing protein 82 OS=Homo sapiens OX=9606 GN=WDR82 PE=1 SV=1	Q6UXN9		35 kDa		0,43	3,0	[]	unknown	1	2	3	3	3	3	3	2
2390	TRUE	Empty	Heterochromatin protein 1-binding protein 3 (Fragment) OS=Homo sapiens OX=9606 GN=HP1BP3 PE=1 SV=1	X6RGJ2		37 kDa		0,39	0,5	[]	unknown	2	1	3	1	2	3	3	3
1224	TRUE	Empty	Dynamin-like 120 kDa protein, mitochondrial OS=Homo sapiens OX=9606 GN=OPA1 PE=1 SV=1	E5KLJ9 (+6)		114 kDa		0,29	4,0	[]	unknown	1	2	2	4	3	1	2	2
2264	TRUE	Empty	Cleavage and polyadenylation specificity factor subunit 6 OS=Homo sapiens OX=9606 GN=CPSF6 PE=1 SV=2	Q16630 (+1)		59 kDa		0,34	0,8	[]	unknown	4	2	4	3	2	2	3	4
2391	TRUE	Empty	NADH-ubiquinone oxidoreductase 75 kDa subunit, mitochondrial OS=Homo sapiens OX=9606 GN=NDUFS1 PE=1 SV=3	P28331 (+3)		79 kDa		0,22	0,5	[]	unknown	4	1	3	2	1	1	6	4
1476	TRUE	Empty	Transducin beta-like protein 2 OS=Homo sapiens OX=9606 GN=TBL2 PE=1 SV=1	Q9Y4P3		50 kDa		0,49	2,0	[]	unknown	2	2	2	4	2	1	5	4
1225	TRUE	Empty	Tyrosine-protein kinase Lyn OS=Homo sapiens OX=9606 GN=LYN PE=1 SV=3	P07948		59 kDa	TRUE	0,29	4,0	[]	unknown	1	1	2	4	2	3	1	1
1308	TRUE	Empty	A-kinase anchor protein 9 OS=Homo sapiens OX=9606 GN=AKAP9 PE=1 SV=1	A0A0A0MRF6		453 kDa	TRUE	0,43	3,0	[]	unknown	1	0	3	3	1	2	4	1
2545	TRUE	Empty	HBS1-like protein OS=Homo sapiens OX=9606 GN=HBS1L PE=1 SV=1	Q9Y450		75 kDa		0,43	0,0	[]	unknown	1	1	4	0	2	2	1	4
2546	TRUE	Empty	Nucleolar protein 10 OS=Homo sapiens OX=9606 GN=NOL10 PE=1 SV=1	Q9BSC4 (+2)		80 kDa		0,43	0,0	[]	unknown	1	3	3	0	4	5	2	2
84	TRUE	Empty	Profilin-1 OS=Homo sapiens OX=9606 GN=PFN1 PE=1 SV=2	P07737		15 kDa		1,00	INF	[]	unknown	0	2	3	0	3	2	4	2
85	TRUE	Empty	E2 ubiquitin-conjugating enzyme OS=Homo sapiens OX=9606 GN=UBE2O PE=1 SV=3	sp|Q9C0C9|UBE2O_HUMAN		141 kDa		0,33	INF	[]	unknown	0	3	6	2	1	1	3	2
1477	TRUE	Empty	Metastasis-associated protein MTA3 OS=Homo sapiens OX=9606 GN=MTA3 PE=1 SV=1	E7EV10 (+1)		67 kDa	TRUE	0,61	2,0	[]	unknown	1	2	4	2	2	2	2	3
86	TRUE	Empty	Protein AATF OS=Homo sapiens OX=9606 GN=AATF PE=1 SV=1	Q9NY61		63 kDa		0,57	INF	[]	unknown	0	4	2	1	5	7	2	2
87	TRUE	Empty	Mediator of RNA polymerase II transcription subunit 23 OS=Homo sapiens OX=9606 GN=MED23 PE=1 SV=1	Q5JWT2 (+4)		157 kDa		0,19	INF	[]	unknown	0	2	4	3	3	2	5	3
1705	TRUE	Empty	Isoform 2 of Caseinolytic peptidase B protein homolog OS=Homo sapiens OX=9606 GN=CLPB	Q9H078-2		75 kDa		0,64	1,5	[]	unknown	2	1	4	3	1	0	3	5
2547	TRUE	Empty	Cleavage and polyadenylation specificity factor subunit 5 OS=Homo sapiens OX=9606 GN=NUDT21 PE=1 SV=1	O43809		26 kDa		0,078	0,0	[]	unknown	3	3	2	0	2	0	2	3
88	TRUE	Empty	Phosphatidylinositol 3-kinase regulatory subunit alpha OS=Homo sapiens OX=9606 GN=PIK3R1 PE=1 SV=2	P27986 (+1)		84 kDa	TRUE	0,33	INF	[]	unknown	0	1	4	2	2	4	1	2
89	TRUE	Empty	Translocation protein SEC63 homolog OS=Homo sapiens OX=9606 GN=SEC63 PE=1 SV=2	Q9UGP8		88 kDa		0,11	INF	[]	unknown	0	1	4	4	1	0	4	6
90	TRUE	Empty	Cytoplasmic dynein 2 heavy chain 1 OS=Homo sapiens OX=9606 GN=DYNC2H1 PE=1 SV=4	Q8NCM8 (+1)		493 kDa		0,57	INF	[]	unknown	0	0	7	1	0	0	2	2
1980	TRUE	Empty	Isoform 2 of Nucleolysin TIAR OS=Homo sapiens OX=9606 GN=TIAL1	Q01085-2		43 kDa	TRUE	0,57	1,0	[]	unknown	2	2	2	2	2	2	2	2
2392	TRUE	Empty	Pre-mRNA 3'-end-processing factor FIP1 OS=Homo sapiens OX=9606 GN=FIP1L1 PE=1 SV=1	Q6UN15 (+2)		67 kDa		0,22	0,5	[]	unknown	4	3	2	2	4	3	2	2
1981	TRUE	Empty	RalBP1-associated Eps domain-containing protein 1 OS=Homo sapiens OX=9606 GN=REPS1 PE=1 SV=3	Q96D71 (+1)		87 kDa		0,47	1,0	[]	unknown	4	2	2	4	3	3	1	2
2313	TRUE	Empty	Probable ATP-dependent RNA helicase DDX52 OS=Homo sapiens OX=9606 GN=DDX52 PE=1 SV=3	Q9Y2R4		68 kDa		0,36	0,7	[]	unknown	3	1	3	2	6	4	2	2
2314	TRUE	Empty	Succinate dehydrogenase [ubiquinone] flavoprotein subunit, mitochondrial OS=Homo sapiens OX=9606 GN=SDHA PE=1 SV=1	D6RFM5 (+1)		64 kDa		0,36	0,7	[]	unknown	3	2	2	2	1	2	3	4
1982	TRUE	Empty	28S ribosomal protein S18b, mitochondrial OS=Homo sapiens OX=9606 GN=MRPS18B PE=1 SV=1	Q9Y676		29 kDa		0,47	1,0	[]	unknown	4	1	3	4	3	3	2	4
2497	TRUE	Empty	26S proteasome regulatory subunit 10B OS=Homo sapiens OX=9606 GN=PSMC6 PE=1 SV=1	A0A087X2I1 (+1)		46 kDa		0,21	0,3	[]	unknown	3	1	6	1	3	2	2	4
1309	TRUE	Empty	Transformer-2 protein homolog alpha OS=Homo sapiens OX=9606 GN=TRA2A PE=1 SV=1	Q13595 (+2)		33 kDa	TRUE	0,43	3,0	[]	unknown	1	2	3	3	3	4	2	2
1983	TRUE	Empty	Isoform 2 of Zinc finger CCHC domain-containing protein 8 OS=Homo sapiens OX=9606 GN=ZCCHC8	Q6NZY4-2		51 kDa		0,51	1,0	[]	unknown	3	1	4	3	1	2	2	1
1984	TRUE	Empty	Vesicle-trafficking protein SEC22b OS=Homo sapiens OX=9606 GN=SEC22B PE=1 SV=4	O75396		25 kDa		0,57	1,0	[]	unknown	2	1	3	2	2	2	3	5
2393	TRUE	Empty	WD repeat-containing protein 43 OS=Homo sapiens OX=9606 GN=WDR43 PE=1 SV=3	Q15061		75 kDa		0,39	0,5	[]	unknown	2	3	1	1	5	6	1	1
1985	TRUE	Empty	GTP-binding protein 1 OS=Homo sapiens OX=9606 GN=GTPBP1 PE=1 SV=3	O00178		72 kDa		0,67	1,0	[]	unknown	1	2	3	1	2	2	5	3
2394	TRUE	Empty	Nucleolar protein 16 OS=Homo sapiens OX=9606 GN=NOP16 PE=1 SV=2	Q9Y3C1		21 kDa		0,39	0,5	[]	unknown	2	1	2	1	4	3	2	2
2395	TRUE	Empty	Rho GTPase-activating protein 21 OS=Homo sapiens OX=9606 GN=ARHGAP21 PE=1 SV=2	Q5T5U3		217 kDa		0,22	0,5	[]	unknown	4	1	3	2	2	3	3	1
2396	TRUE	Empty	DNA polymerase OS=Homo sapiens OX=9606 GN=POLD1 PE=1 SV=1	M0R2B7		126 kDa		0,39	0,5	[]	unknown	2	0	3	1	0	2	3	1
1706	TRUE	Empty	Isoform 2 of NADH dehydrogenase [ubiquinone] 1 alpha subcomplex subunit 13 OS=Homo sapiens OX=9606 GN=NDUFA13	Q9P0J0-2		25 kDa		0,57	1,5	[]	unknown	4	1	1	6	2	3	2	1
1986	TRUE	Empty	Very-long-chain enoyl-CoA reductase OS=Homo sapiens OX=9606 GN=TECR PE=1 SV=1	Q9NZ01		36 kDa	TRUE	0,67	1,0	[]	unknown	1	2	3	1	0	0	4	5
91	TRUE	Empty	RNA helicase aquarius OS=Homo sapiens OX=9606 GN=AQR PE=1 SV=4	O60306		171 kDa		0,19	INF	[]	unknown	0	4	1	3	4	3	2	1
1987	TRUE	Empty	Mediator of RNA polymerase II transcription subunit 1 OS=Homo sapiens OX=9606 GN=MED1 PE=1 SV=4	Q15648		168 kDa		0,57	1,0	[]	unknown	2	0	2	2	2	1	3	5
92	TRUE	Empty	A-kinase anchor protein 12 OS=Homo sapiens OX=9606 GN=AKAP12 PE=1 SV=4	Q02952 (+2)		191 kDa		0,19	INF	[]	unknown	0	2	3	3	1	0	6	1
2498	TRUE	Empty	39S ribosomal protein L40, mitochondrial OS=Homo sapiens OX=9606 GN=MRPL40 PE=1 SV=1	Q9NQ50		24 kDa		0,068	0,3	[]	unknown	6	0	3	2	0	2	3	4
93	TRUE	Empty	Serine/threonine-protein phosphatase 6 regulatory subunit 1 OS=Homo sapiens OX=9606 GN=PPP6R1 PE=1 SV=5	Q9UPN7		97 kDa		0,19	INF	[]	unknown	0	2	5	3	4	3	3	2
2397	TRUE	Empty	Ribosome biogenesis protein NOP53 OS=Homo sapiens OX=9606 GN=NOP53 PE=1 SV=2	Q9NZM5		54 kDa		0,39	0,5	[]	unknown	2	3	2	1	2	3	0	3
94	TRUE	Empty	SWI/SNF-related matrix-associated actin-dependent regulator of chromatin subfamily B member 1 OS=Homo sapiens OX=9606 GN=SMARCB1 PE=1 SV=1	G5E975 (+2)		45 kDa		0,57	INF	[]	unknown	0	3	3	1	1	3	2	5
1478	TRUE	Empty	REST corepressor 1 OS=Homo sapiens OX=9606 GN=RCOR1 PE=1 SV=2	Q9UKL0		53 kDa	TRUE	0,61	2,0	[]	unknown	1	1	6	2	2	0	7	5
95	TRUE	Empty	CCR4-NOT transcription complex subunit 9 OS=Homo sapiens OX=9606 GN=CNOT9 PE=1 SV=1	Q92600		34 kDa		0,33	INF	[]	unknown	0	3	4	2	1	1	6	3
96	TRUE	Empty	Profilin OS=Homo sapiens OX=9606 GN=PFN2 PE=1 SV=1	C9J712 (+1)		10 kDa	TRUE	0,57	INF	[]	unknown	0	4	4	1	6	4	2	0
1988	TRUE	Empty	Ras-related protein Rab-7a OS=Homo sapiens OX=9606 GN=RAB7A PE=1 SV=1	P51149		23 kDa		0,67	1,0	[]	unknown	1	0	5	1	2	0	5	5
2479	TRUE	Empty	Probable ATP-dependent RNA helicase DDX56 OS=Homo sapiens OX=9606 GN=DDX56 PE=1 SV=1	Q9NY93 (+1)		62 kDa		0,12	0,4	[]	unknown	5	3	1	2	6	4	0	0
97	TRUE	Empty	Isoform 3 of Metastasis-associated protein MTA1 OS=Homo sapiens OX=9606 GN=MTA1	Q13330-3		79 kDa	TRUE	0,33	INF	[]	unknown	0	1	6	2	0	1	4	2
1479	TRUE	Empty	Serine/threonine-protein kinase mTOR OS=Homo sapiens OX=9606 GN=MTOR PE=1 SV=1	P42345		289 kDa		0,61	2,0	[]	unknown	1	0	6	2	1	0	5	4
98	TRUE	Empty	Condensin complex subunit 3 OS=Homo sapiens OX=9606 GN=NCAPG PE=1 SV=1	Q9BPX3		114 kDa		0,33	INF	[]	unknown	0	3	5	2	0	1	5	2
2398	TRUE	Empty	RNA-binding protein 27 OS=Homo sapiens OX=9606 GN=RBM27 PE=1 SV=2	Q9P2N5		119 kDa	TRUE	0,22	0,5	[]	unknown	4	0	3	2	0	3	3	4
99	TRUE	Empty	Phosphoinositide 3-kinase regulatory subunit 4 OS=Homo sapiens OX=9606 GN=PIK3R4 PE=1 SV=3	Q99570		153 kDa		0,33	INF	[]	unknown	0	0	6	2	1	0	4	3
100	TRUE	Empty	Microtubule-associated protein 1A OS=Homo sapiens OX=9606 GN=MAP1A PE=1 SV=1	E9PGC8 (+1)		331 kDa		0,57	INF	[]	unknown	0	0	8	1	1	0	4	5
101	TRUE	Empty	26S proteasome non-ATPase regulatory subunit 1 OS=Homo sapiens OX=9606 GN=PSMD1 PE=1 SV=2	Q99460 (+1)		106 kDa		0,19	INF	[]	unknown	0	0	4	3	0	3	5	4
102	TRUE	Empty	Calcium/calmodulin-dependent protein kinase (CaM kinase) II gamma, isoform CRA_d OS=Homo sapiens OX=9606 GN=CAMK2G PE=1 SV=1	A0A2Q3DQE3 (+2)		62 kDa	TRUE	0,19	INF	[]	unknown	0	0	3	3	0	0	1	2
2315	TRUE	Empty	G patch domain-containing protein 4 OS=Homo sapiens OX=9606 GN=GPATCH4 PE=1 SV=2	Q5T3I0 (+1)		50 kDa		0,36	0,7	[]	unknown	3	2	3	2	4	2	3	3
1989	TRUE	Empty	Polynucleotide 5'-hydroxyl-kinase NOL9 OS=Homo sapiens OX=9606 GN=NOL9 PE=1 SV=1	Q5SY16		79 kDa		0,57	1,0	[]	unknown	2	2	5	2	2	3	3	2
1310	TRUE	Empty	Isoform 2 of Thioredoxin OS=Homo sapiens OX=9606 GN=TXN	P10599-2		9 kDa		0,43	3,0	[]	unknown	1	4	2	3	3	2	2	4
1990	TRUE	Empty	Nuclear receptor corepressor 1 OS=Homo sapiens OX=9606 GN=NCOR1 PE=1 SV=2	O75376		270 kDa		0,51	1,0	[]	unknown	3	2	2	3	1	3	4	3
1311	TRUE	Empty	mRNA-decapping enzyme 1A OS=Homo sapiens OX=9606 GN=DCP1A PE=1 SV=3	Q9NPI6 (+1)		63 kDa		0,43	3,0	[]	unknown	1	3	3	3	2	2	4	3
1707	TRUE	Empty	Pre-mRNA-splicing regulator WTAP OS=Homo sapiens OX=9606 GN=WTAP PE=1 SV=2	Q15007		44 kDa		0,64	1,5	[]	unknown	2	2	1	3	4	4	3	3
1708	TRUE	Empty	Tyrosine-protein phosphatase non-receptor type 1 OS=Homo sapiens OX=9606 GN=PTPN1 PE=1 SV=1	P18031		50 kDa		0,64	1,5	[]	unknown	2	1	4	3	2	1	2	3
1480	TRUE	Empty	26S proteasome non-ATPase regulatory subunit 14 OS=Homo sapiens OX=9606 GN=PSMD14 PE=1 SV=1	O00487		35 kDa		0,61	2,0	[]	unknown	1	2	5	2	2	3	6	2
1312	TRUE	Empty	Coatomer subunit delta OS=Homo sapiens OX=9606 GN=ARCN1 PE=1 SV=1	B0YIW6 (+1)		62 kDa		0,43	3,0	[]	unknown	1	4	2	3	2	1	1	1
2265	TRUE	Empty	Thyroid receptor-interacting protein 6 OS=Homo sapiens OX=9606 GN=TRIP6 PE=1 SV=3	Q15654		50 kDa		0,34	0,8	[]	unknown	4	2	3	3	2	4	2	3
1481	TRUE	Empty	28S ribosomal protein S28, mitochondrial OS=Homo sapiens OX=9606 GN=MRPS28 PE=1 SV=1	Q9Y2Q9		21 kDa		0,49	2,0	[]	unknown	2	2	3	4	3	1	4	4
1482	TRUE	Empty	39S ribosomal protein L4, mitochondrial (Fragment) OS=Homo sapiens OX=9606 GN=MRPL4 PE=1 SV=1	K7ES61 (+3)		34 kDa		0,49	2,0	[]	unknown	2	2	4	4	1	2	2	3
1991	TRUE	Empty	U4/U6.U5 tri-snRNP-associated protein 2 OS=Homo sapiens OX=9606 GN=USP39 PE=1 SV=1	B9A018 (+1)		62 kDa		0,67	1,0	[]	unknown	1	4	3	1	3	2	3	5
2499	TRUE	Empty	Cyclin-dependent kinase 2 OS=Homo sapiens OX=9606 GN=CDK2 PE=1 SV=1	G3V5T9 (+2)		39 kDa	TRUE	0,21	0,3	[]	unknown	3	3	1	1	3	3	3	3
2316	TRUE	Empty	Isoform Delta 11 of Calcium/calmodulin-dependent protein kinase type II subunit delta OS=Homo sapiens OX=9606 GN=CAMK2D	Q13557-11		59 kDa	TRUE	0,36	0,7	[]	unknown	3	1	5	2	2	1	2	1
1992	TRUE	Empty	Replication factor C subunit 4 OS=Homo sapiens OX=9606 GN=RFC4 PE=1 SV=2	P35249		40 kDa		0,67	1,0	[]	unknown	1	3	3	1	2	2	3	1
1376	TRUE	Empty	Liprin-alpha-1 (Fragment) OS=Homo sapiens OX=9606 GN=PPFIA1 PE=1 SV=1	A0A2R8Y7R9 (+2)		139 kDa		0,36	2,5	[]	unknown	2	1	2	5	1	4	5	2
1993	TRUE	Empty	Golgin subfamily A member 2 OS=Homo sapiens OX=9606 GN=GOLGA2 PE=1 SV=1	A0A2Q2TH77 (+1)		112 kDa	TRUE	0,67	1,0	[]	unknown	1	1	3	1	1	1	3	7
103	TRUE	Empty	Nucleolar protein 9 OS=Homo sapiens OX=9606 GN=NOP9 PE=1 SV=1	Q86U38		69 kDa		0,33	INF	[]	unknown	0	1	5	2	3	0	2	2
104	TRUE	Empty	Isoform 2 of N-alpha-acetyltransferase 10 OS=Homo sapiens OX=9606 GN=NAA10	P41227-2		25 kDa		0,19	INF	[]	unknown	0	3	1	3	3	3	2	2
105	TRUE	Empty	Isoform 3 of MAP7 domain-containing protein 3 OS=Homo sapiens OX=9606 GN=MAP7D3	Q8IWC1-3		95 kDa		0,57	INF	[]	unknown	0	2	4	1	1	2	3	5
1354	TRUE	Empty	Cytospin-B OS=Homo sapiens OX=9606 GN=SPECC1 PE=1 SV=1	Q5M775		119 kDa		0,24	2,7	[]	unknown	3	1	0	8	2	6	1	1
106	TRUE	Empty	La-related protein 7 OS=Homo sapiens OX=9606 GN=LARP7 PE=1 SV=1	Q4G0J3 (+1)		67 kDa		0,57	INF	[]	unknown	0	1	3	1	2	1	1	6
2317	TRUE	Empty	40S ribosomal protein S5 (Fragment) OS=Homo sapiens OX=9606 GN=RPS5 PE=1 SV=1	M0R0F0 (+1)		22 kDa		0,36	0,7	[]	unknown	3	2	3	2	2	4	2	0
107	TRUE	Empty	SEC23-interacting protein OS=Homo sapiens OX=9606 GN=SEC23IP PE=1 SV=1	Q9Y6Y8		111 kDa		0,33	INF	[]	unknown	0	1	5	2	2	3	1	3
108	TRUE	Empty	Gamma-tubulin complex component 2 OS=Homo sapiens OX=9606 GN=TUBGCP2 PE=1 SV=2	Q9BSJ2 (+1)		103 kDa		0,33	INF	[]	unknown	0	2	6	2	1	2	5	3
109	TRUE	Empty	Heat shock 70 kDa protein 4 OS=Homo sapiens OX=9606 GN=HSPA4 PE=1 SV=4	P34932		94 kDa		0,57	INF	[]	unknown	0	1	7	1	1	2	6	3
1313	TRUE	Empty	Fibronectin type-III domain-containing protein 3A OS=Homo sapiens OX=9606 GN=FNDC3A PE=1 SV=4	Q9Y2H6 (+1)		132 kDa		0,43	3,0	[]	unknown	1	1	4	3	1	0	4	5
2266	TRUE	Empty	Coiled-coil domain-containing protein 86 OS=Homo sapiens OX=9606 GN=CCDC86 PE=1 SV=1	Q9H6F5		40 kDa		0,34	0,8	[]	unknown	4	1	0	3	4	5	0	1
110	TRUE	Empty	KRR1 small subunit processome component homolog OS=Homo sapiens OX=9606 GN=KRR1 PE=1 SV=4	Q13601		44 kDa		1,00	INF	[]	unknown	0	2	2	0	6	3	1	3
111	TRUE	Empty	Ribonucleoside-diphosphate reductase large subunit OS=Homo sapiens OX=9606 GN=RRM1 PE=1 SV=1	P23921		90 kDa		0,33	INF	[]	unknown	0	3	6	2	1	0	6	2
112	TRUE	Empty	WD repeat-containing protein 5 OS=Homo sapiens OX=9606 GN=WDR5 PE=1 SV=1	P61964		37 kDa		0,57	INF	[]	unknown	0	1	6	1	3	0	4	4
113	TRUE	Empty	Coatomer subunit beta' OS=Homo sapiens OX=9606 GN=COPB2 PE=1 SV=2	P35606 (+1)		102 kDa		0,57	INF	[]	unknown	0	2	3	1	0	0	7	3
1226	TRUE	Empty	Tripeptidyl-peptidase 2 OS=Homo sapiens OX=9606 GN=TPP2 PE=1 SV=4	P29144 (+1)		138 kDa		0,29	4,0	[]	unknown	1	0	5	4	0	0	4	3
114	TRUE	Empty	Isoform 2 of Serine/threonine-protein phosphatase 2A 65 kDa regulatory subunit A beta isoform OS=Homo sapiens OX=9606 GN=PPP2R1B	P30154-2		74 kDa	TRUE	0,33	INF	[]	unknown	0	0	5	2	0	4	5	4
115	TRUE	Empty	RNA-binding motif protein, X-linked-like-3 OS=Homo sapiens OX=9606 GN=RBMXL3 PE=2 SV=2	Q8N7X1		115 kDa	TRUE	1,00	INF	[]	unknown	0	0	4	0	0	0	0	0
2399	TRUE	Empty	HCLS1-associated protein X-1 OS=Homo sapiens OX=9606 GN=HAX1 PE=1 SV=2	O00165 (+1)		32 kDa		0,22	0,5	[]	unknown	4	3	3	2	2	2	3	3
1775	TRUE	Empty	Condensin complex subunit 2 OS=Homo sapiens OX=9606 GN=NCAPH PE=1 SV=1	E9PHA2 (+1)		82 kDa		0,64	1,3	[]	unknown	3	2	2	4	2	3	2	3
1994	TRUE	Empty	Mitochondrial import receptor subunit TOM20 homolog OS=Homo sapiens OX=9606 GN=TOMM20 PE=1 SV=1	Q15388		16 kDa		0,47	1,0	[]	unknown	4	2	2	4	2	2	2	2
1314	TRUE	Empty	Methylosome protein 50 OS=Homo sapiens OX=9606 GN=WDR77 PE=1 SV=1	Q9BQA1		37 kDa		0,43	3,0	[]	unknown	1	2	2	3	2	2	4	3
1483	TRUE	Empty	NADH dehydrogenase [ubiquinone] 1 alpha subcomplex subunit 9, mitochondrial OS=Homo sapiens OX=9606 GN=NDUFA9 PE=1 SV=2	Q16795		43 kDa		0,61	2,0	[]	unknown	1	2	4	2	1	2	3	3
1227	TRUE	Empty	Protein PML OS=Homo sapiens OX=9606 GN=PML PE=1 SV=3	P29590 (+5)		98 kDa		0,29	4,0	[]	unknown	1	3	2	4	3	2	2	1
1315	TRUE	Empty	Huntingtin-interacting protein 1 OS=Homo sapiens OX=9606 GN=HIP1 PE=1 SV=5	O00291 (+2)		116 kDa		0,43	3,0	[]	unknown	1	1	1	3	2	3	3	3
1316	TRUE	Empty	Cystathionine beta-synthase-like protein OS=Homo sapiens OX=9606 GN=CBSL PE=1 SV=1	P0DN79 (+1)		61 kDa		0,43	3,0	[]	unknown	1	1	3	3	2	3	3	3
1776	TRUE	Empty	28S ribosomal protein S35, mitochondrial OS=Homo sapiens OX=9606 GN=MRPS35 PE=1 SV=1	P82673		37 kDa		0,64	1,3	[]	unknown	3	1	3	4	3	1	3	2
1484	TRUE	Empty	Pre-mRNA-splicing factor RBM22 OS=Homo sapiens OX=9606 GN=RBM22 PE=1 SV=1	Q9NW64 (+1)		47 kDa		0,61	2,0	[]	unknown	1	1	4	2	6	3	2	3
1228	TRUE	Empty	Rab11 family-interacting protein 1 OS=Homo sapiens OX=9606 GN=RAB11FIP1 PE=1 SV=3	Q6WKZ4		137 kDa	TRUE	0,29	4,0	[]	unknown	1	1	3	4	1	2	3	2
2318	TRUE	Empty	A-kinase anchor protein 8 OS=Homo sapiens OX=9606 GN=AKAP8 PE=1 SV=1	O43823		76 kDa		0,36	0,7	[]	unknown	3	1	2	2	1	1	2	3
1995	TRUE	Empty	Ribonucleases P/MRP protein subunit POP1 OS=Homo sapiens OX=9606 GN=POP1 PE=1 SV=2	Q99575		115 kDa		0,57	1,0	[]	unknown	2	1	3	2	2	4	2	3
2400	TRUE	Empty	Mitochondrial antiviral-signaling protein OS=Homo sapiens OX=9606 GN=MAVS PE=1 SV=2	Q7Z434		57 kDa		0,22	0,5	[]	unknown	4	1	6	2	1	1	3	4
1777	TRUE	Empty	Ankyrin repeat and LEM domain-containing protein 2 OS=Homo sapiens OX=9606 GN=ANKLE2 PE=1 SV=4	Q86XL3		104 kDa		0,64	1,3	[]	unknown	3	2	1	4	2	2	1	3
2401	TRUE	Empty	Probable ATP-dependent RNA helicase DHX37 OS=Homo sapiens OX=9606 GN=DHX37 PE=1 SV=1	Q8IY37		130 kDa		0,39	0,5	[]	unknown	2	2	4	1	3	2	3	2
116	TRUE	Empty	Ras-related protein Rap-1b OS=Homo sapiens OX=9606 GN=RAP1B PE=1 SV=1	P61224 (+2)		21 kDa		0,11	INF	[]	unknown	0	0	1	4	1	2	5	1
1996	TRUE	Empty	Zinc finger MYM-type protein 3 OS=Homo sapiens OX=9606 GN=ZMYM3 PE=1 SV=1	A6NHB5 (+2)		153 kDa	TRUE	0,67	1,0	[]	unknown	1	2	7	1	1	1	4	3
117	TRUE	Empty	Importin subunit alpha-5 OS=Homo sapiens OX=9606 GN=KPNA1 PE=1 SV=3	P52294		60 kDa	TRUE	0,19	INF	[]	unknown	0	4	2	3	2	1	1	3
1377	TRUE	Empty	Trinucleotide repeat-containing gene 6B protein OS=Homo sapiens OX=9606 GN=TNRC6B PE=1 SV=4	Q9UPQ9 (+1)		194 kDa		0,36	2,5	[]	unknown	2	1	3	5	2	0	3	0
118	TRUE	Empty	Lethal(2) giant larvae protein homolog 1 OS=Homo sapiens OX=9606 GN=LLGL1 PE=1 SV=1	A0A087WW77 (+1)		114 kDa		0,11	INF	[]	unknown	0	1	4	4	1	2	2	2
2548	TRUE	Empty	E3 ubiquitin-protein ligase HECTD1 OS=Homo sapiens OX=9606 GN=HECTD1 PE=1 SV=1	A0A087X2H1 (+1)		290 kDa		0,43	0,0	[]	unknown	1	0	5	0	0	1	2	5
119	TRUE	Empty	Glutathione S-transferase P OS=Homo sapiens OX=9606 GN=GSTP1 PE=1 SV=2	P09211		23 kDa		0,33	INF	[]	unknown	0	3	3	2	3	3	5	3
2480	TRUE	Empty	Src substrate cortactin OS=Homo sapiens OX=9606 GN=CTTN PE=1 SV=2	Q14247		62 kDa		0,12	0,4	[]	unknown	5	2	5	2	3	0	3	2
2549	TRUE	Empty	U4/U6 small nuclear ribonucleoprotein Prp31 OS=Homo sapiens OX=9606 GN=PRPF31 PE=1 SV=1	E7EVX8		55 kDa		0,18	0,0	[]	unknown	2	3	4	0	4	3	3	2
1997	TRUE	Empty	Protein MCM10 homolog OS=Homo sapiens OX=9606 GN=MCM10 PE=1 SV=2	Q7L590 (+1)		98 kDa		0,57	1,0	[]	unknown	2	1	2	2	2	0	4	3
120	TRUE	Empty	Inorganic pyrophosphatase OS=Homo sapiens OX=9606 GN=PPA1 PE=1 SV=2	Q15181		33 kDa		0,57	INF	[]	unknown	0	2	6	1	2	3	3	4
1998	TRUE	Empty	28S ribosomal protein S26, mitochondrial OS=Homo sapiens OX=9606 GN=MRPS26 PE=1 SV=1	Q9BYN8		24 kDa		0,51	1,0	[]	unknown	3	0	3	3	1	2	0	3
121	TRUE	Empty	Isoform 2 of Eukaryotic translation initiation factor 5A-1 OS=Homo sapiens OX=9606 GN=EIF5A	P63241-2		20 kDa		0,57	INF	[]	unknown	0	2	6	1	1	1	4	5
122	TRUE	Empty	ADP-ribosylation factor 3 OS=Homo sapiens OX=9606 GN=ARF3 PE=1 SV=2	P61204 (+1)		21 kDa		0,19	INF	[]	unknown	0	3	5	3	3	1	4	3
1229	TRUE	Empty	Epidermal growth factor receptor substrate 15-like 1 OS=Homo sapiens OX=9606 GN=EPS15L1 PE=1 SV=1	Q9UBC2 (+1)		94 kDa		0,29	4,0	[]	unknown	1	1	4	4	1	0	4	1
123	TRUE	Empty	Nucleosome assembly protein 1-like 4 OS=Homo sapiens OX=9606 GN=NAP1L4 PE=1 SV=1	Q99733 (+1)		43 kDa	TRUE	0,19	INF	[]	unknown	0	3	3	3	3	5	3	2
2524	TRUE	Empty	HIV Tat-specific factor 1 OS=Homo sapiens OX=9606 GN=HTATSF1 PE=1 SV=1	O43719		86 kDa		0,11	0,2	[]	unknown	4	3	4	1	2	0	0	0
124	TRUE	Empty	Activating signal cointegrator 1 complex subunit 2 OS=Homo sapiens OX=9606 GN=ASCC2 PE=1 SV=3	Q9H1I8		86 kDa		0,57	INF	[]	unknown	0	2	5	1	1	0	4	4
125	TRUE	Empty	DNA-directed RNA polymerase III subunit RPC2 OS=Homo sapiens OX=9606 GN=POLR3B PE=1 SV=2	Q9NW08 (+1)		128 kDa		1,00	INF	[]	unknown	0	1	2	0	2	3	0	2
126	TRUE	Empty	Protein polybromo-1 OS=Homo sapiens OX=9606 GN=PBRM1 PE=1 SV=1	Q86U86 (+6)		193 kDa		1,00	INF	[]	unknown	0	4	4	0	2	1	2	2
127	TRUE	Empty	N-alpha-acetyltransferase 15, NatA auxiliary subunit OS=Homo sapiens OX=9606 GN=NAA15 PE=1 SV=1	A0A0B4J1W3 (+1)		101 kDa		1,00	INF	[]	unknown	0	2	3	0	3	0	3	2
128	TRUE	Empty	C-Jun-amino-terminal kinase-interacting protein 4 OS=Homo sapiens OX=9606 GN=SPAG9 PE=1 SV=1	A0A087X2D8 (+2)		145 kDa		0,57	INF	[]	unknown	0	1	5	1	0	0	8	2
1999	TRUE	Empty	Putative ATP-dependent RNA helicase DHX57 OS=Homo sapiens OX=9606 GN=DHX57 PE=1 SV=2	Q6P158		156 kDa	TRUE	0,67	1,0	[]	unknown	1	0	8	1	0	1	4	3
1829	TRUE	Empty	Isoform 3 of A-kinase anchor protein 2 OS=Homo sapiens OX=9606 GN=AKAP2	Q9Y2D5-4 (+1)		122 kDa	TRUE	0,54	1,2	[]	unknown	5	1	0	6	2	2	0	0
129	TRUE	Empty	Alpha-actinin-2 (Fragment) OS=Homo sapiens OX=9606 GN=ACTN2 PE=1 SV=1	A0A494C1A0 (+2)		100 kDa	TRUE	0,33	INF	[]	unknown	0	0	4	2	0	0	5	6
130	TRUE	Empty	Tyrosine-protein kinase OS=Homo sapiens OX=9606 GN=YES1 PE=1 SV=1	J3QRU1 (+1)		61 kDa	TRUE	1,00	INF	[]	unknown	0	1	0	0	2	3	2	1
1317	TRUE	Empty	Coatomer subunit epsilon OS=Homo sapiens OX=9606 GN=COPE PE=1 SV=3	O14579		34 kDa		0,43	3,0	[]	unknown	1	1	3	3	2	2	3	3
2000	TRUE	Empty	Helicase SRCAP OS=Homo sapiens OX=9606 GN=SRCAP PE=1 SV=1	A0A0A0MS59 (+4)		316 kDa		0,57	1,0	[]	unknown	2	4	2	2	4	1	3	1
2481	TRUE	Empty	Isoform 3 of C-terminal-binding protein 2 OS=Homo sapiens OX=9606 GN=CTBP2	P56545-3		56 kDa	TRUE	0,12	0,4	[]	unknown	5	2	3	2	1	1	2	2
2402	TRUE	Empty	Adenine phosphoribosyltransferase OS=Homo sapiens OX=9606 GN=APRT PE=1 SV=1	H3BQZ9 (+1)		17 kDa		0,39	0,5	[]	unknown	2	1	2	1	1	0	1	1
1318	TRUE	Empty	Fatty acyl-CoA reductase 1 OS=Homo sapiens OX=9606 GN=FAR1 PE=1 SV=1	Q8WVX9		59 kDa		0,43	3,0	[]	unknown	1	2	1	3	0	1	3	1
1319	TRUE	Empty	Small nuclear ribonucleoprotein Sm D2 OS=Homo sapiens OX=9606 GN=SNRPD2 PE=1 SV=1	P62316		14 kDa		0,43	3,0	[]	unknown	1	3	3	3	3	1	3	2
2001	TRUE	Empty	Casein kinase I isoform epsilon OS=Homo sapiens OX=9606 GN=CSNK1E PE=1 SV=1	P49674		47 kDa		0,67	1,0	[]	unknown	1	2	5	1	2	1	3	5
2002	TRUE	Empty	Protein Wiz OS=Homo sapiens OX=9606 GN=WIZ PE=1 SV=1	M0QXA7 (+1)		103 kDa	TRUE	0,67	1,0	[]	unknown	1	1	2	1	2	4	5	3
1485	TRUE	Empty	Centromere/kinetochore protein zw10 homolog OS=Homo sapiens OX=9606 GN=ZW10 PE=1 SV=3	O43264		89 kDa		0,61	2,0	[]	unknown	1	1	4	2	1	1	4	3
1320	TRUE	Empty	Importin subunit alpha-7 OS=Homo sapiens OX=9606 GN=KPNA6 PE=1 SV=1	O60684		60 kDa	TRUE	0,43	3,0	[]	unknown	1	1	2	3	1	1	2	4
2003	TRUE	Empty	Aurora kinase A OS=Homo sapiens OX=9606 GN=AURKA PE=1 SV=2	O14965		46 kDa	TRUE	0,67	1,0	[]	unknown	1	1	5	1	1	3	3	5
2004	TRUE	Empty	Uncharacterized protein C7orf50 OS=Homo sapiens OX=9606 GN=C7orf50 PE=1 SV=1	Q9BRJ6		22 kDa		0,67	1,0	[]	unknown	1	2	5	1	3	1	4	3
131	TRUE	Empty	Citron Rho-interacting kinase OS=Homo sapiens OX=9606 GN=CIT PE=1 SV=2	O14578 (+1)		231 kDa		0,33	INF	[]	unknown	0	1	1	2	1	3	3	2
132	TRUE	Empty	Mediator of RNA polymerase II transcription subunit 4 OS=Homo sapiens OX=9606 GN=MED4 PE=1 SV=1	Q9NPJ6		30 kDa		0,11	INF	[]	unknown	0	1	4	4	1	2	4	1
2005	TRUE	Empty	CCR4-NOT transcription complex subunit 2 OS=Homo sapiens OX=9606 GN=CNOT2 PE=1 SV=2	F8VUB4 (+2)		57 kDa		0,51	1,0	[]	unknown	3	0	2	3	1	1	3	3
2403	TRUE	Empty	Zinc finger protein 24 OS=Homo sapiens OX=9606 GN=ZNF24 PE=1 SV=4	P17028		42 kDa		0,39	0,5	[]	unknown	2	0	4	1	2	1	2	0
2006	TRUE	Empty	ATP synthase subunit d, mitochondrial OS=Homo sapiens OX=9606 GN=ATP5PD PE=1 SV=3	O75947 (+1)		18 kDa		0,51	1,0	[]	unknown	3	1	3	3	0	1	3	3
2007	TRUE	Empty	Isoform 5 of Histone lysine demethylase PHF8 OS=Homo sapiens OX=9606 GN=PHF8	Q9UPP1-5		98 kDa		0,67	1,0	[]	unknown	1	2	0	1	3	3	2	2
1230	TRUE	Empty	Serine/threonine-protein kinase N2 OS=Homo sapiens OX=9606 GN=PKN2 PE=1 SV=1	Q16513 (+2)		112 kDa		0,13	4,0	[]	unknown	2	1	0	8	1	2	2	2
133	TRUE	Empty	Nuclear pore glycoprotein p62 OS=Homo sapiens OX=9606 GN=NUP62 PE=1 SV=1	M0QXN5 (+1)		46 kDa		0,33	INF	[]	unknown	0	2	3	2	3	0	4	2
134	TRUE	Empty	Replication factor C subunit 5 OS=Homo sapiens OX=9606 GN=RFC5 PE=1 SV=1	P40937		38 kDa		0,57	INF	[]	unknown	0	3	3	1	2	2	4	4
2529	TRUE	Empty	Protein mago nashi homolog OS=Homo sapiens OX=9606 GN=MAGOH PE=1 SV=1	P61326 (+1)		17 kDa		0,055	0,2	[]	unknown	5	2	0	1	3	4	1	3
135	TRUE	Empty	Transgelin-2 OS=Homo sapiens OX=9606 GN=TAGLN2 PE=1 SV=3	P37802 (+2)		22 kDa		0,33	INF	[]	unknown	0	1	5	2	3	1	5	2
136	TRUE	Empty	Hypoxanthine-guanine phosphoribosyltransferase OS=Homo sapiens OX=9606 GN=HPRT1 PE=1 SV=2	P00492		25 kDa		0,57	INF	[]	unknown	0	4	4	1	2	2	2	3
2550	TRUE	Empty	Eukaryotic translation initiation factor 2 subunit 1 OS=Homo sapiens OX=9606 GN=EIF2S1 PE=1 SV=3	P05198		36 kDa		0,43	0,0	[]	unknown	1	1	3	0	1	2	4	4
137	TRUE	Empty	COP9 signalosome complex subunit 4 OS=Homo sapiens OX=9606 GN=COPS4 PE=1 SV=1	Q9BT78		46 kDa		0,19	INF	[]	unknown	0	2	4	3	1	2	2	2
138	TRUE	Empty	Sperm-associated antigen 5 OS=Homo sapiens OX=9606 GN=SPAG5 PE=1 SV=2	Q96R06		134 kDa		0,19	INF	[]	unknown	0	1	5	3	1	1	4	3
139	TRUE	Empty	Nuclear pore complex protein Nup85 OS=Homo sapiens OX=9606 GN=NUP85 PE=1 SV=1	J3KT10 (+2)		70 kDa		0,11	INF	[]	unknown	0	2	0	4	1	0	4	2
140	TRUE	Empty	Tudor-interacting repair regulator protein (Fragment) OS=Homo sapiens OX=9606 GN=NUDT16L1 PE=1 SV=1	K7EIN2 (+1)		22 kDa		1,00	INF	[]	unknown	0	4	3	0	4	2	3	5
141	TRUE	Empty	S-phase kinase-associated protein 1 OS=Homo sapiens OX=9606 GN=SKP1 PE=1 SV=2	P63208		19 kDa		1,00	INF	[]	unknown	0	2	5	0	3	2	3	4
2008	TRUE	Empty	MMS19 nucleotide excision repair protein homolog OS=Homo sapiens OX=9606 GN=MMS19 PE=1 SV=2	Q96T76 (+2)		113 kDa		0,67	1,0	[]	unknown	1	0	4	1	0	3	3	6
142	TRUE	Empty	Isoform 2 of 28S ribosomal protein S27, mitochondrial OS=Homo sapiens OX=9606 GN=MRPS27	Q92552-2		49 kDa		0,19	INF	[]	unknown	0	0	8	3	0	0	2	4
2404	TRUE	Empty	Nitric oxide synthase-interacting protein OS=Homo sapiens OX=9606 GN=NOSIP PE=1 SV=1	Q9Y314		33 kDa		0,39	0,5	[]	unknown	2	3	2	1	3	2	1	1
2009	TRUE	Empty	Histone-lysine N-methyltransferase NSD2 OS=Homo sapiens OX=9606 GN=NSD2 PE=1 SV=1	O96028		152 kDa		0,67	1,0	[]	unknown	1	2	2	1	3	1	2	2
2010	TRUE	Empty	Protein LSM12 homolog OS=Homo sapiens OX=9606 GN=LSM12 PE=1 SV=2	Q3MHD2 (+1)		22 kDa		0,51	1,0	[]	unknown	3	3	2	3	2	2	2	3
143	TRUE	Empty	SUN domain-containing protein 1 OS=Homo sapiens OX=9606 GN=SUN1 PE=1 SV=1	E9PHI4 (+4)		91 kDa		0,33	INF	[]	unknown	0	2	2	2	3	3	3	2
1709	TRUE	Empty	Dimethyladenosine transferase 1, mitochondrial OS=Homo sapiens OX=9606 GN=TFB1M PE=1 SV=1	Q8WVM0		40 kDa		0,64	1,5	[]	unknown	2	1	3	3	1	2	2	4
2319	TRUE	Empty	Isoform 6 of RNA binding protein fox-1 homolog 2 OS=Homo sapiens OX=9606 GN=RBFOX2	O43251-6 (+1)		47 kDa	TRUE	0,36	0,7	[]	unknown	3	5	1	2	2	4	2	1
1486	TRUE	Empty	Calcium-binding mitochondrial carrier protein Aralar1 OS=Homo sapiens OX=9606 GN=SLC25A12 PE=1 SV=2	O75746		75 kDa	TRUE	0,61	2,0	[]	unknown	1	2	3	2	2	2	3	4
2500	TRUE	Empty	Small nuclear ribonucleoprotein E OS=Homo sapiens OX=9606 GN=SNRPE PE=1 SV=1	P62304		11 kDa		0,21	0,3	[]	unknown	3	2	3	1	4	2	2	2
1487	TRUE	Empty	Hsp90 co-chaperone Cdc37 OS=Homo sapiens OX=9606 GN=CDC37 PE=1 SV=1	Q16543		44 kDa		0,61	2,0	[]	unknown	1	2	4	2	4	1	2	2
2011	TRUE	Empty	Eukaryotic translation initiation factor 5 OS=Homo sapiens OX=9606 GN=EIF5 PE=1 SV=2	P55010		49 kDa		0,57	1,0	[]	unknown	2	1	2	2	2	2	2	3
1488	TRUE	Empty	G2/mitotic-specific cyclin-B1 OS=Homo sapiens OX=9606 GN=CCNB1 PE=1 SV=1	P14635		48 kDa		0,49	2,0	[]	unknown	2	1	4	4	1	3	3	1
2012	TRUE	Empty	Importin subunit alpha-4 OS=Homo sapiens OX=9606 GN=KPNA3 PE=1 SV=2	O00505		58 kDa	TRUE	0,67	1,0	[]	unknown	1	1	4	1	1	0	5	4
144	TRUE	Empty	28S ribosomal protein S7, mitochondrial OS=Homo sapiens OX=9606 GN=MRPS7 PE=1 SV=2	Q9Y2R9		28 kDa		0,11	INF	[]	unknown	0	1	4	4	1	1	2	2
145	TRUE	Empty	Exportin-5 OS=Homo sapiens OX=9606 GN=XPO5 PE=1 SV=1	Q9HAV4		136 kDa		0,33	INF	[]	unknown	0	1	3	2	2	2	2	2
146	TRUE	Empty	Cell growth-regulating nucleolar protein OS=Homo sapiens OX=9606 GN=LYAR PE=1 SV=2	Q9NX58		44 kDa		0,57	INF	[]	unknown	0	2	6	1	2	2	2	5
2013	TRUE	Empty	DNA topoisomerase 3-beta-1 OS=Homo sapiens OX=9606 GN=TOP3B PE=1 SV=1	O95985		97 kDa	TRUE	0,67	1,0	[]	unknown	1	1	4	1	1	0	5	2
1489	TRUE	Empty	PDZ and LIM domain protein 5 OS=Homo sapiens OX=9606 GN=PDLIM5 PE=1 SV=5	Q96HC4		64 kDa		0,61	2,0	[]	unknown	1	1	3	2	1	0	7	5
147	TRUE	Empty	Serine hydroxymethyltransferase, mitochondrial OS=Homo sapiens OX=9606 GN=SHMT2 PE=1 SV=3	P34897 (+1)		56 kDa		0,57	INF	[]	unknown	0	2	2	1	1	3	3	2
2014	TRUE	Empty	ATPase family protein 2 homolog OS=Homo sapiens OX=9606 GN=SPATA5 PE=1 SV=3	Q8NB90		98 kDa		0,57	1,0	[]	unknown	2	0	2	2	1	4	4	4
2551	TRUE	Empty	Elongation factor 1-beta OS=Homo sapiens OX=9606 GN=EEF1B2 PE=1 SV=3	P24534		25 kDa		0,18	0,0	[]	unknown	2	1	3	0	2	0	4	2
2015	TRUE	Empty	Transcription elongation factor SPT6 OS=Homo sapiens OX=9606 GN=SUPT6H PE=1 SV=2	Q7KZ85		199 kDa		0,57	1,0	[]	unknown	2	2	3	2	4	5	0	0
148	TRUE	Empty	Threonine--tRNA ligase 1, cytoplasmic OS=Homo sapiens OX=9606 GN=TARS1 PE=1 SV=3	P26639 (+1)		83 kDa	TRUE	1,00	INF	[]	unknown	0	2	4	0	1	1	4	2
149	TRUE	Empty	Kinesin-like protein KIF2C OS=Homo sapiens OX=9606 GN=KIF2C PE=1 SV=2	Q99661		81 kDa	TRUE	0,19	INF	[]	unknown	0	2	2	3	3	4	2	0
150	TRUE	Empty	DnaJ homolog subfamily B member 6 OS=Homo sapiens OX=9606 GN=DNAJB6 PE=1 SV=2	O75190		36 kDa		1,00	INF	[]	unknown	0	4	3	0	3	3	3	2
151	TRUE	Empty	Zinc finger CCHC domain-containing protein 3 OS=Homo sapiens OX=9606 GN=ZCCHC3 PE=1 SV=2	Q9NUD5		44 kDa		0,33	INF	[]	unknown	0	1	3	2	0	0	4	2
2320	TRUE	Empty	60S ribosomal protein L36 OS=Homo sapiens OX=9606 GN=RPL36 PE=1 SV=3	Q9Y3U8		12 kDa		0,36	0,7	[]	unknown	3	0	5	2	0	0	5	5
152	TRUE	Empty	Erlin-1 OS=Homo sapiens OX=9606 GN=ERLIN1 PE=1 SV=2	O75477		39 kDa	TRUE	0,19	INF	[]	unknown	0	3	3	3	1	0	0	3
2016	TRUE	Empty	39S ribosomal protein L14, mitochondrial OS=Homo sapiens OX=9606 GN=MRPL14 PE=1 SV=1	Q6P1L8		16 kDa		0,67	1,0	[]	unknown	1	1	2	1	2	1	2	3
1321	TRUE	Empty	Isoform 3 of Disks large-associated protein 5 OS=Homo sapiens OX=9606 GN=DLGAP5	Q15398-3		94 kDa		0,43	3,0	[]	unknown	1	2	2	3	1	2	2	2
1322	TRUE	Empty	Adenylosuccinate synthetase isozyme 2 OS=Homo sapiens OX=9606 GN=ADSS2 PE=1 SV=3	P30520		50 kDa		0,43	3,0	[]	unknown	1	1	2	3	2	3	2	2
1710	TRUE	Empty	Squamous cell carcinoma antigen recognized by T-cells 3 OS=Homo sapiens OX=9606 GN=SART3 PE=1 SV=1	A0A499FI31 (+2)		112 kDa		0,64	1,5	[]	unknown	2	3	3	3	1	1	2	2
2501	TRUE	Empty	Cytoskeleton-associated protein 2 OS=Homo sapiens OX=9606 GN=CKAP2 PE=1 SV=1	Q8WWK9		77 kDa		0,21	0,3	[]	unknown	3	3	2	1	2	1	3	2
1323	TRUE	Empty	RNA polymerase II-associated protein 3 OS=Homo sapiens OX=9606 GN=RPAP3 PE=1 SV=2	Q9H6T3		76 kDa		0,43	3,0	[]	unknown	1	2	4	3	2	2	4	1
2017	TRUE	Empty	DDB1- and CUL4-associated factor 7 OS=Homo sapiens OX=9606 GN=DCAF7 PE=1 SV=1	P61962		39 kDa		0,57	1,0	[]	unknown	2	3	1	2	4	1	2	1
1490	TRUE	Empty	Threonylcarbamoyladenosine tRNA methylthiotransferase OS=Homo sapiens OX=9606 GN=CDKAL1 PE=1 SV=1	Q5VV42		65 kDa		0,61	2,0	[]	unknown	1	1	4	2	2	1	1	4
1491	TRUE	Empty	Integrator complex subunit 3 OS=Homo sapiens OX=9606 GN=INTS3 PE=1 SV=1	Q68E01 (+1)		118 kDa		0,61	2,0	[]	unknown	1	1	4	2	1	1	3	4
2018	TRUE	Empty	THO complex subunit 6 homolog OS=Homo sapiens OX=9606 GN=THOC6 PE=1 SV=1	Q86W42 (+1)		38 kDa		0,67	1,0	[]	unknown	1	1	1	1	2	1	3	3
1711	TRUE	Empty	40S ribosomal protein S15 OS=Homo sapiens OX=9606 GN=RPS15 PE=1 SV=1	A0A0B4J2B4 (+7)		14 kDa		0,64	1,5	[]	unknown	2	2	3	3	2	1	3	3
1324	TRUE	Empty	WD repeat and HMG-box DNA-binding protein 1 OS=Homo sapiens OX=9606 GN=WDHD1 PE=1 SV=1	O75717		126 kDa		0,43	3,0	[]	unknown	1	1	3	3	2	1	1	2
2267	TRUE	Empty	Aspartyl/asparaginyl beta-hydroxylase OS=Homo sapiens OX=9606 GN=ASPH PE=1 SV=3	Q12797 (+1)		86 kDa		0,34	0,8	[]	unknown	4	1	4	3	1	1	2	1
2482	TRUE	Empty	E3 ubiquitin-protein ligase RING2 OS=Homo sapiens OX=9606 GN=RNF2 PE=1 SV=1	Q99496 (+1)		38 kDa		0,12	0,4	[]	unknown	5	1	1	2	2	1	1	1
1492	TRUE	Empty	Spartin OS=Homo sapiens OX=9606 GN=SPART PE=1 SV=1	Q8N0X7		73 kDa		0,61	2,0	[]	unknown	1	3	2	2	2	2	4	1
1378	TRUE	Empty	Cell division control protein 42 homolog OS=Homo sapiens OX=9606 GN=CDC42 PE=1 SV=2	P60953		21 kDa		0,36	2,5	[]	unknown	2	1	2	5	2	3	1	1
2019	TRUE	Empty	Cytochrome c oxidase subunit 2 OS=Homo sapiens OX=9606 GN=MT-CO2 PE=1 SV=1	P00403		26 kDa		0,57	1,0	[]	unknown	2	2	2	2	1	2	2	1
1231	TRUE	Empty	Serine/arginine-rich splicing factor 11 OS=Homo sapiens OX=9606 GN=SRSF11 PE=1 SV=1	Q05519 (+2)		54 kDa		0,29	4,0	[]	unknown	1	3	1	4	2	1	1	4
1325	TRUE	Empty	Isoform Non-brain of Clathrin light chain B OS=Homo sapiens OX=9606 GN=CLTB	P09497-2		23 kDa		0,43	3,0	[]	unknown	1	2	2	3	2	2	2	1
2405	TRUE	Empty	Voltage-dependent anion-selective channel protein 1 OS=Homo sapiens OX=9606 GN=VDAC1 PE=1 SV=2	P21796		31 kDa		0,39	0,5	[]	unknown	2	0	2	1	1	0	2	6
2020	TRUE	Empty	60S ribosomal protein L30 OS=Homo sapiens OX=9606 GN=RPL30 PE=1 SV=2	P62888		13 kDa		0,67	1,0	[]	unknown	1	2	3	1	2	1	0	3
1326	TRUE	Empty	Coatomer subunit gamma-1 OS=Homo sapiens OX=9606 GN=COPG1 PE=1 SV=1	Q9Y678		98 kDa	TRUE	0,43	3,0	[]	unknown	1	1	3	3	0	2	2	2
2268	TRUE	Empty	Sentrin-specific protease 3 OS=Homo sapiens OX=9606 GN=SENP3 PE=1 SV=2	Q9H4L4		65 kDa		0,34	0,8	[]	unknown	4	2	2	3	3	2	0	1
153	TRUE	Empty	39S ribosomal protein L1, mitochondrial OS=Homo sapiens OX=9606 GN=MRPL1 PE=1 SV=2	Q9BYD6		37 kDa		0,33	INF	[]	unknown	0	0	3	2	1	0	3	3
154	TRUE	Empty	Phosphoribosylformylglycinamidine synthase OS=Homo sapiens OX=9606 GN=PFAS PE=1 SV=4	O15067		145 kDa		0,33	INF	[]	unknown	0	2	3	2	1	1	3	2
155	TRUE	Empty	Zinc finger CCCH domain-containing protein 15 OS=Homo sapiens OX=9606 GN=ZC3H15 PE=1 SV=1	Q8WU90		49 kDa		0,33	INF	[]	unknown	0	2	2	2	3	3	3	2
2021	TRUE	Empty	Dystonin OS=Homo sapiens OX=9606 GN=DST PE=1 SV=4	Q03001		861 kDa	TRUE	0,57	1,0	[]	unknown	2	0	4	2	1	1	2	2
2022	TRUE	Empty	BAG6 OS=Homo sapiens OX=9606 GN=BAG6 PE=1 SV=1	A0A024RCR6 (+4)		119 kDa		0,57	1,0	[]	unknown	2	2	4	2	1	0	4	2
156	TRUE	Empty	Gamma-taxilin OS=Homo sapiens OX=9606 GN=TXLNG PE=1 SV=2	Q9NUQ3		61 kDa		0,57	INF	[]	unknown	0	0	4	1	1	1	2	3
157	TRUE	Empty	Kanadaptin OS=Homo sapiens OX=9606 GN=SLC4A1AP PE=1 SV=1	Q9BWU0		89 kDa		0,33	INF	[]	unknown	0	1	3	2	1	1	1	3
158	TRUE	Empty	Isoform 2 of CDK5 regulatory subunit-associated protein 2 OS=Homo sapiens OX=9606 GN=CDK5RAP2	Q96SN8-2		211 kDa		0,57	INF	[]	unknown	0	1	2	1	1	4	1	2
159	TRUE	Empty	Heat shock protein 75 kDa, mitochondrial OS=Homo sapiens OX=9606 GN=TRAP1 PE=1 SV=3	Q12931 (+1)		80 kDa		0,19	INF	[]	unknown	0	3	2	3	3	3	2	2
2552	TRUE	Empty	RNA-binding protein 28 OS=Homo sapiens OX=9606 GN=RBM28 PE=1 SV=3	Q9NW13		86 kDa		0,43	0,0	[]	unknown	1	1	1	0	2	5	1	3
160	TRUE	Empty	Replication factor C subunit 3 OS=Homo sapiens OX=9606 GN=RFC3 PE=1 SV=2	P40938		41 kDa		0,19	INF	[]	unknown	0	1	3	3	2	1	3	2
2348	TRUE	Empty	NADH dehydrogenase [ubiquinone] 1 alpha subcomplex subunit 10, mitochondrial OS=Homo sapiens OX=9606 GN=NDUFA10 PE=1 SV=1	A0A087WXC5 (+2)		41 kDa		0,22	0,6	[]	unknown	5	0	2	3	1	1	2	2
161	TRUE	Empty	Histone H1.0 OS=Homo sapiens OX=9606 GN=H1-0 PE=1 SV=3	P07305 (+1)		21 kDa		1,00	INF	[]	unknown	0	2	1	0	2	2	0	0
2502	TRUE	Empty	Something about silencing protein 10 OS=Homo sapiens OX=9606 GN=UTP3 PE=1 SV=1	Q9NQZ2		55 kDa		0,21	0,3	[]	unknown	3	0	3	1	3	3	1	3
2503	TRUE	Empty	Microfibrillar-associated protein 1 OS=Homo sapiens OX=9606 GN=MFAP1 PE=1 SV=2	P55081		52 kDa		0,21	0,3	[]	unknown	3	2	1	1	2	2	0	0
162	TRUE	Empty	Importin-9 OS=Homo sapiens OX=9606 GN=IPO9 PE=1 SV=3	Q96P70		116 kDa		0,57	INF	[]	unknown	0	1	5	1	1	2	5	4
163	TRUE	Empty	Helicase-like transcription factor OS=Homo sapiens OX=9606 GN=HLTF PE=1 SV=1	A0A0C4DGA6 (+1)		114 kDa		1,00	INF	[]	unknown	0	2	2	0	1	2	3	4
164	TRUE	Empty	Flap endonuclease 1 OS=Homo sapiens OX=9606 GN=FEN1 PE=1 SV=1	P39748		43 kDa		0,57	INF	[]	unknown	0	1	3	1	1	1	2	4
165	TRUE	Empty	Exocyst complex component 4 OS=Homo sapiens OX=9606 GN=EXOC4 PE=1 SV=1	Q96A65		111 kDa		0,57	INF	[]	unknown	0	1	6	1	1	1	3	1
1493	TRUE	Empty	Guanine nucleotide-binding protein G(i) subunit alpha OS=Homo sapiens OX=9606 GN=GNAI3 PE=1 SV=3	P08754		41 kDa	TRUE	0,49	2,0	[]	unknown	2	1	3	4	0	2	3	3
166	TRUE	Empty	Putative RNA-binding protein Luc7-like 2 OS=Homo sapiens OX=9606 GN=LUC7L2 PE=1 SV=2	Q9Y383		47 kDa	TRUE	0,11	INF	[]	unknown	0	2	2	4	3	4	1	0
167	TRUE	Empty	Striatin-4 OS=Homo sapiens OX=9606 GN=STRN4 PE=1 SV=1	F5GYK2 (+2)		69 kDa		0,57	INF	[]	unknown	0	1	6	1	0	2	5	3
168	TRUE	Empty	Ataxin-10 OS=Homo sapiens OX=9606 GN=ATXN10 PE=1 SV=1	Q9UBB4 (+1)		53 kDa		0,57	INF	[]	unknown	0	0	4	1	0	2	3	1
169	TRUE	Empty	Tuberin OS=Homo sapiens OX=9606 GN=TSC2 PE=1 SV=1	A0A2R8Y7C8 (+8)		198 kDa		0,33	INF	[]	unknown	0	0	5	2	2	1	3	1
1494	TRUE	Empty	DnaJ homolog subfamily C member 11 OS=Homo sapiens OX=9606 GN=DNAJC11 PE=1 SV=2	Q9NVH1 (+2)		63 kDa		0,61	2,0	[]	unknown	1	0	4	2	1	0	3	4
1495	TRUE	Empty	Regulator of microtubule dynamics protein 3 OS=Homo sapiens OX=9606 GN=RMDN3 PE=1 SV=2	Q96TC7		52 kDa		0,61	2,0	[]	unknown	1	1	4	2	0	0	5	2
1232	TRUE	Empty	39S ribosomal protein L15, mitochondrial OS=Homo sapiens OX=9606 GN=MRPL15 PE=1 SV=1	Q9P015		33 kDa		0,29	4,0	[]	unknown	1	2	2	4	0	0	2	5
170	TRUE	Empty	Cullin-associated NEDD8-dissociated protein 1 OS=Homo sapiens OX=9606 GN=CAND1 PE=1 SV=2	Q86VP6 (+1)		136 kDa		1,00	INF	[]	unknown	0	1	5	0	1	1	3	5
171	TRUE	Empty	Stress-induced-phosphoprotein 1 OS=Homo sapiens OX=9606 GN=STIP1 PE=1 SV=1	P31948 (+2)		63 kDa		1,00	INF	[]	unknown	0	1	5	0	3	1	3	3
2023	TRUE	Empty	Wolframin OS=Homo sapiens OX=9606 GN=WFS1 PE=1 SV=2	O76024		100 kDa		0,51	1,0	[]	unknown	3	0	2	3	1	0	0	2
2024	TRUE	Empty	39S ribosomal protein L28, mitochondrial OS=Homo sapiens OX=9606 GN=MRPL28 PE=1 SV=4	Q13084		30 kDa		0,47	1,0	[]	unknown	4	0	2	4	0	2	2	3
2025	TRUE	Empty	Glucose-induced degradation protein 8 homolog OS=Homo sapiens OX=9606 GN=GID8 PE=1 SV=1	Q9NWU2		27 kDa		0,57	1,0	[]	unknown	2	0	5	2	0	1	4	4
172	TRUE	Empty	Nuclear receptor coactivator 5 OS=Homo sapiens OX=9606 GN=NCOA5 PE=1 SV=2	Q9HCD5		66 kDa		0,57	INF	[]	unknown	0	3	0	1	5	7	0	1
2553	TRUE	Empty	Polypyrimidine tract-binding protein 3 OS=Homo sapiens OX=9606 GN=PTBP3 PE=1 SV=2	O95758 (+4)		60 kDa	TRUE	0,078	0,0	[]	unknown	3	2	0	0	3	2	0	2
173	TRUE	Empty	Eukaryotic translation elongation factor 1 epsilon-1 OS=Homo sapiens OX=9606 GN=EEF1E1 PE=1 SV=1	O43324		20 kDa		1,00	INF	[]	unknown	0	1	4	0	0	1	6	4
174	TRUE	Empty	Anaphase-promoting complex subunit 5 OS=Homo sapiens OX=9606 GN=ANAPC5 PE=1 SV=2	Q9UJX4		85 kDa		1,00	INF	[]	unknown	0	0	5	0	0	0	5	5
2504	TRUE	Empty	60S ribosomal protein L22-like 1 OS=Homo sapiens OX=9606 GN=RPL22L1 PE=1 SV=1	C9JYQ9 (+2)		14 kDa		0,21	0,3	[]	unknown	3	2	2	1	2	2	2	2
2026	TRUE	Empty	39S ribosomal protein L16, mitochondrial OS=Homo sapiens OX=9606 GN=MRPL16 PE=1 SV=1	Q9NX20		28 kDa		0,67	1,0	[]	unknown	1	2	2	1	2	2	2	3
1496	TRUE	Empty	39S ribosomal protein L48, mitochondrial OS=Homo sapiens OX=9606 GN=MRPL48 PE=1 SV=1	F5H702 (+2)		13 kDa		0,61	2,0	[]	unknown	1	3	2	2	3	3	2	2
2027	TRUE	Empty	CD2 antigen cytoplasmic tail-binding protein 2 OS=Homo sapiens OX=9606 GN=CD2BP2 PE=1 SV=1	O95400		38 kDa		0,67	1,0	[]	unknown	1	0	2	1	1	1	2	2
2505	TRUE	Empty	40S ribosomal protein S21 OS=Homo sapiens OX=9606 GN=RPS21 PE=1 SV=1	P63220		9 kDa		0,21	0,3	[]	unknown	3	1	2	1	2	3	1	1
1327	TRUE	Empty	Zinc finger protein ubi-d4 OS=Homo sapiens OX=9606 GN=DPF2 PE=1 SV=1	J3KMZ8		46 kDa		0,43	3,0	[]	unknown	1	3	4	3	2	2	1	1
2028	TRUE	Empty	Long-chain-fatty-acid--CoA ligase 3 OS=Homo sapiens OX=9606 GN=ACSL3 PE=1 SV=3	O95573		80 kDa	TRUE	0,51	1,0	[]	unknown	3	0	2	3	1	2	3	1
1497	TRUE	Empty	Cysteine and histidine-rich domain-containing protein 1 OS=Homo sapiens OX=9606 GN=CHORDC1 PE=1 SV=2	Q9UHD1 (+1)		37 kDa		0,61	2,0	[]	unknown	1	3	2	2	1	2	1	2
1498	TRUE	Empty	Ras-related protein Rab-18 OS=Homo sapiens OX=9606 GN=RAB18 PE=1 SV=1	Q9NP72		23 kDa		0,61	2,0	[]	unknown	1	1	1	2	3	3	1	3
1233	TRUE	Empty	InaD-like protein OS=Homo sapiens OX=9606 GN=PATJ PE=1 SV=1	A0A2R8Y549 (+2)		205 kDa		0,29	4,0	[]	unknown	1	1	1	4	1	7	2	1
2506	TRUE	Empty	Isoform 2 of Cyclin-dependent kinase 9 OS=Homo sapiens OX=9606 GN=CDK9	P50750-2		53 kDa	TRUE	0,21	0,3	[]	unknown	3	1	2	1	1	1	3	2
175	TRUE	Empty	39S ribosomal protein S30, mitochondrial OS=Homo sapiens OX=9606 GN=MRPS30 PE=1 SV=2	Q9NP92		50 kDa		0,11	INF	[]	unknown	0	1	4	4	2	3	2	1
2029	TRUE	Empty	Partner of Y14 and mago OS=Homo sapiens OX=9606 GN=PYM1 PE=1 SV=1	Q9BRP8 (+1)		23 kDa		0,51	1,0	[]	unknown	3	1	2	3	2	3	1	0
2030	TRUE	Empty	Kinetochore scaffold 1 OS=Homo sapiens OX=9606 GN=KNL1 PE=1 SV=3	Q8NG31		265 kDa		0,67	1,0	[]	unknown	1	0	4	1	3	1	1	2
1499	TRUE	Empty	Phosphatidylinositol 4-phosphate 3-kinase C2 domain-containing subunit alpha OS=Homo sapiens OX=9606 GN=PIK3C2A PE=1 SV=2	O00443		191 kDa		0,61	2,0	[]	unknown	1	1	2	2	0	1	1	3
2269	TRUE	Empty	Mediator of RNA polymerase II transcription subunit 8 OS=Homo sapiens OX=9606 GN=MED8 PE=1 SV=2	Q96G25 (+1)		29 kDa		0,34	0,8	[]	unknown	4	1	3	3	2	0	1	3
1328	TRUE	Empty	Cohesin subunit SA-2 OS=Homo sapiens OX=9606 GN=STAG2 PE=1 SV=3	Q8N3U4 (+1)		141 kDa		0,43	3,0	[]	unknown	1	1	3	3	0	2	1	2
2406	TRUE	Empty	U3 small nucleolar ribonucleoprotein protein MPP10 OS=Homo sapiens OX=9606 GN=MPHOSPH10 PE=1 SV=2	O00566		79 kDa		0,22	0,5	[]	unknown	4	2	0	2	4	4	1	1
2031	TRUE	Empty	Nucleoporin SEH1 (Fragment) OS=Homo sapiens OX=9606 GN=SEH1L PE=1 SV=1	K7ELV2		30 kDa		0,51	1,0	[]	unknown	3	1	2	3	5	3	0	1
176	TRUE	Empty	Cullin-3 OS=Homo sapiens OX=9606 GN=CUL3 PE=1 SV=2	Q13618 (+1)		89 kDa		0,57	INF	[]	unknown	0	1	4	1	1	2	3	4
2270	TRUE	Empty	PDZ and LIM domain protein 7 OS=Homo sapiens OX=9606 GN=PDLIM7 PE=1 SV=1	Q9NR12		50 kDa		0,34	0,8	[]	unknown	4	1	2	3	2	2	2	0
2407	TRUE	Empty	39S ribosomal protein L46, mitochondrial OS=Homo sapiens OX=9606 GN=MRPL46 PE=1 SV=1	Q9H2W6		32 kDa		0,22	0,5	[]	unknown	4	2	2	2	1	0	3	1
177	TRUE	Empty	Serine/threonine-protein kinase WNK1 OS=Homo sapiens OX=9606 GN=WNK1 PE=1 SV=1	F5GWT4 (+5)		225 kDa	TRUE	0,11	INF	[]	unknown	0	0	4	4	1	1	3	2
178	TRUE	Empty	Tumor susceptibility gene 101 protein OS=Homo sapiens OX=9606 GN=TSG101 PE=1 SV=1	F5H442 (+1)		41 kDa		1,00	INF	[]	unknown	0	1	3	0	1	1	3	2
2321	TRUE	Empty	E3 ubiquitin-protein ligase RBBP6 OS=Homo sapiens OX=9606 GN=RBBP6 PE=1 SV=1	Q7Z6E9 (+1)		202 kDa		0,36	0,7	[]	unknown	3	2	0	2	4	4	0	1
1500	TRUE	Empty	Obscurin-like protein 1 OS=Homo sapiens OX=9606 GN=OBSL1 PE=1 SV=1	A6NN50 (+1)		197 kDa		0,61	2,0	[]	unknown	1	0	2	2	0	1	4	3
179	TRUE	Empty	PRKC apoptosis WT1 regulator protein OS=Homo sapiens OX=9606 GN=PAWR PE=1 SV=1	Q96IZ0		37 kDa		0,062	INF	[]	unknown	0	2	2	5	1	3	2	0
180	TRUE	Empty	THO complex subunit 1 OS=Homo sapiens OX=9606 GN=THOC1 PE=1 SV=1	A0A087WWS1 (+1)		76 kDa		0,33	INF	[]	unknown	0	0	5	2	1	3	1	1
181	TRUE	Empty	Isoform 2 of Poly(A) RNA polymerase, mitochondrial OS=Homo sapiens OX=9606 GN=MTPAP	Q9NVV4-2		79 kDa	TRUE	0,57	INF	[]	unknown	0	2	2	1	2	0	4	2
2032	TRUE	Empty	Isoform 13 of Dystrobrevin alpha OS=Homo sapiens OX=9606 GN=DTNA	Q9Y4J8-13 (+2)		77 kDa		0,47	1,0	[]	unknown	4	0	1	4	0	1	3	2
182	TRUE	Empty	Clustered mitochondria protein homolog OS=Homo sapiens OX=9606 GN=CLUH PE=1 SV=1	A0A494C0R8 (+2)		150 kDa		0,57	INF	[]	unknown	0	0	3	1	0	0	2	3
2033	TRUE	Empty	CCR4-NOT transcription complex subunit 7 OS=Homo sapiens OX=9606 GN=CNOT7 PE=1 SV=3	Q9UIV1		33 kDa		0,67	1,0	[]	unknown	1	0	3	1	0	1	4	3
2034	TRUE	Empty	Serine/threonine-protein kinase MRCK beta OS=Homo sapiens OX=9606 GN=CDC42BPB PE=1 SV=2	Q9Y5S2		194 kDa	TRUE	0,67	1,0	[]	unknown	1	0	3	1	2	0	3	2
1778	TRUE	Empty	OTU domain-containing protein 4 OS=Homo sapiens OX=9606 GN=OTUD4 PE=1 SV=4	Q01804		124 kDa		0,64	1,3	[]	unknown	3	1	3	4	0	0	1	3
2554	TRUE	Empty	Poly(A)-specific ribonuclease PARN OS=Homo sapiens OX=9606 GN=PARN PE=1 SV=1	A0A494C0K5 (+5)		70 kDa		0,43	0,0	[]	unknown	1	2	2	0	4	1	0	0
2483	TRUE	Empty	Pyruvate dehydrogenase protein X component, mitochondrial OS=Homo sapiens OX=9606 GN=PDHX PE=1 SV=3	O00330		54 kDa		0,12	0,4	[]	unknown	5	0	3	2	0	0	3	1
183	TRUE	Empty	Protein/nucleic acid deglycase DJ-1 OS=Homo sapiens OX=9606 GN=PARK7 PE=1 SV=2	Q99497		20 kDa		0,33	INF	[]	unknown	0	2	3	2	1	2	0	0
184	TRUE	Empty	Serine/threonine-protein kinase ATR OS=Homo sapiens OX=9606 GN=ATR PE=1 SV=3	Q13535 (+2)		301 kDa		1,00	INF	[]	unknown	0	0	6	0	0	2	3	3
185	TRUE	Empty	HLA class I histocompatibility antigen, B alpha chain OS=Homo sapiens OX=9606 GN=HLA-B PE=1 SV=1	A0A1W2PPR8 (+1)		41 kDa	TRUE	0,19	INF	[]	unknown	0	0	4	3	2	0	0	5
2035	TRUE	Empty	ZZ-type zinc finger-containing protein 3 OS=Homo sapiens OX=9606 GN=ZZZ3 PE=1 SV=1	Q8IYH5 (+1)		102 kDa		0,67	1,0	[]	unknown	1	2	2	1	3	3	2	3
1501	TRUE	Empty	Transcriptional regulator ATRX OS=Homo sapiens OX=9606 GN=ATRX PE=1 SV=5	P46100		283 kDa		0,61	2,0	[]	unknown	1	2	3	2	2	1	2	3
2408	TRUE	Empty	Mitochondrial import receptor subunit TOM22 homolog OS=Homo sapiens OX=9606 GN=TOMM22 PE=1 SV=3	Q9NS69		16 kDa		0,39	0,5	[]	unknown	2	2	4	1	2	1	3	2
2409	TRUE	Empty	AH receptor-interacting protein OS=Homo sapiens OX=9606 GN=AIP PE=1 SV=2	O00170		38 kDa		0,39	0,5	[]	unknown	2	2	2	1	2	2	2	2
2322	TRUE	Empty	Mitochondrial import inner membrane translocase subunit Tim23 OS=Homo sapiens OX=9606 GN=TIMM23 PE=1 SV=1	O14925		22 kDa		0,36	0,7	[]	unknown	3	2	2	2	2	3	2	1
2410	TRUE	Empty	Sex comb on midleg-like protein 2 OS=Homo sapiens OX=9606 GN=SCML2 PE=1 SV=1	Q9UQR0		77 kDa		0,39	0,5	[]	unknown	2	2	2	1	3	1	3	1
2036	TRUE	Empty	Neutral amino acid transporter B(0) OS=Homo sapiens OX=9606 GN=SLC1A5 PE=1 SV=2	Q15758		57 kDa		0,57	1,0	[]	unknown	2	2	2	2	2	2	1	3
1502	TRUE	Empty	Probable fibrosin-1 OS=Homo sapiens OX=9606 GN=FBRS PE=1 SV=1	J3KNZ9		104 kDa		0,49	2,0	[]	unknown	2	1	2	4	0	0	1	1
2037	TRUE	Empty	ATP-dependent RNA helicase DHX8 OS=Homo sapiens OX=9606 GN=DHX8 PE=1 SV=1	Q14562		139 kDa	TRUE	0,67	1,0	[]	unknown	1	1	2	1	2	2	2	2
2038	TRUE	Empty	Transcription initiation factor TFIID subunit 5 OS=Homo sapiens OX=9606 GN=TAF5 PE=1 SV=3	Q15542 (+1)		87 kDa		0,67	1,0	[]	unknown	1	2	3	1	2	1	2	2
2507	TRUE	Empty	General transcription factor 3C polypeptide 2 OS=Homo sapiens OX=9606 GN=GTF3C2 PE=1 SV=2	Q8WUA4		101 kDa		0,21	0,3	[]	unknown	3	1	3	1	2	4	1	1
1503	TRUE	Empty	Peptidyl-prolyl cis-trans isomerase B OS=Homo sapiens OX=9606 GN=PPIB PE=1 SV=2	P23284		24 kDa		0,49	2,0	[]	unknown	2	1	1	4	3	1	1	1
2039	TRUE	Empty	Mediator of RNA polymerase II transcription subunit 16 OS=Homo sapiens OX=9606 GN=MED16 PE=1 SV=2	Q9Y2X0 (+2)		97 kDa		0,67	1,0	[]	unknown	1	2	4	1	1	1	4	3
2040	TRUE	Empty	Chromatin assembly factor 1 subunit B OS=Homo sapiens OX=9606 GN=CHAF1B PE=1 SV=1	Q13112		61 kDa		0,57	1,0	[]	unknown	2	1	3	2	0	2	2	2
186	TRUE	Empty	Sphingosine-1-phosphate lyase 1 OS=Homo sapiens OX=9606 GN=SGPL1 PE=1 SV=3	O95470		64 kDa		0,33	INF	[]	unknown	0	1	2	2	1	2	2	2
1504	TRUE	Empty	Nesprin-1 OS=Homo sapiens OX=9606 GN=SYNE1 PE=1 SV=4	Q8NF91		1011 kDa	TRUE	0,61	2,0	[]	unknown	1	0	3	2	0	1	0	2
2041	TRUE	Empty	Wings apart-like protein homolog OS=Homo sapiens OX=9606 GN=WAPL PE=1 SV=1	Q7Z5K2 (+2)		133 kDa		0,57	1,0	[]	unknown	2	1	1	2	2	1	0	2
2555	TRUE	Empty	DNA mismatch repair protein Msh6 OS=Homo sapiens OX=9606 GN=MSH6 PE=1 SV=2	P52701 (+1)		153 kDa		0,078	0,0	[]	unknown	3	1	0	0	1	1	2	1
2271	TRUE	Empty	39S ribosomal protein L55, mitochondrial OS=Homo sapiens OX=9606 GN=MRPL55 PE=1 SV=1	Q7Z7F7 (+1)		15 kDa		0,34	0,8	[]	unknown	4	1	1	3	2	0	1	2
187	TRUE	Empty	Isoform 12 of Abl interactor 1 OS=Homo sapiens OX=9606 GN=ABI1	Q8IZP0-12		54 kDa		0,57	INF	[]	unknown	0	1	2	1	2	1	3	1
1505	TRUE	Empty	Putative oxidoreductase GLYR1 OS=Homo sapiens OX=9606 GN=GLYR1 PE=1 SV=4	Q49A26 (+3)		61 kDa		0,61	2,0	[]	unknown	1	0	2	2	2	3	3	2
188	TRUE	Empty	DNA excision repair protein ERCC-6-like OS=Homo sapiens OX=9606 GN=ERCC6L PE=1 SV=1	Q2NKX8		141 kDa		0,57	INF	[]	unknown	0	1	3	1	2	2	2	4
189	TRUE	Empty	Kinesin-like protein OS=Homo sapiens OX=9606 GN=KIF23 PE=1 SV=1	A0A2U3TZL8		93 kDa		0,11	INF	[]	unknown	0	1	2	4	3	4	1	1
190	TRUE	Empty	39S ribosomal protein L37, mitochondrial OS=Homo sapiens OX=9606 GN=MRPL37 PE=1 SV=2	Q9BZE1		48 kDa		0,19	INF	[]	unknown	0	3	3	3	2	2	2	2
191	TRUE	Empty	Splicing factor 3B subunit 4 OS=Homo sapiens OX=9606 GN=SF3B4 PE=1 SV=1	Q15427		44 kDa		0,57	INF	[]	unknown	0	2	5	1	1	1	2	4
1506	TRUE	Empty	Heat shock 70 kDa protein 4L OS=Homo sapiens OX=9606 GN=HSPA4L PE=1 SV=3	O95757		95 kDa	TRUE	0,61	2,0	[]	unknown	1	1	4	2	0	1	4	2
192	TRUE	Empty	Obg-like ATPase 1 OS=Homo sapiens OX=9606 GN=OLA1 PE=1 SV=1	J3KQ32		47 kDa		0,57	INF	[]	unknown	0	2	5	1	1	2	3	3
193	TRUE	Empty	Putative transferase CAF17, mitochondrial OS=Homo sapiens OX=9606 GN=IBA57 PE=1 SV=1	Q5T440		38 kDa		0,57	INF	[]	unknown	0	1	2	1	2	3	4	3
194	TRUE	Empty	mRNA-decapping enzyme 1B OS=Homo sapiens OX=9606 GN=DCP1B PE=1 SV=2	Q8IZD4		68 kDa		0,57	INF	[]	unknown	0	2	4	1	2	2	2	3
195	TRUE	Empty	Putative RNA polymerase II subunit B1 CTD phosphatase RPAP2 OS=Homo sapiens OX=9606 GN=RPAP2 PE=1 SV=1	Q8IXW5		70 kDa		0,57	INF	[]	unknown	0	1	3	1	2	1	2	1
2042	TRUE	Empty	Isoform 4 of Pyruvate dehydrogenase E1 component subunit alpha, somatic form, mitochondrial OS=Homo sapiens OX=9606 GN=PDHA1	P08559-4		48 kDa		0,51	1,0	[]	unknown	3	2	1	3	0	0	0	2
2411	TRUE	Empty	Nucleosome-remodeling factor subunit BPTF OS=Homo sapiens OX=9606 GN=BPTF PE=1 SV=1	A0A2R8Y7Q1 (+4)		331 kDa		0,39	0,5	[]	unknown	2	1	2	1	0	3	2	2
2508	TRUE	Empty	ESF1 homolog OS=Homo sapiens OX=9606 GN=ESF1 PE=1 SV=1	Q9H501		99 kDa		0,21	0,3	[]	unknown	3	2	0	1	5	4	1	0
196	TRUE	Empty	DNA-directed RNA polymerase I subunit RPA49 OS=Homo sapiens OX=9606 GN=POLR1E PE=1 SV=3	Q9GZS1		47 kDa		0,57	INF	[]	unknown	0	1	3	1	2	2	1	3
1234	TRUE	Empty	Phosphatidylinositol-binding clathrin assembly protein OS=Homo sapiens OX=9606 GN=PICALM PE=1 SV=2	Q13492 (+4)		71 kDa	TRUE	0,29	4,0	[]	unknown	1	0	2	4	1	1	3	3
2412	TRUE	Empty	40S ribosomal protein S29 OS=Homo sapiens OX=9606 GN=RPS29 PE=1 SV=1	A0A087WTT6 (+1)		6 kDa		0,39	0,5	[]	unknown	2	1	1	1	1	2	0	0
197	TRUE	Empty	E3 ubiquitin-protein ligase CHIP OS=Homo sapiens OX=9606 GN=STUB1 PE=1 SV=2	Q9UNE7 (+1)		35 kDa		1,00	INF	[]	unknown	0	2	3	0	1	2	2	1
198	TRUE	Empty	MAGUK p55 subfamily member 6 OS=Homo sapiens OX=9606 GN=MPP6 PE=1 SV=2	Q9NZW5		61 kDa	TRUE	0,57	INF	[]	unknown	0	1	4	1	1	0	2	2
1329	TRUE	Empty	Serine/threonine-protein kinase Nek9 OS=Homo sapiens OX=9606 GN=NEK9 PE=1 SV=2	Q8TD19		107 kDa		0,43	3,0	[]	unknown	1	2	2	3	2	4	0	0
199	TRUE	Empty	Helicase, lymphoid-specific, isoform CRA_d OS=Homo sapiens OX=9606 GN=HELLS PE=1 SV=1	A0A087WSW7 (+7)		81 kDa		0,57	INF	[]	unknown	0	1	2	1	1	0	1	1
200	TRUE	Empty	Transforming acidic coiled-coil-containing protein 3 OS=Homo sapiens OX=9606 GN=TACC3 PE=1 SV=1	A0A494BZT8 (+1)		90 kDa		0,19	INF	[]	unknown	0	0	3	3	0	1	0	0
1809	TRUE	Empty	Actin-binding LIM protein 1 OS=Homo sapiens OX=9606 GN=ABLIM1 PE=1 SV=1	A0A3B3IS55 (+1)		94 kDa		0,58	1,2	[]	unknown	4	0	2	5	0	2	2	1
1190	TRUE	Empty	Peroxisomal membrane protein PEX14 OS=Homo sapiens OX=9606 GN=PEX14 PE=1 SV=1	O75381 (+1)		41 kDa		0,19	5,0	[]	unknown	1	1	3	5	0	0	3	3
201	TRUE	Empty	ATP-dependent 6-phosphofructokinase, platelet type OS=Homo sapiens OX=9606 GN=PFKP PE=1 SV=2	Q01813		86 kDa	TRUE	1,00	INF	[]	unknown	0	2	4	0	2	1	1	0
202	TRUE	Empty	ATP-dependent DNA helicase Q1 OS=Homo sapiens OX=9606 GN=RECQL PE=1 SV=3	P46063		73 kDa		0,57	INF	[]	unknown	0	0	2	1	0	0	1	4
203	TRUE	Empty	Enhancer of rudimentary homolog OS=Homo sapiens OX=9606 GN=ERH PE=1 SV=1	P84090		12 kDa		0,57	INF	[]	unknown	0	1	3	1	1	0	3	4
204	TRUE	Empty	Protein disulfide-isomerase OS=Homo sapiens OX=9606 GN=P4HB PE=1 SV=3	P07237		57 kDa		0,57	INF	[]	unknown	0	0	4	1	1	0	3	4
205	TRUE	Empty	26S proteasome non-ATPase regulatory subunit 13 OS=Homo sapiens OX=9606 GN=PSMD13 PE=1 SV=2	Q9UNM6		43 kDa		1,00	INF	[]	unknown	0	1	4	0	2	1	5	2
2556	TRUE	Empty	ATP-dependent RNA helicase DDX51 OS=Homo sapiens OX=9606 GN=DDX51 PE=1 SV=3	Q8N8A6		72 kDa		0,43	0,0	[]	unknown	1	0	2	0	7	3	0	1
1507	TRUE	Empty	Ras-related C3 botulinum toxin substrate 1 OS=Homo sapiens OX=9606 GN=RAC1 PE=1 SV=1	P63000 (+1)		21 kDa	TRUE	0,49	2,0	[]	unknown	2	0	0	4	0	0	1	1
2484	TRUE	Empty	39S ribosomal protein L45, mitochondrial OS=Homo sapiens OX=9606 GN=MRPL45 PE=1 SV=1	A0A087WU62 (+3)		29 kDa		0,12	0,4	[]	unknown	5	2	0	2	2	3	0	0
1330	TRUE	Empty	Dolichyl-diphosphooligosaccharide--protein glycosyltransferase subunit STT3B OS=Homo sapiens OX=9606 GN=STT3B PE=1 SV=1	Q8TCJ2		94 kDa	TRUE	0,43	3,0	[]	unknown	1	0	1	3	0	0	1	1
1331	TRUE	Empty	Cyclin-dependent kinase 4 OS=Homo sapiens OX=9606 GN=CDK4 PE=1 SV=2	P11802		34 kDa	TRUE	0,43	3,0	[]	unknown	1	1	3	3	0	0	3	4
1508	TRUE	Empty	Protein transport protein SEC23 OS=Homo sapiens OX=9606 GN=SEC23A PE=1 SV=1	F5H365 (+1)		83 kDa	TRUE	0,61	2,0	[]	unknown	1	0	4	2	0	0	5	4
206	TRUE	Empty	Alpha-catulin OS=Homo sapiens OX=9606 GN=CTNNAL1 PE=1 SV=2	Q9UBT7		82 kDa		0,57	INF	[]	unknown	0	0	5	1	0	0	5	4
207	TRUE	Empty	Cullin 4B, isoform CRA_e OS=Homo sapiens OX=9606 GN=CUL4B PE=1 SV=1	K4DI93 (+1)		103 kDa		1,00	INF	[]	unknown	0	0	4	0	0	0	1	3
1332	TRUE	Empty	Calcium/calmodulin-dependent serine protein kinase (MAGUK family), isoform CRA_c OS=Homo sapiens OX=9606 GN=CASK PE=1 SV=1	A0A2R8YE77 (+7)		104 kDa		0,43	3,0	[]	unknown	1	1	1	3	1	2	2	1
2043	TRUE	Empty	ElaC homolog 2 (E. coli), isoform CRA_a OS=Homo sapiens OX=9606 GN=ELAC2 PE=1 SV=1	G5E9D5		90 kDa		0,57	1,0	[]	unknown	2	1	2	2	2	2	1	1
1712	TRUE	Empty	LIM domain-containing protein 1 OS=Homo sapiens OX=9606 GN=LIMD1 PE=1 SV=1	Q9UGP4		72 kDa		0,64	1,5	[]	unknown	2	2	2	3	1	1	1	2
2509	TRUE	Empty	Transcriptional adapter 3 OS=Homo sapiens OX=9606 GN=TADA3 PE=1 SV=1	O75528		49 kDa		0,21	0,3	[]	unknown	3	2	2	1	3	2	1	2
1509	TRUE	Empty	FERM, ARHGEF and pleckstrin domain-containing protein 2 OS=Homo sapiens OX=9606 GN=FARP2 PE=1 SV=3	O94887 (+2)		120 kDa		0,61	2,0	[]	unknown	1	1	2	2	3	1	2	2
2044	TRUE	Empty	DAZ-associated protein 1 OS=Homo sapiens OX=9606 GN=DAZAP1 PE=1 SV=2	K7EK33 (+4)		43 kDa		0,57	1,0	[]	unknown	2	1	2	2	1	1	2	2
2045	TRUE	Empty	Mediator of RNA polymerase II transcription subunit 24 OS=Homo sapiens OX=9606 GN=MED24 PE=1 SV=1	A0A0B4J1W0 (+2)		113 kDa		0,67	1,0	[]	unknown	1	1	4	1	1	1	3	4
2046	TRUE	Empty	Cleavage and polyadenylation specific factor 3, 73kDa, isoform CRA_b OS=Homo sapiens OX=9606 GN=CPSF3 PE=1 SV=1	G5E9W3 (+1)		73 kDa		0,67	1,0	[]	unknown	1	3	1	1	3	1	1	2
1333	TRUE	Empty	GTPase-activating protein and VPS9 domain-containing protein 1 OS=Homo sapiens OX=9606 GN=GAPVD1 PE=1 SV=2	Q14C86 (+4)		165 kDa		0,43	3,0	[]	unknown	1	1	2	3	1	0	2	1
208	TRUE	Empty	Replication factor C subunit 1 OS=Homo sapiens OX=9606 GN=RFC1 PE=1 SV=4	P35251 (+1)		128 kDa		1,00	INF	[]	unknown	0	2	1	0	2	1	3	1
2047	TRUE	Empty	Cytosolic iron-sulfur assembly component 2B (Fragment) OS=Homo sapiens OX=9606 GN=CIAO2B PE=1 SV=1	H3BNV7 (+1)		18 kDa		0,57	1,0	[]	unknown	2	2	1	2	1	0	1	1
209	TRUE	Empty	Protein kinase C iota type OS=Homo sapiens OX=9606 GN=PRKCI PE=1 SV=2	P41743		68 kDa		0,19	INF	[]	unknown	0	1	4	3	1	2	2	2
210	TRUE	Empty	Histone-arginine methyltransferase CARM1 OS=Homo sapiens OX=9606 GN=CARM1 PE=1 SV=3	Q86X55 (+1)		66 kDa		0,33	INF	[]	unknown	0	3	1	2	1	2	1	0
2413	TRUE	Empty	Isoform 3 of Histone-lysine N-methyltransferase 2A OS=Homo sapiens OX=9606 GN=KMT2A	Q03164-3		432 kDa		0,39	0,5	[]	unknown	2	0	1	1	2	4	1	1
2557	TRUE	Empty	Isoform 3 of Mitotic checkpoint serine/threonine-protein kinase BUB1 beta OS=Homo sapiens OX=9606 GN=BUB1B	O60566-3		121 kDa		0,43	0,0	[]	unknown	1	1	2	0	2	1	1	2
2048	TRUE	Empty	Isoform 3 of RNA-binding protein 42 OS=Homo sapiens OX=9606 GN=RBM42	Q9BTD8-3		47 kDa		0,67	1,0	[]	unknown	1	0	4	1	0	4	2	0
211	TRUE	Empty	CCR4-NOT transcription complex subunit 11 OS=Homo sapiens OX=9606 GN=CNOT11 PE=1 SV=1	Q9UKZ1		55 kDa		1,00	INF	[]	unknown	0	1	2	0	1	1	3	6
2414	TRUE	Empty	Coiled-coil domain-containing protein 124 OS=Homo sapiens OX=9606 GN=CCDC124 PE=1 SV=1	Q96CT7		26 kDa		0,39	0,5	[]	unknown	2	1	1	1	0	0	1	2
212	TRUE	Empty	Exosome complex component RRP43 OS=Homo sapiens OX=9606 GN=EXOSC8 PE=1 SV=1	Q96B26		30 kDa		0,57	INF	[]	unknown	0	1	4	1	1	0	4	1
213	TRUE	Empty	Nucleolar protein 11 OS=Homo sapiens OX=9606 GN=NOL11 PE=1 SV=1	Q9H8H0		81 kDa		1,00	INF	[]	unknown	0	4	1	0	4	2	1	1
2349	TRUE	Empty	Growth arrest and DNA damage-inducible proteins-interacting protein 1 OS=Homo sapiens OX=9606 GN=GADD45GIP1 PE=1 SV=1	Q8TAE8		25 kDa		0,22	0,6	[]	unknown	5	2	2	3	1	0	0	1
2049	TRUE	Empty	Sterile alpha and TIR motif-containing protein 1 OS=Homo sapiens OX=9606 GN=SARM1 PE=1 SV=1	Q6SZW1		79 kDa		0,51	1,0	[]	unknown	3	0	2	3	0	1	3	2
214	TRUE	Empty	Protein phosphatase 1G OS=Homo sapiens OX=9606 GN=PPM1G PE=1 SV=1	O15355		59 kDa		0,57	INF	[]	unknown	0	1	2	1	0	1	2	3
215	TRUE	Empty	Serine/threonine-protein phosphatase 6 regulatory subunit 3 OS=Homo sapiens OX=9606 GN=PPP6R3 PE=1 SV=1	E9PKF6		94 kDa		0,57	INF	[]	unknown	0	0	3	1	1	0	2	4
216	TRUE	Empty	Dynactin subunit 4 OS=Homo sapiens OX=9606 GN=DCTN4 PE=1 SV=1	Q9UJW0 (+1)		52 kDa		1,00	INF	[]	unknown	0	1	3	0	1	0	4	2
2558	TRUE	Empty	Bystin OS=Homo sapiens OX=9606 GN=BYSL PE=1 SV=3	Q13895		50 kDa		0,078	0,0	[]	unknown	3	2	2	0	0	2	0	0
217	TRUE	Empty	U2 small nuclear ribonucleoprotein B'' OS=Homo sapiens OX=9606 GN=SNRPB2 PE=1 SV=1	P08579		25 kDa	TRUE	1,00	INF	[]	unknown	0	0	2	0	1	1	2	2
218	TRUE	Empty	Asparagine--tRNA ligase, cytoplasmic OS=Homo sapiens OX=9606 GN=NARS1 PE=1 SV=1	O43776		63 kDa		0,57	INF	[]	unknown	0	1	4	1	0	0	3	2
2415	TRUE	Empty	Eukaryotic translation initiation factor 4 gamma 3 OS=Homo sapiens OX=9606 GN=EIF4G3 PE=1 SV=1	A0A0U1RQK7		195 kDa	TRUE	0,39	0,5	[]	unknown	2	0	3	1	0	0	1	4
219	TRUE	Empty	Cullin-2 OS=Homo sapiens OX=9606 GN=CUL2 PE=1 SV=1	A0A0A0MTN0 (+2)		89 kDa		1,00	INF	[]	unknown	0	0	5	0	1	0	3	5
220	TRUE	Empty	39S ribosomal protein L44, mitochondrial OS=Homo sapiens OX=9606 GN=MRPL44 PE=1 SV=1	Q9H9J2		38 kDa		1,00	INF	[]	unknown	0	1	4	0	0	0	3	1
2050	TRUE	Empty	Keratin, type I cytoskeletal 18 OS=Homo sapiens OX=9606 GN=KRT18 PE=1 SV=2	P05783		48 kDa	TRUE	0,67	1,0	[]	unknown	1	1	0	1	0	4	0	0
2051	TRUE	Empty	Cyclin-dependent kinase inhibitor 2A OS=Homo sapiens OX=9606 GN=CDKN2A PE=1 SV=1	J3QRG6 (+1)		15 kDa		0,67	1,0	[]	unknown	1	2	3	1	1	2	2	1
2052	TRUE	Empty	Cyclin-T1 OS=Homo sapiens OX=9606 GN=CCNT1 PE=1 SV=1	O60563		81 kDa		0,57	1,0	[]	unknown	2	1	1	2	3	3	2	1
1334	TRUE	Empty	Gem-associated protein 6 OS=Homo sapiens OX=9606 GN=GEMIN6 PE=1 SV=1	Q8WXD5		19 kDa		0,43	3,0	[]	unknown	1	1	3	3	2	2	2	1
2053	TRUE	Empty	Transmembrane protein 201 OS=Homo sapiens OX=9606 GN=TMEM201 PE=1 SV=1	Q5SNT2		72 kDa		0,67	1,0	[]	unknown	1	1	2	1	2	1	2	3
2525	TRUE	Empty	MARCKS-related protein OS=Homo sapiens OX=9606 GN=MARCKSL1 PE=1 SV=2	P49006		20 kDa		0,11	0,2	[]	unknown	4	3	2	1	1	1	1	1
2323	TRUE	Empty	Zinc finger protein 687 OS=Homo sapiens OX=9606 GN=ZNF687 PE=1 SV=1	Q8N1G0 (+1)		130 kDa		0,36	0,7	[]	unknown	3	1	1	2	3	2	1	1
221	TRUE	Empty	Isoform 2 of Protein SET OS=Homo sapiens OX=9606 GN=SET	Q01105-2		32 kDa		0,33	INF	[]	unknown	0	2	0	2	2	1	1	2
1335	TRUE	Empty	Occludin OS=Homo sapiens OX=9606 GN=OCLN PE=1 SV=1	A0A0G2JMZ8 (+2)		59 kDa		0,43	3,0	[]	unknown	1	1	1	3	0	1	3	1
222	TRUE	Empty	TBC1 domain family member 4 OS=Homo sapiens OX=9606 GN=TBC1D4 PE=1 SV=2	O60343		147 kDa		0,33	INF	[]	unknown	0	2	4	2	1	1	1	3
1235	TRUE	Empty	Isochorismatase domain-containing protein 2 OS=Homo sapiens OX=9606 GN=ISOC2 PE=1 SV=1	Q96AB3 (+1)		22 kDa		0,29	4,0	[]	unknown	1	1	4	4	1	0	2	2
1336	TRUE	Empty	Chromobox protein homolog 8 OS=Homo sapiens OX=9606 GN=CBX8 PE=1 SV=3	Q9HC52		43 kDa		0,43	3,0	[]	unknown	1	2	0	3	2	3	1	1
223	TRUE	Empty	39S ribosomal protein L49, mitochondrial OS=Homo sapiens OX=9606 GN=MRPL49 PE=1 SV=1	Q13405		19 kDa		0,57	INF	[]	unknown	0	2	3	1	1	1	3	3
2559	TRUE	Empty	Cleavage stimulation factor subunit 2 OS=Homo sapiens OX=9606 GN=CSTF2 PE=1 SV=1	E7EWR4		63 kDa	TRUE	0,43	0,0	[]	unknown	1	2	3	0	2	1	0	2
224	TRUE	Empty	Cisplatin resistance-associated overexpressed protein, isoform CRA_b OS=Homo sapiens OX=9606 GN=LUC7L3 PE=1 SV=1	J3KPP4 (+1)		58 kDa		0,33	INF	[]	unknown	0	2	3	2	1	1	1	3
1713	TRUE	Empty	28S ribosomal protein S14, mitochondrial OS=Homo sapiens OX=9606 GN=MRPS14 PE=1 SV=1	O60783		15 kDa		0,64	1,5	[]	unknown	2	1	3	3	1	0	3	2
2054	TRUE	Empty	Isoform 2 of DISP complex protein LRCH3 OS=Homo sapiens OX=9606 GN=LRCH3	Q96II8-2		89 kDa		0,67	1,0	[]	unknown	1	1	2	1	1	3	0	1
225	TRUE	Empty	Centromere-associated protein E OS=Homo sapiens OX=9606 GN=CENPE PE=1 SV=2	Q02224 (+1)		316 kDa		0,57	INF	[]	unknown	0	1	0	1	1	1	2	0
1510	TRUE	Empty	Sorting and assembly machinery component 50 homolog OS=Homo sapiens OX=9606 GN=SAMM50 PE=1 SV=3	Q9Y512		52 kDa		0,61	2,0	[]	unknown	1	2	3	2	1	0	1	1
2485	TRUE	Empty	Na(+)/H(+) exchange regulatory cofactor NHE-RF2 OS=Homo sapiens OX=9606 GN=SLC9A3R2 PE=1 SV=2	Q15599 (+1)		37 kDa		0,12	0,4	[]	unknown	5	0	1	2	1	1	2	2
226	TRUE	Empty	26S proteasome non-ATPase regulatory subunit 12 OS=Homo sapiens OX=9606 GN=PSMD12 PE=1 SV=3	O00232		53 kDa		1,00	INF	[]	unknown	0	1	3	0	2	1	0	2
2510	TRUE	Empty	Pre-mRNA-processing factor 17 OS=Homo sapiens OX=9606 GN=CDC40 PE=1 SV=1	O60508 (+1)		66 kDa		0,21	0,3	[]	unknown	3	4	1	1	3	2	1	0
227	TRUE	Empty	Polycomb protein SUZ12 OS=Homo sapiens OX=9606 GN=SUZ12 PE=1 SV=1	J3QQW9 (+1)		80 kDa		1,00	INF	[]	unknown	0	2	1	0	3	2	3	3
228	TRUE	Empty	60S ribosomal protein L36a-like OS=Homo sapiens OX=9606 GN=RPL36AL PE=1 SV=3	Q969Q0		12 kDa	TRUE	1,00	INF	[]	unknown	0	0	2	0	0	0	3	2
2416	TRUE	Empty	Mediator of RNA polymerase II transcription subunit 12 OS=Homo sapiens OX=9606 GN=MED12 PE=1 SV=4	Q93074 (+2)		243 kDa		0,39	0,5	[]	unknown	2	0	3	1	1	0	2	2
1337	TRUE	Empty	Leucine zipper putative tumor suppressor 2 OS=Homo sapiens OX=9606 GN=LZTS2 PE=1 SV=2	Q9BRK4		73 kDa		0,43	3,0	[]	unknown	1	2	0	3	3	3	0	0
229	TRUE	Empty	Phosphoglycerate mutase 1 OS=Homo sapiens OX=9606 GN=PGAM1 PE=1 SV=2	P18669		29 kDa		0,33	INF	[]	unknown	0	2	1	2	2	3	2	0
2417	TRUE	Empty	Regulator of nonsense transcripts 2 OS=Homo sapiens OX=9606 GN=UPF2 PE=1 SV=1	Q9HAU5		148 kDa		0,39	0,5	[]	unknown	2	0	2	1	0	0	1	3
2055	TRUE	Empty	RNA-binding protein 6 OS=Homo sapiens OX=9606 GN=RBM6 PE=1 SV=5	P78332		129 kDa		0,67	1,0	[]	unknown	1	0	1	1	0	3	1	0
230	TRUE	Empty	Nucleolar pre-ribosomal-associated protein 1 OS=Homo sapiens OX=9606 GN=URB1 PE=1 SV=4	O60287		254 kDa		1,00	INF	[]	unknown	0	2	2	0	3	2	1	1
2056	TRUE	Empty	Ribosomal RNA-processing protein 8 OS=Homo sapiens OX=9606 GN=RRP8 PE=1 SV=2	O43159		51 kDa		0,67	1,0	[]	unknown	1	2	0	1	3	4	0	1
2057	TRUE	Empty	TBC1 domain family member 10B OS=Homo sapiens OX=9606 GN=TBC1D10B PE=1 SV=3	Q4KMP7		87 kDa		0,51	1,0	[]	unknown	3	0	1	3	1	0	2	3
2418	TRUE	Empty	U3 small nucleolar RNA-associated protein 18 homolog OS=Homo sapiens OX=9606 GN=UTP18 PE=1 SV=3	Q9Y5J1		62 kDa		0,39	0,5	[]	unknown	2	3	1	1	4	3	0	0
2560	TRUE	Empty	Chromodomain-helicase-DNA-binding protein 7 OS=Homo sapiens OX=9606 GN=CHD7 PE=1 SV=3	Q9P2D1		336 kDa	TRUE	0,43	0,0	[]	unknown	1	0	4	0	0	2	2	3
2511	TRUE	Empty	F-actin-capping protein subunit alpha-2 OS=Homo sapiens OX=9606 GN=CAPZA2 PE=1 SV=3	P47755		33 kDa	TRUE	0,21	0,3	[]	unknown	3	2	1	1	0	2	1	0
231	TRUE	Empty	Helicase SKI2W OS=Homo sapiens OX=9606 GN=SKIV2L PE=1 SV=3	Q15477		138 kDa		0,33	INF	[]	unknown	0	0	2	2	1	1	4	3
232	TRUE	Empty	Aldehyde dehydrogenase family 3 member A2 OS=Homo sapiens OX=9606 GN=ALDH3A2 PE=1 SV=1	J3QRD1 (+2)		45 kDa		0,57	INF	[]	unknown	0	1	3	1	0	1	5	3
1779	TRUE	Empty	Brain-specific angiogenesis inhibitor 1-associated protein 2 OS=Homo sapiens OX=9606 GN=BAIAP2 PE=1 SV=1	Q9UQB8 (+5)		61 kDa		0,64	1,3	[]	unknown	3	0	2	4	1	0	0	1
233	TRUE	Empty	Small nuclear ribonucleoprotein-associated proteins B and B' OS=Homo sapiens OX=9606 GN=SNRPB PE=1 SV=2	P14678 (+2)		25 kDa		0,33	INF	[]	unknown	0	0	3	2	0	2	3	3
234	TRUE	Empty	DnaJ homolog subfamily C member 10 OS=Homo sapiens OX=9606 GN=DNAJC10 PE=1 SV=2	Q8IXB1 (+1)		91 kDa		0,19	INF	[]	unknown	0	0	2	3	0	1	3	2
2561	TRUE	Empty	60S ribosomal protein L32 OS=Homo sapiens OX=9606 GN=RPL32 PE=1 SV=1	F8W727 (+1)		18 kDa		0,18	0,0	[]	unknown	2	0	2	0	0	1	2	2
235	TRUE	Empty	Acylglycerol kinase, mitochondrial OS=Homo sapiens OX=9606 GN=AGK PE=1 SV=1	A0A3B3ITD0 (+2)		46 kDa		0,33	INF	[]	unknown	0	1	4	2	0	0	3	4
236	TRUE	Empty	Fibronectin OS=Homo sapiens OX=9606 GN=FN1 PE=1 SV=5	P02751 (+9)		272 kDa		1,00	INF	[]	unknown	0	2	0	0	3	3	0	1
237	TRUE	Empty	Microsomal glutathione S-transferase 3 OS=Homo sapiens OX=9606 GN=MGST3 PE=1 SV=1	O14880 (+1)		17 kDa		1,00	INF	[]	unknown	0	0	4	0	0	0	4	3
238	TRUE	Empty	Annexin A7 OS=Homo sapiens OX=9606 GN=ANXA7 PE=1 SV=3	P20073 (+1)		53 kDa		1,00	INF	[]	unknown	0	0	1	0	0	0	3	2
239	TRUE	Empty	Acyl-CoA (8-3)-desaturase OS=Homo sapiens OX=9606 GN=FADS1 PE=1 SV=1	A0A0A0MR51 (+1)		58 kDa	TRUE	1,00	INF	[]	unknown	0	0	1	0	0	0	3	2
2058	TRUE	Empty	Elongin-A OS=Homo sapiens OX=9606 GN=ELOA PE=1 SV=1	A0A024RAC6 (+1)		87 kDa		0,67	1,0	[]	unknown	1	1	2	1	2	3	1	2
2419	TRUE	Empty	Uncharacterized protein C11orf98 OS=Homo sapiens OX=9606 GN=C11orf98 PE=4 SV=2	E9PRG8		14 kDa		0,39	0,5	[]	unknown	2	1	3	1	1	1	2	1
1338	TRUE	Empty	Gelsolin OS=Homo sapiens OX=9606 GN=GSN PE=1 SV=1	P06396		86 kDa		0,43	3,0	[]	unknown	1	1	3	3	1	1	1	1
1511	TRUE	Empty	FERM, ARHGEF and pleckstrin domain-containing protein 1 OS=Homo sapiens OX=9606 GN=FARP1 PE=1 SV=1	Q9Y4F1		119 kDa		0,61	2,0	[]	unknown	1	0	2	2	2	2	2	2
2420	TRUE	Empty	Chromobox protein homolog 5 OS=Homo sapiens OX=9606 GN=CBX5 PE=1 SV=1	P45973		22 kDa		0,39	0,5	[]	unknown	2	1	1	1	2	2	1	1
1512	TRUE	Empty	Protein O-GlcNAcase OS=Homo sapiens OX=9606 GN=OGA PE=1 SV=2	O60502		103 kDa		0,61	2,0	[]	unknown	1	1	2	2	1	1	1	0
2421	TRUE	Empty	Protein kinase C-binding protein 1 OS=Homo sapiens OX=9606 GN=ZMYND8 PE=1 SV=2	A0A087WVZ6 (+8)		126 kDa		0,39	0,5	[]	unknown	2	1	1	1	0	1	2	1
2422	TRUE	Empty	Peptidyl-prolyl cis-trans isomerase-like 4 OS=Homo sapiens OX=9606 GN=PPIL4 PE=1 SV=1	Q8WUA2		57 kDa		0,39	0,5	[]	unknown	2	1	2	1	2	1	0	2
240	TRUE	Empty	Cyclin-dependent-like kinase 5 OS=Homo sapiens OX=9606 GN=CDK5 PE=1 SV=3	Q00535		33 kDa	TRUE	0,57	INF	[]	unknown	0	1	2	1	1	1	2	1
241	TRUE	Empty	Ras-related protein Rab-10 OS=Homo sapiens OX=9606 GN=RAB10 PE=1 SV=1	P61026		23 kDa		0,19	INF	[]	unknown	0	1	2	3	1	1	2	3
242	TRUE	Empty	Testis-specific Y-encoded-like protein 1 OS=Homo sapiens OX=9606 GN=TSPYL1 PE=1 SV=3	Q9H0U9		49 kDa		0,33	INF	[]	unknown	0	1	1	2	3	4	0	1
243	TRUE	Empty	Transmembrane protein 33 (Fragment) OS=Homo sapiens OX=9606 GN=TMEM33 PE=1 SV=1	D6RAA6 (+1)		25 kDa		0,57	INF	[]	unknown	0	2	2	1	2	1	3	3
244	TRUE	Empty	Telomeric repeat-binding factor 2 OS=Homo sapiens OX=9606 GN=TERF2 PE=1 SV=3	Q15554		60 kDa		0,33	INF	[]	unknown	0	2	2	2	0	1	1	2
245	TRUE	Empty	Heat shock 70 kDa protein 14 OS=Homo sapiens OX=9606 GN=HSPA14 PE=1 SV=1	Q0VDF9		55 kDa		0,57	INF	[]	unknown	0	2	1	1	2	4	1	1
246	TRUE	Empty	Protein transport protein Sec61 subunit alpha isoform 1 OS=Homo sapiens OX=9606 GN=SEC61A1 PE=1 SV=1	B4DR61 (+1)		53 kDa		0,57	INF	[]	unknown	0	1	1	1	2	2	2	2
247	TRUE	Empty	Small ubiquitin-related modifier 1 OS=Homo sapiens OX=9606 GN=SUMO1 PE=1 SV=1	B8ZZN6 (+1)		17 kDa		0,57	INF	[]	unknown	0	1	1	1	2	0	2	2
2562	TRUE	Empty	Transcription initiation factor TFIID subunit 9B OS=Homo sapiens OX=9606 GN=TAF9B PE=1 SV=1	Q9HBM6		28 kDa	TRUE	0,43	0,0	[]	unknown	1	2	1	0	2	3	1	0
2563	TRUE	Empty	Surfeit locus protein 6 OS=Homo sapiens OX=9606 GN=SURF6 PE=1 SV=3	O75683		41 kDa		0,18	0,0	[]	unknown	2	1	1	0	2	1	0	0
248	TRUE	Empty	Translation initiation factor eIF-2B subunit delta OS=Homo sapiens OX=9606 GN=EIF2B4 PE=1 SV=1	A0A087WTA5 (+4)		57 kDa		0,19	INF	[]	unknown	0	0	2	3	1	0	2	1
2564	TRUE	Empty	RNA-binding protein 10 OS=Homo sapiens OX=9606 GN=RBM10 PE=1 SV=3	P98175 (+2)		104 kDa		0,033	0,0	[]	unknown	4	0	2	0	2	2	1	2
249	TRUE	Empty	Nucleoporin p54 OS=Homo sapiens OX=9606 GN=NUP54 PE=1 SV=2	Q7Z3B4 (+1)		55 kDa		1,00	INF	[]	unknown	0	3	1	0	1	2	2	1
2059	TRUE	Empty	Mitoguardin 1 OS=Homo sapiens OX=9606 GN=MIGA1 PE=1 SV=1	A0A2R8YE40 (+4)		68 kDa		0,67	1,0	[]	unknown	1	0	2	1	0	0	1	2
250	TRUE	Empty	Multiple PDZ domain protein OS=Homo sapiens OX=9606 GN=MPDZ PE=1 SV=2	O75970 (+3)		222 kDa		0,33	INF	[]	unknown	0	1	0	2	1	3	2	2
251	TRUE	Empty	Cancer-related nucleoside-triphosphatase OS=Homo sapiens OX=9606 GN=NTPCR PE=1 SV=1	Q5TDF0		25 kDa		0,19	INF	[]	unknown	0	3	0	3	2	2	1	0
252	TRUE	Empty	ATP5MF-PTCD1 readthrough OS=Homo sapiens OX=9606 GN=ATP5MF-PTCD1 PE=4 SV=1	G3V325		84 kDa		0,57	INF	[]	unknown	0	1	4	1	1	0	1	2
253	TRUE	Empty	Zinc finger FYVE domain-containing protein 16 OS=Homo sapiens OX=9606 GN=ZFYVE16 PE=1 SV=3	Q7Z3T8		169 kDa		0,19	INF	[]	unknown	0	1	1	3	0	1	1	2
254	TRUE	Empty	Periodic tryptophan protein 1 homolog OS=Homo sapiens OX=9606 GN=PWP1 PE=1 SV=1	B4DJV5 (+1)		49 kDa		0,57	INF	[]	unknown	0	0	3	1	2	3	1	1
255	TRUE	Empty	Exosome complex component RRP42 OS=Homo sapiens OX=9606 GN=EXOSC7 PE=1 SV=3	Q15024		32 kDa		0,57	INF	[]	unknown	0	3	2	1	3	0	2	3
2423	TRUE	Empty	Nucleoporin NUP35 OS=Homo sapiens OX=9606 GN=NUP35 PE=1 SV=1	Q8NFH5 (+1)		35 kDa		0,39	0,5	[]	unknown	2	1	0	1	2	2	0	1
256	TRUE	Empty	Glycogen synthase kinase-3 beta OS=Homo sapiens OX=9606 GN=GSK3B PE=1 SV=2	P49841 (+1)		47 kDa		0,19	INF	[]	unknown	0	2	2	3	1	3	0	2
2060	TRUE	Empty	Atherin OS=Homo sapiens OX=9606 GN=SAMD1 PE=1 SV=1	Q6SPF0		56 kDa		0,57	1,0	[]	unknown	2	0	0	2	2	4	3	1
257	TRUE	Empty	Ras-related protein Ral-A OS=Homo sapiens OX=9606 GN=RALA PE=1 SV=1	P11233		24 kDa	TRUE	0,19	INF	[]	unknown	0	3	0	3	2	0	0	1
258	TRUE	Empty	Ribonuclease P protein subunit p30 OS=Homo sapiens OX=9606 GN=RPP30 PE=1 SV=1	P78346 (+1)		29 kDa		0,57	INF	[]	unknown	0	0	2	1	1	1	3	4
259	TRUE	Empty	SRSF protein kinase 2 OS=Homo sapiens OX=9606 GN=SRPK2 PE=1 SV=3	P78362 (+1)		78 kDa	TRUE	0,57	INF	[]	unknown	0	1	2	1	0	1	3	1
1379	TRUE	Empty	Ancient ubiquitous protein 1 OS=Homo sapiens OX=9606 GN=AUP1 PE=1 SV=2	Q9Y679		46 kDa		0,36	2,5	[]	unknown	2	0	1	5	1	0	1	3
1513	TRUE	Empty	Isoform 2 of NADH dehydrogenase [ubiquinone] 1 alpha subcomplex subunit 5 OS=Homo sapiens OX=9606 GN=NDUFA5	Q16718-2		14 kDa		0,49	2,0	[]	unknown	2	0	2	4	0	1	2	2
2424	TRUE	Empty	Germinal-center associated nuclear protein OS=Homo sapiens OX=9606 GN=MCM3AP PE=1 SV=2	O60318		218 kDa		0,39	0,5	[]	unknown	2	2	1	1	4	4	0	0
1191	TRUE	Empty	Epidermal growth factor receptor substrate 15 OS=Homo sapiens OX=9606 GN=EPS15 PE=1 SV=2	P42566		99 kDa		0,19	5,0	[]	unknown	1	1	1	5	0	2	1	0
260	TRUE	Empty	Casein kinase II subunit beta OS=Homo sapiens OX=9606 GN=CSNK2B PE=1 SV=1	P67870 (+1)		25 kDa		1,00	INF	[]	unknown	0	0	2	0	0	0	2	1
261	TRUE	Empty	Nibrin OS=Homo sapiens OX=9606 GN=NBN PE=1 SV=1	O60934		85 kDa		1,00	INF	[]	unknown	0	0	3	0	1	1	4	2
262	TRUE	Empty	Annexin A6 OS=Homo sapiens OX=9606 GN=ANXA6 PE=1 SV=3	P08133 (+1)		76 kDa		0,57	INF	[]	unknown	0	0	2	1	1	0	2	0
1236	TRUE	Empty	Cytosolic carboxypeptidase 1 OS=Homo sapiens OX=9606 GN=AGTPBP1 PE=1 SV=1	J3KNS1 (+1)		143 kDa		0,29	4,0	[]	unknown	1	0	4	4	0	0	2	1
263	TRUE	Empty	Uncharacterized protein OS=Homo sapiens OX=9606 PE=4 SV=1	E7EVH7		84 kDa	TRUE	1,00	INF	[]	unknown	0	1	3	0	1	0	2	3
264	TRUE	Empty	Isoform 2 of Activating signal cointegrator 1 complex subunit 1 OS=Homo sapiens OX=9606 GN=ASCC1	Q8N9N2-2		41 kDa		0,57	INF	[]	unknown	0	0	3	1	1	0	3	2
2533	TRUE	Empty	Cyclin-dependent kinase 12 OS=Homo sapiens OX=9606 GN=CDK12 PE=1 SV=2	Q9NYV4 (+1)		164 kDa	TRUE	0,027	0,2	[]	unknown	6	0	2	1	1	0	0	3
2565	TRUE	Empty	Coiled-coil domain-containing protein 137 (Fragment) OS=Homo sapiens OX=9606 GN=CCDC137 PE=1 SV=1	I3L0U5 (+1)		34 kDa		0,43	0,0	[]	unknown	1	1	0	0	4	4	1	0
265	TRUE	Empty	Inositol 1,4,5-trisphosphate receptor type 2 OS=Homo sapiens OX=9606 GN=ITPR2 PE=1 SV=2	Q14571		308 kDa	TRUE	0,57	INF	[]	unknown	0	0	2	1	0	0	4	4
266	TRUE	Empty	Muskelin OS=Homo sapiens OX=9606 GN=MKLN1 PE=1 SV=2	Q9UL63		85 kDa		1,00	INF	[]	unknown	0	2	2	0	1	0	3	1
267	TRUE	Empty	Lysine-rich nucleolar protein 1 OS=Homo sapiens OX=9606 GN=KNOP1 PE=1 SV=1	Q1ED39		52 kDa		1,00	INF	[]	unknown	0	0	0	0	3	5	0	1
1714	TRUE	Empty	Protein lin-7 homolog C OS=Homo sapiens OX=9606 GN=LIN7C PE=1 SV=1	Q9NUP9		22 kDa		0,64	1,5	[]	unknown	2	0	2	3	0	3	0	0
268	TRUE	Empty	Endoplasmin OS=Homo sapiens OX=9606 GN=HSP90B1 PE=1 SV=1	P14625		92 kDa	TRUE	0,57	INF	[]	unknown	0	0	3	1	2	2	0	2
269	TRUE	Empty	Cullin-1 OS=Homo sapiens OX=9606 GN=CUL1 PE=1 SV=1	A0A0C4DGX4 (+3)		87 kDa		1,00	INF	[]	unknown	0	0	2	0	0	0	4	5
270	TRUE	Empty	CCR4-NOT transcription complex subunit 10 OS=Homo sapiens OX=9606 GN=CNOT10 PE=1 SV=1	Q9H9A5 (+2)		82 kDa		0,57	INF	[]	unknown	0	0	4	1	0	0	3	3
271	TRUE	Empty	U3 small nucleolar RNA-associated protein 6 homolog OS=Homo sapiens OX=9606 GN=UTP6 PE=2 SV=2	Q9NYH9		70 kDa		1,00	INF	[]	unknown	0	4	0	0	4	4	0	0
272	TRUE	Empty	Angiomotin-like protein 1 OS=Homo sapiens OX=9606 GN=AMOTL1 PE=1 SV=1	Q8IY63 (+1)		107 kDa	TRUE	0,19	INF	[]	unknown	0	0	0	3	1	2	1	0
273	TRUE	Empty	Cell division cycle-associated protein 2 OS=Homo sapiens OX=9606 GN=CDCA2 PE=1 SV=1	E9PEI0 (+1)		111 kDa		1,00	INF	[]	unknown	0	0	5	0	0	0	3	4
2061	TRUE	Empty	Endothelial differentiation-related factor 1 OS=Homo sapiens OX=9606 GN=EDF1 PE=1 SV=1	O60869 (+2)		16 kDa		0,67	1,0	[]	unknown	1	2	1	1	1	1	2	1
2566	TRUE	Empty	G-protein coupled receptor-associated sorting protein 2 OS=Homo sapiens OX=9606 GN=GPRASP2 PE=1 SV=1	Q96D09		94 kDa	TRUE	0,18	0,0	[]	unknown	2	1	2	0	2	1	1	2
2324	TRUE	Empty	Transcription and mRNA export factor ENY2 OS=Homo sapiens OX=9606 GN=ENY2 PE=1 SV=1	Q9NPA8 (+1)		12 kDa		0,36	0,7	[]	unknown	3	2	1	2	2	1	1	1
2425	TRUE	Empty	RNA-binding protein NOB1 OS=Homo sapiens OX=9606 GN=NOB1 PE=1 SV=1	Q9ULX3		47 kDa		0,39	0,5	[]	unknown	2	2	1	1	2	2	2	1
1514	TRUE	Empty	Protein PRR14L OS=Homo sapiens OX=9606 GN=PRR14L PE=1 SV=1	Q5THK1		237 kDa		0,61	2,0	[]	unknown	1	1	1	2	1	1	0	0
1515	TRUE	Empty	Cytochrome b-c1 complex subunit 1, mitochondrial OS=Homo sapiens OX=9606 GN=UQCRC1 PE=1 SV=3	P31930		53 kDa		0,61	2,0	[]	unknown	1	0	1	2	1	0	0	0
1516	TRUE	Empty	High mobility group protein 20A OS=Homo sapiens OX=9606 GN=HMG20A PE=1 SV=1	Q9NP66		40 kDa		0,61	2,0	[]	unknown	1	1	1	2	0	2	2	2
1517	TRUE	Empty	Isoform 2 of Leucine-rich repeat and calponin homology domain-containing protein 2 OS=Homo sapiens OX=9606 GN=LRCH2	Q5VUJ6-2		83 kDa	TRUE	0,61	2,0	[]	unknown	1	1	1	2	0	3	2	2
274	TRUE	Empty	Unhealthy ribosome biogenesis protein 2 homolog OS=Homo sapiens OX=9606 GN=URB2 PE=1 SV=2	Q14146		171 kDa		0,57	INF	[]	unknown	0	1	3	1	0	1	1	2
275	TRUE	Empty	Mothers against decapentaplegic homolog OS=Homo sapiens OX=9606 GN=SMAD2 PE=1 SV=1	B7Z5N5 (+2)		49 kDa	FALSE	0,33	INF	[]	unknown	0	2	3	2	1	2	1	2
1518	TRUE	Empty	COP9 signalosome complex subunit 8 OS=Homo sapiens OX=9606 GN=COPS8 PE=1 SV=1	E9PGT6 (+3)		19 kDa		0,61	2,0	[]	unknown	1	1	1	2	0	1	1	2
1519	TRUE	Empty	Ubiquitin carboxyl-terminal hydrolase 5 OS=Homo sapiens OX=9606 GN=USP5 PE=1 SV=2	P45974 (+1)		96 kDa		0,61	2,0	[]	unknown	1	0	3	2	2	1	0	1
2426	TRUE	Empty	Replication termination factor 2 OS=Homo sapiens OX=9606 GN=RTF2 PE=1 SV=1	A0A0A0MQR2 (+1)		38 kDa		0,39	0,5	[]	unknown	2	1	2	1	2	2	0	0
276	TRUE	Empty	Chromatin modification-related protein MEAF6 OS=Homo sapiens OX=9606 GN=MEAF6 PE=1 SV=1	Q9HAF1 (+3)		22 kDa		0,57	INF	[]	unknown	0	1	1	1	2	1	1	1
277	TRUE	Empty	Exosome complex component MTR3 OS=Homo sapiens OX=9606 GN=EXOSC6 PE=1 SV=1	Q5RKV6		28 kDa		0,57	INF	[]	unknown	0	1	3	1	2	2	2	2
2062	TRUE	Empty	Cleavage and polyadenylation specificity factor subunit 2 OS=Homo sapiens OX=9606 GN=CPSF2 PE=1 SV=2	Q9P2I0		88 kDa		0,67	1,0	[]	unknown	1	0	2	1	2	2	0	0
278	TRUE	Empty	Isoform 3 of Kinesin-like protein KIF1B OS=Homo sapiens OX=9606 GN=KIF1B	O60333-3		130 kDa	TRUE	0,57	INF	[]	unknown	0	1	1	1	2	1	1	2
2063	TRUE	Empty	Ras-related protein Rab-14 OS=Homo sapiens OX=9606 GN=RAB14 PE=1 SV=4	P61106		24 kDa		0,57	1,0	[]	unknown	2	1	1	2	1	0	3	2
279	TRUE	Empty	Ribosome biogenesis protein WDR12 OS=Homo sapiens OX=9606 GN=WDR12 PE=1 SV=2	Q9GZL7		48 kDa		0,57	INF	[]	unknown	0	1	3	1	1	2	2	3
280	TRUE	Empty	Actin-related protein 3 OS=Homo sapiens OX=9606 GN=ACTR3 PE=1 SV=1	B4DXW1 (+1)		42 kDa		0,19	INF	[]	unknown	0	2	1	3	1	2	2	1
2064	TRUE	Empty	Protein CASC3 OS=Homo sapiens OX=9606 GN=CASC3 PE=1 SV=2	O15234		76 kDa		0,51	1,0	[]	unknown	3	1	1	3	1	2	0	1
2065	TRUE	Empty	UBX domain-containing protein 4 OS=Homo sapiens OX=9606 GN=UBXN4 PE=1 SV=2	Q92575		57 kDa		0,67	1,0	[]	unknown	1	1	2	1	1	0	2	2
281	TRUE	Empty	Zinc finger protein 592 OS=Homo sapiens OX=9606 GN=ZNF592 PE=1 SV=2	Q92610		138 kDa		0,57	INF	[]	unknown	0	2	2	1	1	1	2	1
282	TRUE	Empty	Regulation of nuclear pre-mRNA domain-containing protein 1B OS=Homo sapiens OX=9606 GN=RPRD1B PE=1 SV=1	Q9NQG5		37 kDa	TRUE	0,33	INF	[]	unknown	0	1	1	2	1	2	3	1
2066	TRUE	Empty	Lysine-specific demethylase 6A OS=Homo sapiens OX=9606 GN=KDM6A PE=1 SV=1	A0A087X0R0 (+1)		157 kDa		0,57	1,0	[]	unknown	2	1	2	2	0	1	1	1
2067	TRUE	Empty	Centrosomal protein of 55 kDa OS=Homo sapiens OX=9606 GN=CEP55 PE=1 SV=3	Q53EZ4		54 kDa		0,67	1,0	[]	unknown	1	0	1	1	1	3	2	1
1520	TRUE	Empty	Tudor domain-containing protein 3 OS=Homo sapiens OX=9606 GN=TDRD3 PE=1 SV=1	Q9H7E2 (+1)		73 kDa		0,61	2,0	[]	unknown	1	1	1	2	0	2	1	3
1715	TRUE	Empty	Protein numb homolog OS=Homo sapiens OX=9606 GN=NUMB PE=1 SV=2	P49757 (+1)		71 kDa		0,64	1,5	[]	unknown	2	1	1	3	1	1	1	0
283	TRUE	Empty	UPF0488 protein C8orf33 OS=Homo sapiens OX=9606 GN=C8orf33 PE=1 SV=1	A0A3B3IT54 (+2)		26 kDa		0,57	INF	[]	unknown	0	1	1	1	2	1	1	0
284	TRUE	Empty	Neurofibromin OS=Homo sapiens OX=9606 GN=NF1 PE=1 SV=2	P21359 (+2)		319 kDa		0,57	INF	[]	unknown	0	1	3	1	1	0	1	3
1339	TRUE	Empty	Delta-1-pyrroline-5-carboxylate synthase OS=Homo sapiens OX=9606 GN=ALDH18A1 PE=1 SV=2	P54886		87 kDa		0,43	3,0	[]	unknown	1	1	0	3	1	1	1	2
1716	TRUE	Empty	Isoform 2 of Probable hydrolase PNKD OS=Homo sapiens OX=9606 GN=PNKD	Q8N490-2		15 kDa		0,64	1,5	[]	unknown	2	0	1	3	1	1	2	0
2068	TRUE	Empty	Multiple myeloma tumor-associated protein 2 OS=Homo sapiens OX=9606 GN=MMTAG2 PE=1 SV=1	Q9BU76 (+1)		29 kDa		0,67	1,0	[]	unknown	1	0	2	1	0	1	2	2
1521	TRUE	Empty	Tyrosine-protein phosphatase non-receptor type 23 OS=Homo sapiens OX=9606 GN=PTPN23 PE=1 SV=1	Q9H3S7		179 kDa		0,61	2,0	[]	unknown	1	1	3	2	0	1	0	3
1522	TRUE	Empty	Lysine-specific demethylase 3B OS=Homo sapiens OX=9606 GN=KDM3B PE=1 SV=2	Q7LBC6		192 kDa		0,61	2,0	[]	unknown	1	0	2	2	1	1	3	0
285	TRUE	Empty	Pre-mRNA-splicing factor ATP-dependent RNA helicase DHX16 OS=Homo sapiens OX=9606 GN=DHX16 PE=1 SV=2	O60231		119 kDa	TRUE	0,57	INF	[]	unknown	0	1	2	1	1	1	0	2
286	TRUE	Empty	Sorting nexin-18 OS=Homo sapiens OX=9606 GN=SNX18 PE=1 SV=2	Q96RF0 (+2)		69 kDa		0,57	INF	[]	unknown	0	0	4	1	1	1	2	0
2069	TRUE	Empty	A-kinase anchor protein 13 OS=Homo sapiens OX=9606 GN=AKAP13 PE=1 SV=2	Q12802 (+2)		308 kDa		0,67	1,0	[]	unknown	1	1	3	1	2	0	0	0
287	TRUE	Empty	Dynein light chain OS=Homo sapiens OX=9606 GN=DYNLL1 PE=1 SV=1	F8VRV5 (+2)		7 kDa		0,57	INF	[]	unknown	0	2	3	1	2	0	2	1
288	TRUE	Empty	Protein ecdysoneless homolog OS=Homo sapiens OX=9606 GN=ECD PE=1 SV=1	O95905 (+1)		73 kDa		0,33	INF	[]	unknown	0	0	3	2	1	2	2	2
289	TRUE	Empty	Crk-like protein OS=Homo sapiens OX=9606 GN=CRKL PE=1 SV=1	P46109		34 kDa		0,57	INF	[]	unknown	0	2	4	1	2	2	2	0
1523	TRUE	Empty	Phosphatidylinositol glycan anchor biosynthesis class U protein OS=Homo sapiens OX=9606 GN=PIGU PE=1 SV=3	Q9H490 (+1)		50 kDa		0,61	2,0	[]	unknown	1	0	2	2	0	2	3	3
290	TRUE	Empty	Protein AAR2 homolog OS=Homo sapiens OX=9606 GN=AAR2 PE=1 SV=1	A2A2Q9 (+1)		45 kDa		1,00	INF	[]	unknown	0	1	4	0	1	1	3	2
2427	TRUE	Empty	Zinc finger MYM-type protein 2 OS=Homo sapiens OX=9606 GN=ZMYM2 PE=1 SV=1	Q9UBW7		155 kDa		0,39	0,5	[]	unknown	2	1	2	1	0	0	2	2
2428	TRUE	Empty	Translocon-associated protein subunit gamma OS=Homo sapiens OX=9606 GN=SSR3 PE=1 SV=1	C9JA28 (+2)		20 kDa		0,22	0,5	[]	unknown	4	0	2	2	1	0	2	2
2567	TRUE	Empty	Splicing factor, arginine/serine-rich 19 OS=Homo sapiens OX=9606 GN=SCAF1 PE=1 SV=3	Q9H7N4		139 kDa		0,43	0,0	[]	unknown	1	1	0	0	1	3	0	1
291	TRUE	Empty	GRIP and coiled-coil domain-containing protein 2 OS=Homo sapiens OX=9606 GN=GCC2 PE=1 SV=4	Q8IWJ2		196 kDa	TRUE	0,57	INF	[]	unknown	0	0	2	1	0	0	2	0
292	TRUE	Empty	WD repeat-containing protein 61 (Fragment) OS=Homo sapiens OX=9606 GN=WDR61 PE=1 SV=1	H0YN81 (+1)		32 kDa		0,33	INF	[]	unknown	0	0	2	2	1	0	2	4
293	TRUE	Empty	Estradiol 17-beta-dehydrogenase 11 OS=Homo sapiens OX=9606 GN=HSD17B11 PE=1 SV=2	D6RCD0 (+1)		28 kDa		0,57	INF	[]	unknown	0	0	3	1	1	0	2	1
2568	TRUE	Empty	U3 small nucleolar ribonucleoprotein protein IMP3 OS=Homo sapiens OX=9606 GN=IMP3 PE=1 SV=1	Q9NV31		22 kDa		0,43	0,0	[]	unknown	1	2	1	0	3	3	0	0
294	TRUE	Empty	39S ribosomal protein L2, mitochondrial OS=Homo sapiens OX=9606 GN=MRPL2 PE=1 SV=1	C9IY40 (+1)		24 kDa		0,33	INF	[]	unknown	0	1	1	2	1	0	0	1
2429	TRUE	Empty	28S ribosomal protein S5, mitochondrial OS=Homo sapiens OX=9606 GN=MRPS5 PE=1 SV=2	P82675		48 kDa		0,39	0,5	[]	unknown	2	0	2	1	0	0	3	4
295	TRUE	Empty	Nuclear migration protein nudC OS=Homo sapiens OX=9606 GN=NUDC PE=1 SV=1	Q9Y266		38 kDa		0,57	INF	[]	unknown	0	0	3	1	1	0	2	3
296	TRUE	Empty	Ubiquitin carboxyl-terminal hydrolase 19 OS=Homo sapiens OX=9606 GN=USP19 PE=1 SV=2	O94966 (+5)		146 kDa		0,19	INF	[]	unknown	0	0	4	3	1	1	1	0
2070	TRUE	Empty	Set1/Ash2 histone methyltransferase complex subunit ASH2 OS=Homo sapiens OX=9606 GN=ASH2L PE=1 SV=1	F5H8F7 (+2)		55 kDa		0,67	1,0	[]	unknown	1	0	5	1	0	0	3	2
2569	TRUE	Empty	Integrin-linked protein kinase OS=Homo sapiens OX=9606 GN=ILK PE=1 SV=2	Q13418		51 kDa		0,43	0,0	[]	unknown	1	1	3	0	0	0	3	2
297	TRUE	Empty	39S ribosomal protein L38, mitochondrial OS=Homo sapiens OX=9606 GN=MRPL38 PE=1 SV=2	Q96DV4		45 kDa		1,00	INF	[]	unknown	0	1	2	0	0	0	2	3
298	TRUE	Empty	Pumilio homolog 3 OS=Homo sapiens OX=9606 GN=PUM3 PE=1 SV=3	Q15397		74 kDa		1,00	INF	[]	unknown	0	0	1	0	0	2	0	3
299	TRUE	Empty	Condensin-2 complex subunit D3 OS=Homo sapiens OX=9606 GN=NCAPD3 PE=1 SV=2	P42695		169 kDa		0,57	INF	[]	unknown	0	0	3	1	0	0	2	5
300	TRUE	Empty	Protein diaphanous homolog 1 OS=Homo sapiens OX=9606 GN=DIAPH1 PE=1 SV=1	A0A0G2JH68 (+4)		141 kDa		1,00	INF	[]	unknown	0	1	2	0	0	0	1	3
301	TRUE	Empty	ADP-ribosylation factor-like protein 1 OS=Homo sapiens OX=9606 GN=ARL1 PE=1 SV=1	P40616 (+1)		20 kDa		1,00	INF	[]	unknown	0	0	2	0	0	0	5	1
302	TRUE	Empty	Sec1 family domain-containing protein 1 OS=Homo sapiens OX=9606 GN=SCFD1 PE=1 SV=4	Q8WVM8		72 kDa		0,33	INF	[]	unknown	0	0	3	2	0	0	3	3
303	TRUE	Empty	Protein furry homolog-like OS=Homo sapiens OX=9606 GN=FRYL PE=1 SV=2	O94915		340 kDa		0,57	INF	[]	unknown	0	0	4	1	0	0	2	3
304	TRUE	Empty	DnaJ homolog subfamily C member 16 OS=Homo sapiens OX=9606 GN=DNAJC16 PE=2 SV=3	Q9Y2G8		91 kDa		0,57	INF	[]	unknown	0	0	3	1	0	0	1	2
305	TRUE	Empty	Vacuolar protein sorting-associated protein 37B (Fragment) OS=Homo sapiens OX=9606 GN=VPS37B PE=1 SV=1	F5H4M0 (+1)		30 kDa		1,00	INF	[]	unknown	0	0	3	0	0	0	3	4
306	TRUE	Empty	CDGSH iron-sulfur domain-containing protein 2 OS=Homo sapiens OX=9606 GN=CISD2 PE=1 SV=1	Q8N5K1		15 kDa		1,00	INF	[]	unknown	0	0	2	0	0	0	2	3
1524	TRUE	Empty	28S ribosomal protein S21, mitochondrial OS=Homo sapiens OX=9606 GN=MRPS21 PE=1 SV=3	P82921		11 kDa		0,61	2,0	[]	unknown	1	1	2	2	1	1	2	2
2430	TRUE	Empty	Probable 18S rRNA (guanine-N(7))-methyltransferase OS=Homo sapiens OX=9606 GN=BUD23 PE=1 SV=2	O43709		32 kDa		0,39	0,5	[]	unknown	2	1	1	1	2	2	1	1
2071	TRUE	Empty	Formin-like protein 3 OS=Homo sapiens OX=9606 GN=FMNL3 PE=1 SV=1	F8W1F5		117 kDa	TRUE	0,67	1,0	[]	unknown	1	1	1	1	2	2	1	2
2072	TRUE	Empty	Lon protease homolog 2, peroxisomal OS=Homo sapiens OX=9606 GN=LONP2 PE=1 SV=1	Q86WA8		95 kDa		0,67	1,0	[]	unknown	1	1	2	1	1	1	1	3
1525	TRUE	Empty	Golgi resident protein GCP60 OS=Homo sapiens OX=9606 GN=ACBD3 PE=1 SV=4	Q9H3P7		61 kDa		0,61	2,0	[]	unknown	1	1	3	2	1	1	2	1
2073	TRUE	Empty	BUB3-interacting and GLEBS motif-containing protein ZNF207 OS=Homo sapiens OX=9606 GN=ZNF207 PE=1 SV=1	J3QRS9 (+4)		53 kDa		0,57	1,0	[]	unknown	2	1	1	2	3	1	1	1
1340	TRUE	Empty	Isoform 2 of Neutral alpha-glucosidase AB OS=Homo sapiens OX=9606 GN=GANAB	Q14697-2		109 kDa		0,43	3,0	[]	unknown	1	2	0	3	1	1	1	2
307	TRUE	Empty	Anaphase-promoting complex subunit 16 OS=Homo sapiens OX=9606 GN=ANAPC16 PE=1 SV=1	Q96DE5		12 kDa		0,57	INF	[]	unknown	0	2	1	1	1	1	2	2
2074	TRUE	Empty	Transcription elongation regulator 1 OS=Homo sapiens OX=9606 GN=TCERG1 PE=1 SV=2	O14776 (+1)		124 kDa		0,67	1,0	[]	unknown	1	1	2	1	2	0	2	1
308	TRUE	Empty	U6 snRNA-associated Sm-like protein LSm2 OS=Homo sapiens OX=9606 GN=LSM2 PE=1 SV=1	Q9Y333		11 kDa		0,33	INF	[]	unknown	0	1	2	2	1	2	1	3
2075	TRUE	Empty	Cytosolic Fe-S cluster assembly factor NUBP2 OS=Homo sapiens OX=9606 GN=NUBP2 PE=1 SV=1	B7Z6P0 (+2)		14 kDa		0,57	1,0	[]	unknown	2	0	1	2	1	3	1	2
2076	TRUE	Empty	Mitochondrial import inner membrane translocase subunit Tim17-A OS=Homo sapiens OX=9606 GN=TIMM17A PE=1 SV=1	Q99595		18 kDa		0,57	1,0	[]	unknown	2	0	1	2	2	2	1	1
1526	TRUE	Empty	Isoform 5 of Lysine-specific demethylase 5C OS=Homo sapiens OX=9606 GN=KDM5C	P41229-5		176 kDa		0,61	2,0	[]	unknown	1	0	1	2	2	1	1	2
2077	TRUE	Empty	HAUS augmin-like complex subunit 8 OS=Homo sapiens OX=9606 GN=HAUS8 PE=1 SV=3	Q9BT25 (+2)		45 kDa		0,57	1,0	[]	unknown	2	1	1	2	0	2	1	1
2078	TRUE	Empty	Non-histone chromosomal protein HMG-17 OS=Homo sapiens OX=9606 GN=HMGN2 PE=1 SV=3	P05204		9 kDa		0,67	1,0	[]	unknown	1	4	1	1	3	1	1	0
309	TRUE	Empty	Oxysterol-binding protein-related protein 9 OS=Homo sapiens OX=9606 GN=OSBPL9 PE=1 SV=2	Q96SU4 (+4)		83 kDa		0,57	INF	[]	unknown	0	1	1	1	2	2	1	2
2431	TRUE	Empty	Translocon-associated protein subunit delta OS=Homo sapiens OX=9606 GN=SSR4 PE=1 SV=1	P51571		19 kDa		0,39	0,5	[]	unknown	2	1	2	1	1	0	2	2
2512	TRUE	Empty	RING finger protein 214 OS=Homo sapiens OX=9606 GN=RNF214 PE=1 SV=2	Q8ND24		78 kDa		0,21	0,3	[]	unknown	3	1	3	1	0	1	2	1
2570	TRUE	Empty	RNA binding motif protein 7, isoform CRA_c OS=Homo sapiens OX=9606 GN=RBM7 PE=1 SV=1	J3KPD3		31 kDa		0,43	0,0	[]	unknown	1	1	2	0	1	2	2	0
1527	TRUE	Empty	Syntaxin-binding protein 4 OS=Homo sapiens OX=9606 GN=STXBP4 PE=1 SV=2	Q6ZWJ1		62 kDa		0,61	2,0	[]	unknown	1	0	2	2	0	2	2	2
2571	TRUE	Empty	Polypyrimidine tract-binding protein 2 OS=Homo sapiens OX=9606 GN=PTBP2 PE=1 SV=1	Q9UKA9 (+1)		57 kDa	TRUE	0,43	0,0	[]	unknown	1	2	1	0	2	1	2	1
310	TRUE	Empty	DNA repair protein XRCC1 OS=Homo sapiens OX=9606 GN=XRCC1 PE=1 SV=2	P18887		69 kDa		1,00	INF	[]	unknown	0	0	0	0	1	2	0	0
311	TRUE	Empty	Rab GDP dissociation inhibitor beta OS=Homo sapiens OX=9606 GN=GDI2 PE=1 SV=2	P50395		51 kDa		0,57	INF	[]	unknown	0	0	2	1	1	1	2	2
312	TRUE	Empty	Inactive ubiquitin carboxyl-terminal hydrolase 54 OS=Homo sapiens OX=9606 GN=USP54 PE=1 SV=4	Q70EL1		187 kDa		0,33	INF	[]	unknown	0	0	1	2	1	2	1	1
313	TRUE	Empty	Glucose-6-phosphate 1-dehydrogenase OS=Homo sapiens OX=9606 GN=G6PD PE=1 SV=4	P11413 (+2)		59 kDa		0,57	INF	[]	unknown	0	2	1	1	0	1	1	0
314	TRUE	Empty	FGFR1 oncogene partner OS=Homo sapiens OX=9606 GN=FGFR1OP PE=1 SV=1	O95684 (+1)		43 kDa		0,33	INF	[]	unknown	0	0	3	2	1	2	1	1
1528	TRUE	Empty	Endonuclease III-like protein 1 OS=Homo sapiens OX=9606 GN=NTHL1 PE=1 SV=2	P78549 (+2)		34 kDa		0,61	2,0	[]	unknown	1	0	3	2	0	1	2	1
2432	TRUE	Empty	M-phase phosphoprotein 6 OS=Homo sapiens OX=9606 GN=MPHOSPH6 PE=1 SV=1	H3BNT4 (+1)		17 kDa		0,39	0,5	[]	unknown	2	0	0	1	1	0	1	0
315	TRUE	Empty	Ribonuclease P protein subunit p25-like protein OS=Homo sapiens OX=9606 GN=RPP25L PE=1 SV=1	Q8N5L8		18 kDa		0,57	INF	[]	unknown	0	3	1	1	2	1	0	1
316	TRUE	Empty	1,2-dihydroxy-3-keto-5-methylthiopentene dioxygenase OS=Homo sapiens OX=9606 GN=ADI1 PE=1 SV=1	Q9BV57		21 kDa		0,57	INF	[]	unknown	0	0	1	1	0	1	2	0
317	TRUE	Empty	Ubiquitin carboxyl-terminal hydrolase 24 OS=Homo sapiens OX=9606 GN=USP24 PE=1 SV=3	Q9UPU5		294 kDa		1,00	INF	[]	unknown	0	1	2	0	1	2	1	3
1717	TRUE	Empty	Isoform Alpha of Striatin-3 OS=Homo sapiens OX=9606 GN=STRN3	Q13033-2		78 kDa		0,64	1,5	[]	unknown	2	1	2	3	0	0	1	2
318	TRUE	Empty	DUF1907 domain-containing protein OS=Homo sapiens OX=9606 PE=4 SV=1	A0A1W2PRB8 (+2)		93 kDa		0,33	INF	[]	unknown	0	1	3	2	1	0	1	4
319	TRUE	Empty	Tetratricopeptide repeat protein 37 OS=Homo sapiens OX=9606 GN=TTC37 PE=1 SV=1	Q6PGP7		175 kDa		0,57	INF	[]	unknown	0	1	2	1	0	1	2	3
320	TRUE	Empty	tRNA (adenine(58)-N(1))-methyltransferase catalytic subunit TRMT61A (Fragment) OS=Homo sapiens OX=9606 GN=TRMT61A PE=1 SV=1	H0Y2Q1 (+1)		21 kDa		1,00	INF	[]	unknown	0	1	1	0	2	2	2	2
2572	TRUE	Empty	M-phase phosphoprotein 8 OS=Homo sapiens OX=9606 GN=MPHOSPH8 PE=1 SV=2	Q99549 (+1)		97 kDa		0,43	0,0	[]	unknown	1	1	0	0	1	3	2	1
321	TRUE	Empty	U3 small nucleolar RNA-associated protein 4 homolog OS=Homo sapiens OX=9606 GN=UTP4 PE=1 SV=1	Q969X6		77 kDa		0,57	INF	[]	unknown	0	0	1	1	5	1	0	2
2433	TRUE	Empty	CD2-associated protein OS=Homo sapiens OX=9606 GN=CD2AP PE=1 SV=1	Q9Y5K6		71 kDa		0,39	0,5	[]	unknown	2	1	3	1	0	0	2	3
322	TRUE	Empty	Transcriptional activator protein Pur-alpha OS=Homo sapiens OX=9606 GN=PURA PE=1 SV=2	Q00577		35 kDa		1,00	INF	[]	unknown	0	1	2	0	1	1	2	2
323	TRUE	Empty	Eukaryotic translation initiation factor 4 gamma 2 (Fragment) OS=Homo sapiens OX=9606 GN=EIF4G2 PE=1 SV=1	D3DQV9 (+1)		102 kDa		0,57	INF	[]	unknown	0	0	2	1	2	1	0	0
2079	TRUE	Empty	SAGA-associated factor 29 OS=Homo sapiens OX=9606 GN=SGF29 PE=1 SV=1	Q96ES7		33 kDa		0,67	1,0	[]	unknown	1	0	2	1	0	0	0	2
324	TRUE	Empty	Ribosomal oxygenase 2 OS=Homo sapiens OX=9606 GN=RIOX2 PE=1 SV=1	Q8IUF8 (+1)		53 kDa		1,00	INF	[]	unknown	0	2	2	0	1	1	3	3
2573	TRUE	Empty	YTH domain-containing protein 1 OS=Homo sapiens OX=9606 GN=YTHDC1 PE=1 SV=1	J3QR07		86 kDa		0,43	0,0	[]	unknown	1	0	1	0	2	2	0	2
325	TRUE	Empty	Mitotic checkpoint serine/threonine-protein kinase BUB1 OS=Homo sapiens OX=9606 GN=BUB1 PE=1 SV=1	O43683 (+2)		122 kDa		0,33	INF	[]	unknown	0	0	4	2	1	2	0	1
326	TRUE	Empty	Signal transducing adapter molecule 1 OS=Homo sapiens OX=9606 GN=STAM PE=1 SV=3	Q92783 (+1)		59 kDa	TRUE	0,57	INF	[]	unknown	0	1	3	1	1	0	3	3
327	TRUE	Empty	ADP-ribosylation factor GTPase-activating protein 1 OS=Homo sapiens OX=9606 GN=ARFGAP1 PE=1 SV=2	Q8N6T3		45 kDa		0,19	INF	[]	unknown	0	1	1	3	0	0	1	1
2574	TRUE	Empty	RNA polymerase-associated protein CTR9 homolog OS=Homo sapiens OX=9606 GN=CTR9 PE=1 SV=1	Q6PD62		134 kDa		0,43	0,0	[]	unknown	1	1	4	0	0	0	3	3
328	TRUE	Empty	ER membrane protein complex subunit 1 OS=Homo sapiens OX=9606 GN=EMC1 PE=1 SV=1	Q8N766 (+2)		112 kDa		0,19	INF	[]	unknown	0	0	1	3	0	1	1	3
329	TRUE	Empty	Kinetochore-associated protein NSL1 homolog OS=Homo sapiens OX=9606 GN=NSL1 PE=1 SV=3	Q96IY1		32 kDa		1,00	INF	[]	unknown	0	1	2	0	1	0	3	3
330	TRUE	Empty	Ras GTPase-activating-like protein IQGAP3 OS=Homo sapiens OX=9606 GN=IQGAP3 PE=1 SV=1	F2Z2E2 (+1)		179 kDa	TRUE	0,33	INF	[]	unknown	0	0	2	2	0	1	2	2
2080	TRUE	Empty	DNA-(apurinic or apyrimidinic site) lyase (Fragment) OS=Homo sapiens OX=9606 GN=APEX1 PE=1 SV=1	G3V3M6 (+1)		29 kDa		0,67	1,0	[]	unknown	1	2	0	1	2	4	0	0
331	TRUE	Empty	Protein CIP2A OS=Homo sapiens OX=9606 GN=CIP2A PE=1 SV=1	A0A087X211 (+2)		102 kDa		0,57	INF	[]	unknown	0	0	2	1	0	1	2	3
332	TRUE	Empty	Mini-chromosome maintenance complex-binding protein OS=Homo sapiens OX=9606 GN=MCMBP PE=1 SV=2	Q9BTE3		73 kDa		0,33	INF	[]	unknown	0	1	3	2	0	0	2	2
2434	TRUE	Empty	Serine/arginine-rich-splicing factor 2 (Fragment) OS=Homo sapiens OX=9606 GN=SRSF2 PE=1 SV=8	J3KP15 (+3)		15 kDa	TRUE	0,22	0,5	[]	unknown	4	1	1	2	0	0	1	0
1237	TRUE	Empty	Transmembrane protein 43 OS=Homo sapiens OX=9606 GN=TMEM43 PE=1 SV=1	Q9BTV4		45 kDa		0,29	4,0	[]	unknown	1	0	0	4	0	0	1	2
333	TRUE	Empty	THO complex subunit 3 OS=Homo sapiens OX=9606 GN=THOC3 PE=1 SV=1	Q96J01		39 kDa		0,57	INF	[]	unknown	0	0	0	1	1	1	1	0
334	TRUE	Empty	Isoform 2 of Zinc finger protein 644 OS=Homo sapiens OX=9606 GN=ZNF644	Q9H582-2		139 kDa		1,00	INF	[]	unknown	0	1	2	0	1	2	0	1
335	TRUE	Empty	Calponin-3 OS=Homo sapiens OX=9606 GN=CNN3 PE=1 SV=1	Q15417 (+1)		36 kDa		1,00	INF	[]	unknown	0	0	4	0	1	0	2	2
336	TRUE	Empty	Vacuolar protein sorting-associated protein 18 homolog OS=Homo sapiens OX=9606 GN=VPS18 PE=1 SV=2	Q9P253		110 kDa		1,00	INF	[]	unknown	0	0	2	0	0	0	3	3
337	TRUE	Empty	B-cell receptor-associated protein 31 OS=Homo sapiens OX=9606 GN=BCAP31 PE=1 SV=3	P51572 (+1)		28 kDa		0,33	INF	[]	unknown	0	0	2	2	0	0	2	3
338	TRUE	Empty	Hepatocyte growth factor-regulated tyrosine kinase substrate OS=Homo sapiens OX=9606 GN=HGS PE=1 SV=1	O14964 (+1)		86 kDa		1,00	INF	[]	unknown	0	0	3	0	0	1	3	1
1529	TRUE	Empty	Vesicle-associated membrane protein-associated protein B/C OS=Homo sapiens OX=9606 GN=VAPB PE=1 SV=3	O95292		27 kDa		0,61	2,0	[]	unknown	1	0	0	2	0	0	3	1
2575	TRUE	Empty	Interferon-inducible double-stranded RNA-dependent protein kinase activator A OS=Homo sapiens OX=9606 GN=PRKRA PE=1 SV=1	O75569 (+2)		34 kDa		0,43	0,0	[]	unknown	1	0	4	0	0	0	1	3
339	TRUE	Empty	Eukaryotic translation initiation factor 3 subunit J OS=Homo sapiens OX=9606 GN=EIF3J PE=1 SV=2	O75822 (+1)		29 kDa		1,00	INF	[]	unknown	0	0	4	0	0	0	3	3
340	TRUE	Empty	Periphilin-1 OS=Homo sapiens OX=9606 GN=PPHLN1 PE=1 SV=2	Q8NEY8 (+2)		53 kDa		1,00	INF	[]	unknown	0	0	0	0	1	1	0	0
341	TRUE	Empty	Cell division cycle protein 16 homolog OS=Homo sapiens OX=9606 GN=CDC16 PE=1 SV=2	Q13042 (+2)		72 kDa		1,00	INF	[]	unknown	0	0	2	0	0	0	3	5
342	TRUE	Empty	Ran-binding protein 6 OS=Homo sapiens OX=9606 GN=RANBP6 PE=1 SV=2	O60518		125 kDa	TRUE	1,00	INF	[]	unknown	0	0	3	0	0	0	3	2
2081	TRUE	Empty	Coiled-coil domain-containing protein 47 OS=Homo sapiens OX=9606 GN=CCDC47 PE=1 SV=1	Q96A33 (+1)		56 kDa		0,67	1,0	[]	unknown	1	1	1	1	2	2	1	2
2082	TRUE	Empty	Large neutral amino acids transporter small subunit 1 OS=Homo sapiens OX=9606 GN=SLC7A5 PE=1 SV=2	Q01650		55 kDa		0,67	1,0	[]	unknown	1	1	1	1	1	1	2	2
1718	TRUE	Empty	Guanine nucleotide-binding protein G(i) subunit alpha-2 OS=Homo sapiens OX=9606 GN=GNAI2 PE=1 SV=3	P04899 (+1)		40 kDa	TRUE	0,64	1,5	[]	unknown	2	1	1	3	1	1	1	1
343	TRUE	Empty	Titin OS=Homo sapiens OX=9606 GN=TTN PE=1 SV=1	tr|A0A0A0MTS7|A0A0A0MTS7_HUMAN-DECOY		?	TRUE	1,00	INF	[]	unknown	0	1	0	0	0	0	0	0
2083	TRUE	Empty	Protein BUD31 homolog OS=Homo sapiens OX=9606 GN=BUD31 PE=1 SV=2	P41223		17 kDa		0,67	1,0	[]	unknown	1	0	1	1	0	1	2	1
2084	TRUE	Empty	Serine--tRNA ligase, cytoplasmic OS=Homo sapiens OX=9606 GN=SARS PE=1 SV=3	P49591 (+1)		59 kDa		0,67	1,0	[]	unknown	1	0	0	1	1	1	1	2
2576	TRUE	Empty	TAF6-like RNA polymerase II p300/CBP-associated factor-associated factor 65 kDa subunit 6L OS=Homo sapiens OX=9606 GN=TAF6L PE=1 SV=1	Q9Y6J9		68 kDa		0,43	0,0	[]	unknown	1	1	1	0	1	2	0	0
1530	TRUE	Empty	39S ribosomal protein L41, mitochondrial OS=Homo sapiens OX=9606 GN=MRPL41 PE=1 SV=1	Q8IXM3		15 kDa		0,61	2,0	[]	unknown	1	1	1	2	1	1	0	2
1531	TRUE	Empty	Transcription factor 25 OS=Homo sapiens OX=9606 GN=TCF25 PE=1 SV=1	Q9BQ70		77 kDa		0,61	2,0	[]	unknown	1	1	1	2	1	1	1	0
2577	TRUE	Empty	ATP-dependent RNA helicase DDX55 OS=Homo sapiens OX=9606 GN=DDX55 PE=1 SV=3	Q8NHQ9		69 kDa		0,43	0,0	[]	unknown	1	1	3	0	1	1	1	1
1532	TRUE	Empty	Ubiquitin carboxyl-terminal hydrolase 33 OS=Homo sapiens OX=9606 GN=USP33 PE=1 SV=2	Q8TEY7 (+1)		107 kDa		0,61	2,0	[]	unknown	1	0	1	2	1	1	2	3
344	TRUE	Empty	Glycine--tRNA ligase OS=Homo sapiens OX=9606 GN=GARS1 PE=1 SV=3	P41250		83 kDa		0,19	INF	[]	unknown	0	1	1	3	1	2	1	1
345	TRUE	Empty	Vacuolar protein sorting-associated protein 16 homolog OS=Homo sapiens OX=9606 GN=VPS16 PE=1 SV=2	Q9H269		95 kDa		0,33	INF	[]	unknown	0	2	2	2	1	1	1	2
2578	TRUE	Empty	KIF-binding protein OS=Homo sapiens OX=9606 GN=KIFBP PE=1 SV=1	A0A1B0GUA3 (+1)		75 kDa		0,43	0,0	[]	unknown	1	2	1	0	1	3	1	2
346	TRUE	Empty	RNA-binding protein 8A OS=Homo sapiens OX=9606 GN=RBM8A PE=1 SV=1	Q9Y5S9		20 kDa		0,57	INF	[]	unknown	0	2	1	1	2	2	1	2
347	TRUE	Empty	UPF0449 protein C19orf25 OS=Homo sapiens OX=9606 GN=C19orf25 PE=1 SV=2	Q9UFG5		13 kDa		0,57	INF	[]	unknown	0	1	2	1	1	1	2	2
2085	TRUE	Empty	Chromosome alignment-maintaining phosphoprotein 1 OS=Homo sapiens OX=9606 GN=CHAMP1 PE=1 SV=2	Q96JM3		89 kDa		0,67	1,0	[]	unknown	1	0	1	1	1	1	1	3
2086	TRUE	Empty	ATP-binding cassette sub-family B member 7, mitochondrial OS=Homo sapiens OX=9606 GN=ABCB7 PE=1 SV=1	A0A087WW65 (+4)		78 kDa		0,67	1,0	[]	unknown	1	1	0	1	2	1	2	1
2435	TRUE	Empty	Isoform 2 of Kinesin-like protein KIF20A OS=Homo sapiens OX=9606 GN=KIF20A	O95235-2		98 kDa		0,39	0,5	[]	unknown	2	1	1	1	2	2	0	2
2579	TRUE	Empty	Transcription initiation factor TFIID subunit 6 OS=Homo sapiens OX=9606 GN=TAF6 PE=1 SV=1	J3KR72 (+3)		79 kDa		0,18	0,0	[]	unknown	2	1	3	0	1	1	1	2
1533	TRUE	Empty	E3 ubiquitin-protein ligase XIAP OS=Homo sapiens OX=9606 GN=XIAP PE=1 SV=2	P98170		57 kDa		0,61	2,0	[]	unknown	1	1	0	2	1	2	3	1
1534	TRUE	Empty	Retinol dehydrogenase 11 OS=Homo sapiens OX=9606 GN=RDH11 PE=1 SV=2	Q8TC12		35 kDa		0,61	2,0	[]	unknown	1	1	2	2	1	0	2	2
348	TRUE	Empty	Exosome complex component RRP46 OS=Homo sapiens OX=9606 GN=EXOSC5 PE=1 SV=1	Q9NQT4		25 kDa		1,00	INF	[]	unknown	0	1	1	0	1	1	1	2
2580	TRUE	Empty	Mitochondrial mRNA pseudouridine synthase RPUSD3 OS=Homo sapiens OX=9606 GN=RPUSD3 PE=1 SV=3	Q6P087 (+1)		38 kDa		0,078	0,0	[]	unknown	3	0	1	0	1	1	1	2
1535	TRUE	Empty	Tropomodulin-1 OS=Homo sapiens OX=9606 GN=TMOD1 PE=1 SV=1	P28289		41 kDa		0,61	2,0	[]	unknown	1	1	1	2	0	2	1	0
2325	TRUE	Empty	Eukaryotic translation initiation factor 4E transporter OS=Homo sapiens OX=9606 GN=EIF4ENIF1 PE=1 SV=2	Q9NRA8 (+2)		108 kDa		0,36	0,7	[]	unknown	3	0	1	2	1	0	1	2
349	TRUE	Empty	KN motif and ankyrin repeat domain-containing protein 1 OS=Homo sapiens OX=9606 GN=KANK1 PE=1 SV=3	Q14678		147 kDa		0,062	INF	[]	unknown	0	1	1	5	1	0	0	2
2087	TRUE	Empty	39S ribosomal protein L13, mitochondrial OS=Homo sapiens OX=9606 GN=MRPL13 PE=1 SV=1	Q9BYD1		21 kDa		0,67	1,0	[]	unknown	1	1	1	1	0	0	1	2
350	TRUE	Empty	Transmembrane protein 131 OS=Homo sapiens OX=9606 GN=TMEM131 PE=1 SV=3	Q92545		205 kDa		0,33	INF	[]	unknown	0	1	1	2	1	0	1	2
351	TRUE	Empty	Mitochondrial proton/calcium exchanger protein OS=Homo sapiens OX=9606 GN=LETM1 PE=1 SV=1	O95202		83 kDa		0,57	INF	[]	unknown	0	1	2	1	2	0	2	2
352	TRUE	Empty	DDRGK domain-containing protein 1 OS=Homo sapiens OX=9606 GN=DDRGK1 PE=1 SV=1	A0A0A0MRX2 (+2)		34 kDa		0,19	INF	[]	unknown	0	1	2	3	2	0	2	1
353	TRUE	Empty	WD repeat-containing protein 11 OS=Homo sapiens OX=9606 GN=WDR11 PE=1 SV=1	Q9BZH6		137 kDa		0,57	INF	[]	unknown	0	1	1	1	1	0	2	1
2581	TRUE	Empty	Chromatin assembly factor 1 subunit A OS=Homo sapiens OX=9606 GN=CHAF1A PE=1 SV=3	Q13111		107 kDa		0,18	0,0	[]	unknown	2	0	1	0	1	1	1	1
354	TRUE	Empty	60S ribosome subunit biogenesis protein NIP7 homolog OS=Homo sapiens OX=9606 GN=NIP7 PE=1 SV=1	Q9Y221		20 kDa		1,00	INF	[]	unknown	0	1	2	0	1	3	1	0
355	TRUE	Empty	Transportin-3 OS=Homo sapiens OX=9606 GN=TNPO3 PE=1 SV=1	E9PFH4 (+2)		97 kDa		0,57	INF	[]	unknown	0	0	2	1	1	1	1	3
2436	TRUE	Empty	Protein SCO2 homolog, mitochondrial OS=Homo sapiens OX=9606 GN=SCO2 PE=1 SV=3	O43819		30 kDa		0,22	0,5	[]	unknown	4	0	1	2	1	0	2	1
2582	TRUE	Empty	Probable ATP-dependent RNA helicase DDX31 OS=Homo sapiens OX=9606 GN=DDX31 PE=1 SV=2	Q9H8H2		94 kDa		0,43	0,0	[]	unknown	1	0	2	0	2	3	1	1
2088	TRUE	Empty	Transcriptional repressor NF-X1 OS=Homo sapiens OX=9606 GN=NFX1 PE=1 SV=2	Q12986		124 kDa		0,67	1,0	[]	unknown	1	0	2	1	0	1	1	1
356	TRUE	Empty	Signal recognition particle 14 kDa protein OS=Homo sapiens OX=9606 GN=SRP14 PE=1 SV=2	P37108		15 kDa		0,57	INF	[]	unknown	0	0	3	1	1	1	2	1
2583	TRUE	Empty	NF-kappa-B-activating protein (Fragment) OS=Homo sapiens OX=9606 GN=NKAP PE=1 SV=1	A0A494C050 (+1)		47 kDa		0,43	0,0	[]	unknown	1	1	1	0	4	2	0	1
357	TRUE	Empty	Prefoldin subunit 2 OS=Homo sapiens OX=9606 GN=PFDN2 PE=1 SV=1	Q9UHV9		17 kDa		1,00	INF	[]	unknown	0	1	2	0	1	0	2	1
1536	TRUE	Empty	Gamma-tubulin complex component OS=Homo sapiens OX=9606 GN=TUBGCP3 PE=1 SV=1	A0A3B3ITE3 (+1)		68 kDa		0,61	2,0	[]	unknown	1	2	1	2	0	1	3	0
358	TRUE	Empty	RNA-binding motif protein, X-linked 2 OS=Homo sapiens OX=9606 GN=RBMX2 PE=1 SV=2	Q9Y388		37 kDa		1,00	INF	[]	unknown	0	1	2	0	1	2	2	1
359	TRUE	Empty	Guanine nucleotide-binding protein subunit alpha-13 OS=Homo sapiens OX=9606 GN=GNA13 PE=1 SV=2	Q14344		44 kDa	TRUE	0,33	INF	[]	unknown	0	0	1	2	1	1	0	2
360	TRUE	Empty	Isoform 2 of TBC1 domain family member 15 OS=Homo sapiens OX=9606 GN=TBC1D15	Q8TC07-2 (+1)		77 kDa		0,57	INF	[]	unknown	0	0	1	1	1	1	3	2
1238	TRUE	Empty	Cdc42 effector protein 1 OS=Homo sapiens OX=9606 GN=CDC42EP1 PE=1 SV=1	Q00587 (+1)		40 kDa		0,29	4,0	[]	unknown	1	1	1	4	0	1	0	1
2584	TRUE	Empty	Beta-catenin-like protein 1 OS=Homo sapiens OX=9606 GN=CTNNBL1 PE=1 SV=1	A0A087WUB9 (+4)		66 kDa		0,43	0,0	[]	unknown	1	0	2	0	0	1	0	1
361	TRUE	Empty	Serine/threonine-protein kinase 26 OS=Homo sapiens OX=9606 GN=STK26 PE=1 SV=1	B4E0Y9 (+3)		49 kDa		0,57	INF	[]	unknown	0	0	1	1	1	0	2	1
1719	TRUE	Empty	Protein ITPRID2 OS=Homo sapiens OX=9606 GN=ITPRID2 PE=1 SV=1	E9PHV5 (+1)		136 kDa		0,64	1,5	[]	unknown	2	0	0	3	0	1	0	1
362	TRUE	Empty	Anillin OS=Homo sapiens OX=9606 GN=ANLN PE=1 SV=2	Q9NQW6 (+1)		124 kDa		0,57	INF	[]	unknown	0	0	1	1	1	0	2	1
2585	TRUE	Empty	Isoform 1 of Pre-mRNA-splicing factor ISY1 homolog OS=Homo sapiens OX=9606 GN=ISY1	Q9ULR0-2		35 kDa		0,43	0,0	[]	unknown	1	1	1	0	1	1	0	0
363	TRUE	Empty	E3 ubiquitin-protein transferase RMND5A OS=Homo sapiens OX=9606 GN=RMND5A PE=1 SV=1	Q9H871		44 kDa		0,57	INF	[]	unknown	0	0	2	1	1	1	1	0
364	TRUE	Empty	Splicing factor U2AF 35 kDa subunit OS=Homo sapiens OX=9606 GN=U2AF1 PE=1 SV=3	Q01081		28 kDa		0,57	INF	[]	unknown	0	0	1	1	1	0	2	1
365	TRUE	Empty	Small nuclear ribonucleoprotein Sm D3 OS=Homo sapiens OX=9606 GN=SNRPD3 PE=1 SV=1	P62318 (+1)		14 kDa		1,00	INF	[]	unknown	0	0	2	0	0	0	1	2
366	TRUE	Empty	Sorting nexin-9 OS=Homo sapiens OX=9606 GN=SNX9 PE=1 SV=1	Q9Y5X1		67 kDa		1,00	INF	[]	unknown	0	1	1	0	1	0	3	5
1720	TRUE	Empty	Transcription initiation factor TFIID subunit 4 OS=Homo sapiens OX=9606 GN=TAF4 PE=1 SV=2	O00268		110 kDa		0,64	1,5	[]	unknown	2	2	0	3	2	2	0	0
2089	TRUE	Empty	Mediator of RNA polymerase II transcription subunit 21 OS=Homo sapiens OX=9606 GN=MED21 PE=1 SV=1	Q13503		16 kDa		0,67	1,0	[]	unknown	1	0	4	1	1	0	0	2
367	TRUE	Empty	Integrator complex subunit 1 OS=Homo sapiens OX=9606 GN=INTS1 PE=1 SV=2	Q8N201		244 kDa		1,00	INF	[]	unknown	0	0	2	0	0	0	1	3
2437	TRUE	Empty	RNA-binding protein Musashi homolog 1 OS=Homo sapiens OX=9606 GN=MSI1 PE=1 SV=1	O43347		39 kDa	TRUE	0,39	0,5	[]	unknown	2	0	1	1	0	0	2	3
368	TRUE	Empty	Alpha-globin transcription factor CP2 (Fragment) OS=Homo sapiens OX=9606 GN=TFCP2 PE=1 SV=1	F8VWL0 (+4)		44 kDa		0,57	INF	[]	unknown	0	0	2	1	2	0	1	2
369	TRUE	Empty	Proliferating cell nuclear antigen OS=Homo sapiens OX=9606 GN=PCNA PE=1 SV=1	P12004		29 kDa		1,00	INF	[]	unknown	0	2	1	0	1	2	1	0
370	TRUE	Empty	Syndecan binding protein (Syntenin), isoform CRA_a OS=Homo sapiens OX=9606 GN=SDCBP PE=1 SV=1	G5EA09 (+2)		35 kDa		0,57	INF	[]	unknown	0	0	4	1	0	1	2	3
371	TRUE	Empty	Armadillo repeat containing 8, isoform CRA_g OS=Homo sapiens OX=9606 GN=ARMC8 PE=1 SV=1	B7Z637 (+4)		67 kDa		1,00	INF	[]	unknown	0	0	3	0	1	1	3	3
372	TRUE	Empty	NADH dehydrogenase [ubiquinone] iron-sulfur protein 3, mitochondrial OS=Homo sapiens OX=9606 GN=NDUFS3 PE=1 SV=1	O75489		30 kDa		0,57	INF	[]	unknown	0	0	2	1	1	0	2	5
2438	TRUE	Empty	PHD finger protein 3 OS=Homo sapiens OX=9606 GN=PHF3 PE=1 SV=3	Q92576 (+1)		229 kDa		0,39	0,5	[]	unknown	2	2	0	1	3	3	0	0
2326	TRUE	Empty	Nuclear cap-binding protein subunit 2 OS=Homo sapiens OX=9606 GN=NCBP2 PE=1 SV=1	P52298		18 kDa		0,36	0,7	[]	unknown	3	1	0	2	1	1	0	0
1537	TRUE	Empty	Flotillin (Fragment) OS=Homo sapiens OX=9606 GN=FLOT1 PE=1 SV=1	A0A140T9R1 (+1)		40 kDa		0,61	2,0	[]	unknown	1	0	0	2	0	3	0	2
373	TRUE	Empty	28S ribosomal protein S6, mitochondrial OS=Homo sapiens OX=9606 GN=MRPS6 PE=1 SV=3	P82932		14 kDa		1,00	INF	[]	unknown	0	0	1	0	0	1	1	2
1538	TRUE	Empty	Signal-induced proliferation-associated 1-like protein 3 OS=Homo sapiens OX=9606 GN=SIPA1L3 PE=1 SV=3	O60292		195 kDa		0,61	2,0	[]	unknown	1	0	1	2	0	4	0	1
374	TRUE	Empty	DnaJ homolog subfamily C member 9 OS=Homo sapiens OX=9606 GN=DNAJC9 PE=1 SV=1	Q8WXX5		30 kDa		1,00	INF	[]	unknown	0	1	3	0	0	1	2	2
2090	TRUE	Empty	Striatin-interacting protein 1 OS=Homo sapiens OX=9606 GN=STRIP1 PE=1 SV=1	Q5VSL9 (+1)		96 kDa		0,57	1,0	[]	unknown	2	0	1	2	0	0	1	0
375	TRUE	Empty	BAG family molecular chaperone regulator 3 OS=Homo sapiens OX=9606 GN=BAG3 PE=1 SV=3	O95817		62 kDa		0,19	INF	[]	unknown	0	0	1	3	0	0	3	2
2091	TRUE	Empty	AP complex subunit sigma OS=Homo sapiens OX=9606 GN=AP2S1 PE=1 SV=1	M0QYZ2 (+4)		19 kDa		0,67	1,0	[]	unknown	1	0	0	1	0	0	0	2
376	TRUE	Empty	mRNA turnover protein 4 homolog OS=Homo sapiens OX=9606 GN=MRTO4 PE=1 SV=2	Q9UKD2		28 kDa		1,00	INF	[]	unknown	0	0	2	0	0	0	1	2
377	TRUE	Empty	Isoform 4 of MAP7 domain-containing protein 1 OS=Homo sapiens OX=9606 GN=MAP7D1	Q3KQU3-4		89 kDa		0,57	INF	[]	unknown	0	1	4	1	0	1	2	0
378	TRUE	Empty	N-acylneuraminate cytidylyltransferase OS=Homo sapiens OX=9606 GN=CMAS PE=1 SV=2	Q8NFW8		48 kDa		0,57	INF	[]	unknown	0	0	3	1	0	0	1	1
379	TRUE	Empty	Serine palmitoyltransferase 2 OS=Homo sapiens OX=9606 GN=SPTLC2 PE=1 SV=1	O15270		63 kDa		0,19	INF	[]	unknown	0	0	2	3	0	0	3	2
380	TRUE	Empty	Hemoglobin subunit alpha (Fragment) OS=Homo sapiens OX=9606 GN=HBA2 PE=1 SV=1	A0A2R8Y7C0		14 kDa		0,57	INF	[]	unknown	0	1	0	1	3	3	0	0
381	TRUE	Empty	MOB-like protein phocein OS=Homo sapiens OX=9606 GN=MOB4 PE=1 SV=1	Q9Y3A3		26 kDa		0,57	INF	[]	unknown	0	0	2	1	0	0	3	2
382	TRUE	Empty	Translocon-associated protein subunit alpha OS=Homo sapiens OX=9606 GN=SSR1 PE=1 SV=1	C9J3L8		30 kDa		1,00	INF	[]	unknown	0	0	2	0	0	0	2	3
383	TRUE	Empty	AP-3 complex subunit beta-1 OS=Homo sapiens OX=9606 GN=AP3B1 PE=1 SV=3	O00203		121 kDa		0,57	INF	[]	unknown	0	0	3	1	0	0	2	3
384	TRUE	Empty	39S ribosomal protein L9, mitochondrial OS=Homo sapiens OX=9606 GN=MRPL9 PE=1 SV=2	Q9BYD2		30 kDa		0,57	INF	[]	unknown	0	0	3	1	0	0	3	3
385	TRUE	Empty	5'-AMP-activated protein kinase subunit gamma-1 OS=Homo sapiens OX=9606 GN=PRKAG1 PE=1 SV=1	P54619 (+1)		38 kDa		0,57	INF	[]	unknown	0	0	2	1	0	0	3	3
386	TRUE	Empty	Hsc70-interacting protein OS=Homo sapiens OX=9606 GN=ST13 PE=1 SV=2	P50502		41 kDa		1,00	INF	[]	unknown	0	0	2	0	0	0	1	2
387	TRUE	Empty	Vacuolar protein sorting-associated protein 33A OS=Homo sapiens OX=9606 GN=VPS33A PE=1 SV=1	A0A2R8YF87		72 kDa		1,00	INF	[]	unknown	0	0	2	0	0	0	3	3
388	TRUE	Empty	DNA-directed RNA polymerases I, II, and III subunit RPABC3 (Fragment) OS=Homo sapiens OX=9606 GN=POLR2H PE=1 SV=8	C9JLU1 (+2)		17 kDa		1,00	INF	[]	unknown	0	0	3	0	0	0	3	2
389	TRUE	Empty	Importin subunit alpha-3 OS=Homo sapiens OX=9606 GN=KPNA4 PE=1 SV=1	O00629		58 kDa	TRUE	1,00	INF	[]	unknown	0	0	2	0	0	0	3	2
390	TRUE	Empty	C-terminal-binding protein 1 OS=Homo sapiens OX=9606 GN=CTBP1 PE=1 SV=2	Q13363 (+1)		48 kDa	TRUE	1,00	INF	[]	unknown	0	0	0	0	0	0	2	1
2439	TRUE	Empty	Protein CDV3 homolog OS=Homo sapiens OX=9606 GN=CDV3 PE=1 SV=1	Q9UKY7 (+1)		27 kDa		0,39	0,5	[]	unknown	2	1	1	1	1	2	1	1
1539	TRUE	Empty	Mediator of RNA polymerase II transcription subunit 20 OS=Homo sapiens OX=9606 GN=MED20 PE=1 SV=1	Q9H944		23 kDa		0,61	2,0	[]	unknown	1	1	1	2	1	1	1	1
391	TRUE	Empty	Titin OS=Homo sapiens OX=9606 GN=TTN PE=1 SV=1	A0A0A0MTS7 (+1)		3994 kDa	TRUE	0,57	INF	[]	unknown	0	0	0	1	0	0	0	0
392	TRUE	Empty	Rab3 GTPase-activating protein non-catalytic subunit OS=Homo sapiens OX=9606 GN=RAB3GAP2 PE=1 SV=1	Q9H2M9		156 kDa		0,57	INF	[]	unknown	0	1	1	1	1	1	1	2
393	TRUE	Empty	Jupiter microtubule-associated homolog 2 OS=Homo sapiens OX=9606 GN=JPT2 PE=1 SV=2	A6NGP5 (+2)		19 kDa		0,33	INF	[]	unknown	0	1	1	2	2	1	1	1
2092	TRUE	Empty	Brain-specific angiogenesis inhibitor 1-associated protein 2-like protein 1 OS=Homo sapiens OX=9606 GN=BAIAP2L1 PE=1 SV=2	Q9UHR4		57 kDa		0,67	1,0	[]	unknown	1	1	1	1	0	1	1	2
2440	TRUE	Empty	Serine/threonine-protein phosphatase 1 regulatory subunit 10 OS=Homo sapiens OX=9606 GN=PPP1R10 PE=1 SV=1	Q96QC0		99 kDa		0,39	0,5	[]	unknown	2	0	1	1	1	1	2	1
2093	TRUE	Empty	Survival of motor neuron-related-splicing factor 30 OS=Homo sapiens OX=9606 GN=SMNDC1 PE=1 SV=1	O75940		27 kDa		0,67	1,0	[]	unknown	1	2	1	1	1	1	0	2
2094	TRUE	Empty	Serine/threonine-protein phosphatase 2A catalytic subunit beta isoform OS=Homo sapiens OX=9606 GN=PPP2CB PE=1 SV=1	P62714 (+1)		36 kDa		0,67	1,0	[]	unknown	1	1	2	1	0	1	2	1
394	TRUE	Empty	BolA-like protein 2 OS=Homo sapiens OX=9606 GN=BOLA2B PE=1 SV=2	A0A087WZT3 (+1)		17 kDa		0,33	INF	[]	unknown	0	1	1	2	2	2	1	1
2095	TRUE	Empty	Chromosome 17 open reading frame 49 OS=Homo sapiens OX=9606 GN=C17orf49 PE=1 SV=1	F8W038 (+2)		16 kDa		0,67	1,0	[]	unknown	1	1	1	1	0	1	3	2
2096	TRUE	Empty	Zinc finger C3H1 domain-containing protein OS=Homo sapiens OX=9606 GN=ZFC3H1 PE=1 SV=3	O60293 (+1)		226 kDa		0,57	1,0	[]	unknown	2	1	0	2	1	2	1	0
2097	TRUE	Empty	AP-3 complex subunit mu-1 OS=Homo sapiens OX=9606 GN=AP3M1 PE=1 SV=1	Q9Y2T2		47 kDa		0,67	1,0	[]	unknown	1	2	0	1	1	1	1	2
395	TRUE	Empty	NF-kappa-B essential modulator OS=Homo sapiens OX=9606 GN=IKBKG PE=1 SV=1	A0A087X1B1 (+2)		48 kDa		0,57	INF	[]	unknown	0	1	1	1	1	0	1	3
2586	TRUE	Empty	AT-rich interactive domain-containing protein 2 OS=Homo sapiens OX=9606 GN=ARID2 PE=1 SV=1	F8W108 (+3)		153 kDa		0,43	0,0	[]	unknown	1	2	0	0	2	1	1	1
2587	TRUE	Empty	Anaphase-promoting complex subunit 10 OS=Homo sapiens OX=9606 GN=ANAPC10 PE=1 SV=1	Q9UM13		21 kDa		0,43	0,0	[]	unknown	1	1	2	0	1	2	2	0
2098	TRUE	Empty	NADH dehydrogenase [ubiquinone] 1 alpha subcomplex subunit 11 OS=Homo sapiens OX=9606 GN=NDUFA11 PE=1 SV=3	Q86Y39		15 kDa		0,67	1,0	[]	unknown	1	2	2	1	0	0	1	2
2588	TRUE	Empty	Protein ZNRD2 (Fragment) OS=Homo sapiens OX=9606 GN=ZNRD2 PE=1 SV=1	H0YEB6 (+1)		21 kDa		0,43	0,0	[]	unknown	1	1	0	0	1	1	1	0
396	TRUE	Empty	CREB-binding protein OS=Homo sapiens OX=9606 GN=CREBBP PE=1 SV=3	Q92793		265 kDa	TRUE	0,57	INF	[]	unknown	0	0	2	1	1	0	0	0
397	TRUE	Empty	Manganese-transporting ATPase 13A1 OS=Homo sapiens OX=9606 GN=ATP13A1 PE=1 SV=2	Q9HD20 (+1)		133 kDa		0,57	INF	[]	unknown	0	0	1	1	0	1	1	1
398	TRUE	Empty	Isoform 3 of Alanyl-tRNA editing protein Aarsd1 OS=Homo sapiens OX=9606 GN=AARSD1	Q9BTE6-3		66 kDa		0,57	INF	[]	unknown	0	1	3	1	0	1	1	0
2589	TRUE	Empty	Trinucleotide repeat-containing gene 6A protein OS=Homo sapiens OX=9606 GN=TNRC6A PE=1 SV=2	Q8NDV7 (+3)		210 kDa	TRUE	0,43	0,0	[]	unknown	1	1	0	0	3	0	1	0
399	TRUE	Empty	Genetic suppressor element 1 OS=Homo sapiens OX=9606 GN=GSE1 PE=1 SV=3	Q14687 (+2)		136 kDa		0,57	INF	[]	unknown	0	1	1	1	1	1	0	1
1540	TRUE	Empty	MAGUK p55 subfamily member 2 OS=Homo sapiens OX=9606 GN=MPP2 PE=1 SV=1	A0A0A0MRU0 (+10)		63 kDa	TRUE	0,61	2,0	[]	unknown	1	1	0	2	1	2	2	0
400	TRUE	Empty	Isoform 2 of BAG family molecular chaperone regulator 5 OS=Homo sapiens OX=9606 GN=BAG5	Q9UL15-2		56 kDa		0,57	INF	[]	unknown	0	0	1	1	1	2	2	2
2590	TRUE	Empty	Transcription initiation factor TFIID subunit 3 OS=Homo sapiens OX=9606 GN=TAF3 PE=1 SV=1	Q5VWG9		104 kDa		0,43	0,0	[]	unknown	1	1	2	0	2	2	0	1
1541	TRUE	Empty	Mitochondrial fission regulator 1-like OS=Homo sapiens OX=9606 GN=MTFR1L PE=1 SV=2	Q9H019 (+1)		32 kDa		0,61	2,0	[]	unknown	1	0	2	2	0	1	2	2
401	TRUE	Empty	Ran-specific GTPase-activating protein OS=Homo sapiens OX=9606 GN=RANBP1 PE=1 SV=1	P43487 (+1)		23 kDa		0,57	INF	[]	unknown	0	2	1	1	2	1	0	2
402	TRUE	Empty	General transcription and DNA repair factor IIH helicase subunit XPB OS=Homo sapiens OX=9606 GN=ERCC3 PE=1 SV=1	P19447		89 kDa		0,57	INF	[]	unknown	0	0	2	1	1	1	1	2
2099	TRUE	Empty	S1 RNA-binding domain-containing protein 1 OS=Homo sapiens OX=9606 GN=SRBD1 PE=1 SV=2	Q8N5C6		112 kDa		0,57	1,0	[]	unknown	2	0	1	2	1	1	0	1
403	TRUE	Empty	Transmembrane emp24 domain-containing protein 10 OS=Homo sapiens OX=9606 GN=TMED10 PE=1 SV=2	P49755		25 kDa		0,19	INF	[]	unknown	0	1	1	3	2	1	1	0
1542	TRUE	Empty	E3 ubiquitin-protein ligase Praja-2 OS=Homo sapiens OX=9606 GN=PJA2 PE=1 SV=4	O43164 (+1)		78 kDa	TRUE	0,61	2,0	[]	unknown	1	2	1	2	1	0	2	0
2100	TRUE	Empty	Microprocessor complex subunit DGCR8 OS=Homo sapiens OX=9606 GN=DGCR8 PE=1 SV=1	Q8WYQ5 (+1)		86 kDa		0,67	1,0	[]	unknown	1	1	0	1	2	0	0	0
404	TRUE	Empty	Glycylpeptide N-tetradecanoyltransferase 1 OS=Homo sapiens OX=9606 GN=NMT1 PE=1 SV=2	P30419 (+1)		57 kDa		0,57	INF	[]	unknown	0	1	3	1	1	0	1	1
2591	TRUE	Empty	Isoform 5 of Aurora kinase B OS=Homo sapiens OX=9606 GN=AURKB	Q96GD4-5		39 kDa	TRUE	0,43	0,0	[]	unknown	1	1	1	0	0	2	2	1
2101	TRUE	Empty	39S ribosomal protein L23, mitochondrial OS=Homo sapiens OX=9606 GN=MRPL23 PE=1 SV=1	Q16540		18 kDa		0,67	1,0	[]	unknown	1	1	2	1	0	0	1	2
1543	TRUE	Empty	Telomerase RNA component interacting RNase OS=Homo sapiens OX=9606 GN=TRIR PE=1 SV=1	Q9BQ61		18 kDa		0,61	2,0	[]	unknown	1	1	1	2	0	0	2	1
2441	TRUE	Empty	Kinesin-like protein KIF7 OS=Homo sapiens OX=9606 GN=KIF7 PE=1 SV=2	Q2M1P5		151 kDa		0,39	0,5	[]	unknown	2	0	1	1	0	1	3	1
2102	TRUE	Empty	Partitioning defective 6 homolog beta OS=Homo sapiens OX=9606 GN=PARD6B PE=1 SV=1	Q9BYG5		41 kDa	TRUE	0,67	1,0	[]	unknown	1	0	1	1	0	2	0	2
2513	TRUE	Empty	Pogo transposable element with ZNF domain OS=Homo sapiens OX=9606 GN=POGZ PE=1 SV=2	Q7Z3K3 (+5)		155 kDa		0,21	0,3	[]	unknown	3	0	1	1	2	0	1	1
2103	TRUE	Empty	Dynein light chain roadblock-type 1 OS=Homo sapiens OX=9606 GN=DYNLRB1 PE=1 SV=1	B1AKR6 (+1)		16 kDa		0,67	1,0	[]	unknown	1	0	3	1	1	0	1	3
405	TRUE	Empty	Splicing factor 3B subunit 6 OS=Homo sapiens OX=9606 GN=SF3B6 PE=1 SV=1	Q9Y3B4		15 kDa		0,57	INF	[]	unknown	0	1	1	1	3	3	0	1
2442	TRUE	Empty	Caspase activity and apoptosis inhibitor 1 OS=Homo sapiens OX=9606 GN=CAAP1 PE=1 SV=2	Q9H8G2		38 kDa		0,39	0,5	[]	unknown	2	1	0	1	2	2	0	0
406	TRUE	Empty	Actin-related protein 2 OS=Homo sapiens OX=9606 GN=ACTR2 PE=1 SV=1	P61160		45 kDa		0,57	INF	[]	unknown	0	2	1	1	1	1	1	0
407	TRUE	Empty	Eukaryotic peptide chain release factor GTP-binding subunit ERF3A OS=Homo sapiens OX=9606 GN=GSPT1 PE=1 SV=1	P15170 (+2)		56 kDa	TRUE	0,57	INF	[]	unknown	0	1	1	1	0	1	0	2
2443	TRUE	Empty	Histone-lysine N-methyltransferase 2D OS=Homo sapiens OX=9606 GN=KMT2D PE=1 SV=2	O14686 (+1)		593 kDa		0,39	0,5	[]	unknown	2	1	0	1	0	2	0	0
408	TRUE	Empty	Prostate tumor-overexpressed gene 1 protein OS=Homo sapiens OX=9606 GN=PTOV1 PE=1 SV=1	M0QY25 (+1)		43 kDa		0,33	INF	[]	unknown	0	0	0	2	1	1	0	0
409	TRUE	Empty	Basigin OS=Homo sapiens OX=9606 GN=BSG PE=1 SV=2	P35613 (+1)		42 kDa		1,00	INF	[]	unknown	0	1	3	0	1	1	2	2
2592	TRUE	Empty	Cytochrome c1, heme protein, mitochondrial OS=Homo sapiens OX=9606 GN=CYC1 PE=1 SV=3	P08574		35 kDa		0,43	0,0	[]	unknown	1	0	2	0	0	1	2	2
410	TRUE	Empty	Exportin-2 OS=Homo sapiens OX=9606 GN=CSE1L PE=1 SV=3	P55060 (+2)		110 kDa		0,57	INF	[]	unknown	0	1	0	1	2	1	2	0
1544	TRUE	Empty	GPI transamidase component PIG-S OS=Homo sapiens OX=9606 GN=PIGS PE=1 SV=3	Q96S52 (+1)		62 kDa		0,61	2,0	[]	unknown	1	0	0	2	0	0	2	1
411	TRUE	Empty	Clathrin interactor 1 OS=Homo sapiens OX=9606 GN=CLINT1 PE=1 SV=1	Q14677 (+2)		68 kDa		0,57	INF	[]	unknown	0	0	1	1	1	3	2	0
2593	TRUE	Empty	Probable 28S rRNA (cytosine-C(5))-methyltransferase OS=Homo sapiens OX=9606 GN=NSUN5 PE=1 SV=2	Q96P11 (+2)		47 kDa		0,43	0,0	[]	unknown	1	1	1	0	1	0	0	1
412	TRUE	Empty	U3 small nucleolar RNA-associated protein 15 homolog OS=Homo sapiens OX=9606 GN=UTP15 PE=1 SV=3	Q8TED0		58 kDa		1,00	INF	[]	unknown	0	1	2	0	2	2	0	3
2104	TRUE	Empty	MAX gene-associated protein OS=Homo sapiens OX=9606 GN=MGA PE=1 SV=4	Q8IWI9		336 kDa	TRUE	0,67	1,0	[]	unknown	1	0	2	1	0	0	1	1
1545	TRUE	Empty	Tricarboxylate transport protein, mitochondrial OS=Homo sapiens OX=9606 GN=SLC25A1 PE=1 SV=2	P53007		34 kDa		0,61	2,0	[]	unknown	1	0	2	2	0	0	2	2
2105	TRUE	Empty	39S ribosomal protein L52, mitochondrial OS=Homo sapiens OX=9606 GN=MRPL52 PE=1 SV=2	Q86TS9 (+1)		14 kDa		0,57	1,0	[]	unknown	2	0	2	2	0	0	2	1
413	TRUE	Empty	Acyl-CoA 6-desaturase OS=Homo sapiens OX=9606 GN=FADS2 PE=1 SV=1	O95864 (+1)		52 kDa	TRUE	0,33	INF	[]	unknown	0	1	0	2	0	1	2	2
414	TRUE	Empty	Isoform 2 of Thioredoxin domain-containing protein 5 OS=Homo sapiens OX=9606 GN=TXNDC5	Q8NBS9-2		36 kDa		0,57	INF	[]	unknown	0	1	0	1	1	2	0	0
1192	TRUE	Empty	CDKN2A-interacting protein OS=Homo sapiens OX=9606 GN=CDKN2AIP PE=1 SV=3	Q9NXV6		61 kDa		0,19	5,0	[]	unknown	1	0	1	5	0	0	2	0
2594	TRUE	Empty	Protein KRI1 homolog OS=Homo sapiens OX=9606 GN=KRI1 PE=1 SV=1	A0A494C108 (+1)		83 kDa		0,43	0,0	[]	unknown	1	0	3	0	3	2	1	0
2595	TRUE	Empty	Protein ECT2 OS=Homo sapiens OX=9606 GN=ECT2 PE=1 SV=4	Q9H8V3 (+2)		104 kDa		0,18	0,0	[]	unknown	2	0	3	0	0	2	1	1
415	TRUE	Empty	CLIP-associating protein 2 OS=Homo sapiens OX=9606 GN=CLASP2 PE=1 SV=1	J3KR49 (+1)		141 kDa	TRUE	0,57	INF	[]	unknown	0	0	2	1	1	0	2	0
2596	TRUE	Empty	Microtubule-actin cross-linking factor 1, isoforms 1/2/3/5 (Fragment) OS=Homo sapiens OX=9606 GN=MACF1 PE=1 SV=2	A0A0A6YYJ5		177 kDa	TRUE	0,078	0,0	[]	unknown	3	0	0	0	1	1	1	1
2444	TRUE	Empty	MICOS complex subunit MIC13 OS=Homo sapiens OX=9606 GN=MICOS13 PE=1 SV=1	Q5XKP0		13 kDa		0,39	0,5	[]	unknown	2	0	0	1	0	0	1	0
1721	TRUE	Empty	39S ribosomal protein L24, mitochondrial OS=Homo sapiens OX=9606 GN=MRPL24 PE=1 SV=1	Q96A35		25 kDa		0,64	1,5	[]	unknown	2	0	1	3	0	0	1	2
2597	TRUE	Empty	Threonine--tRNA ligase, mitochondrial OS=Homo sapiens OX=9606 GN=TARS2 PE=1 SV=1	Q9BW92 (+2)		81 kDa		0,43	0,0	[]	unknown	1	0	3	0	0	0	0	1
2106	TRUE	Empty	Golgin subfamily A member 3 OS=Homo sapiens OX=9606 GN=GOLGA3 PE=1 SV=2	Q08378		167 kDa		0,67	1,0	[]	unknown	1	0	1	1	0	0	4	1
2598	TRUE	Empty	HAUS augmin-like complex subunit 4 OS=Homo sapiens OX=9606 GN=HAUS4 PE=1 SV=1	Q9H6D7		42 kDa		0,43	0,0	[]	unknown	1	0	1	0	0	0	0	0
416	TRUE	Empty	Putative small nuclear ribonucleoprotein G-like protein 15 OS=Homo sapiens OX=9606 GN=SNRPGP15 PE=5 SV=2	A8MWD9 (+3)		9 kDa		1,00	INF	[]	unknown	0	0	1	0	1	0	1	2
2107	TRUE	Empty	Protein C12orf4 OS=Homo sapiens OX=9606 GN=C12orf4 PE=1 SV=1	Q9NQ89		64 kDa		0,67	1,0	[]	unknown	1	2	0	1	0	1	0	0
417	TRUE	Empty	5'-3' exoribonuclease 1 OS=Homo sapiens OX=9606 GN=XRN1 PE=1 SV=1	Q8IZH2 (+1)		194 kDa		0,33	INF	[]	unknown	0	0	0	2	0	0	2	1
2327	TRUE	Empty	Calcium uptake protein 1, mitochondrial OS=Homo sapiens OX=9606 GN=MICU1 PE=1 SV=1	A0A0U1RRK1 (+4)		55 kDa		0,36	0,7	[]	unknown	3	0	0	2	1	0	0	0
2108	TRUE	Empty	Centrosomal protein of 131 kDa OS=Homo sapiens OX=9606 GN=CEP131 PE=1 SV=1	I3L2J8 (+3)		118 kDa		0,67	1,0	[]	unknown	1	1	0	1	0	2	0	0
418	TRUE	Empty	Pre-mRNA-splicing factor 38B OS=Homo sapiens OX=9606 GN=PRPF38B PE=1 SV=1	Q5VTL8		64 kDa		0,57	INF	[]	unknown	0	1	0	1	1	2	0	0
419	TRUE	Empty	Flotillin OS=Homo sapiens OX=9606 GN=FLOT2 PE=1 SV=1	E7EMK3 (+2)		53 kDa		1,00	INF	[]	unknown	0	0	1	0	0	3	1	1
420	TRUE	Empty	Uncharacterized protein OS=Homo sapiens OX=9606 PE=4 SV=1	A0A3B3ITX4 (+2)		10 kDa		1,00	INF	[]	unknown	0	2	2	0	0	0	1	3
421	TRUE	Empty	Protein dpy-30 homolog OS=Homo sapiens OX=9606 GN=DPY30 PE=1 SV=1	Q9C005		11 kDa		1,00	INF	[]	unknown	0	0	2	0	0	1	2	4
2599	TRUE	Empty	CCR4-NOT transcription complex subunit 8 (Fragment) OS=Homo sapiens OX=9606 GN=CNOT8 PE=1 SV=1	E5RIL2 (+2)		26 kDa		0,43	0,0	[]	unknown	1	0	5	0	0	0	1	3
2600	TRUE	Empty	Nucleolar protein 8 OS=Homo sapiens OX=9606 GN=NOL8 PE=1 SV=1	Q76FK4 (+1)		132 kDa		0,43	0,0	[]	unknown	1	1	0	0	3	1	0	0
1546	TRUE	Empty	Gap junction alpha-1 protein OS=Homo sapiens OX=9606 GN=GJA1 PE=1 SV=2	P17302		43 kDa		0,49	2,0	[]	unknown	2	0	0	4	1	3	0	0
422	TRUE	Empty	Lanosterol 14-alpha demethylase OS=Homo sapiens OX=9606 GN=CYP51A1 PE=1 SV=1	A0A0C4DFL7 (+2)		57 kDa		0,57	INF	[]	unknown	0	0	1	1	0	0	2	5
2445	TRUE	Empty	Protein SDA1 homolog OS=Homo sapiens OX=9606 GN=SDAD1 PE=1 SV=3	Q9NVU7		80 kDa		0,39	0,5	[]	unknown	2	0	1	1	0	0	0	3
423	TRUE	Empty	La-related protein 1B OS=Homo sapiens OX=9606 GN=LARP1B PE=1 SV=1	A0A3B3ISF0 (+2)		126 kDa	TRUE	1,00	INF	[]	unknown	0	0	2	0	0	0	3	3
2601	TRUE	Empty	Isoform 4 of 26S proteasome non-ATPase regulatory subunit 6 OS=Homo sapiens OX=9606 GN=PSMD6	Q15008-4		52 kDa		0,43	0,0	[]	unknown	1	0	3	0	0	0	3	1
424	TRUE	Empty	Tuftelin-interacting protein 11 OS=Homo sapiens OX=9606 GN=TFIP11 PE=1 SV=1	Q9UBB9		97 kDa		1,00	INF	[]	unknown	0	0	2	0	0	0	2	3
2109	TRUE	Empty	Wiskott-Aldrich syndrome protein family member 1 OS=Homo sapiens OX=9606 GN=WASF1 PE=1 SV=1	Q92558		62 kDa		0,67	1,0	[]	unknown	1	1	1	1	1	2	1	1
2110	TRUE	Empty	60S ribosomal export protein NMD3 OS=Homo sapiens OX=9606 GN=NMD3 PE=1 SV=1	Q96D46		58 kDa		0,67	1,0	[]	unknown	1	1	1	1	1	1	1	1
2111	TRUE	Empty	Small ubiquitin-related modifier 4 OS=Homo sapiens OX=9606 GN=SUMO4 PE=1 SV=2	Q6EEV6		11 kDa		0,67	1,0	[]	unknown	1	1	1	1	1	1	1	1
2112	TRUE	Empty	Probable E3 ubiquitin-protein ligase makorin-2 OS=Homo sapiens OX=9606 GN=MKRN2 PE=1 SV=1	C9J494 (+2)		47 kDa		0,67	1,0	[]	unknown	1	0	1	1	1	1	1	1
2113	TRUE	Empty	Putative cytochrome b-c1 complex subunit Rieske-like protein 1 OS=Homo sapiens OX=9606 GN=UQCRFS1P1 PE=5 SV=1	P0C7P4		31 kDa		0,67	1,0	[]	unknown	1	1	1	1	1	0	1	1
2446	TRUE	Empty	AT-rich interactive domain-containing protein 4B OS=Homo sapiens OX=9606 GN=ARID4B PE=1 SV=2	Q4LE39 (+2)		148 kDa		0,39	0,5	[]	unknown	2	1	0	1	1	1	0	0
425	TRUE	Empty	Protein lin-28 homolog B OS=Homo sapiens OX=9606 GN=LIN28B PE=1 SV=1	A0A1B0GVD3 (+1)		28 kDa		0,33	INF	[]	unknown	0	1	1	2	1	2	1	1
426	TRUE	Empty	Exosome complex component CSL4 OS=Homo sapiens OX=9606 GN=EXOSC1 PE=1 SV=1	Q9Y3B2		21 kDa		0,33	INF	[]	unknown	0	2	1	2	1	1	1	1
2114	TRUE	Empty	Protein PAT1 homolog 1 OS=Homo sapiens OX=9606 GN=PATL1 PE=1 SV=2	Q86TB9 (+1)		87 kDa		0,67	1,0	[]	unknown	1	0	1	1	1	2	1	1
2115	TRUE	Empty	40S ribosomal protein S12 OS=Homo sapiens OX=9606 GN=RPS12 PE=1 SV=3	P25398		15 kDa		0,67	1,0	[]	unknown	1	2	1	1	1	1	1	0
2602	TRUE	Empty	Protein LLP homolog OS=Homo sapiens OX=9606 GN=LLPH PE=1 SV=1	Q9BRT6		15 kDa		0,43	0,0	[]	unknown	1	1	1	0	0	2	1	1
2603	TRUE	Empty	Nucleoplasmin-3 OS=Homo sapiens OX=9606 GN=NPM3 PE=1 SV=3	O75607		19 kDa		0,43	0,0	[]	unknown	1	0	1	0	2	1	1	1
427	TRUE	Empty	Isoform 3 of Coronin-7 OS=Homo sapiens OX=9606 GN=CORO7	P57737-3		114 kDa		0,57	INF	[]	unknown	0	1	2	1	1	2	0	0
428	TRUE	Empty	Programmed cell death protein 6 (Fragment) OS=Homo sapiens OX=9606 GN=PDCD6 PE=1 SV=1	H0Y9X3 (+2)		12 kDa		0,33	INF	[]	unknown	0	1	1	2	1	1	1	0
429	TRUE	Empty	Serine/threonine-protein phosphatase 6 regulatory ankyrin repeat subunit A OS=Homo sapiens OX=9606 GN=ANKRD28 PE=1 SV=5	O15084		113 kDa		0,57	INF	[]	unknown	0	0	3	1	1	1	2	1
430	TRUE	Empty	Wiskott-Aldrich syndrome protein family member 2 OS=Homo sapiens OX=9606 GN=WASF2 PE=1 SV=3	Q9Y6W5		54 kDa		0,57	INF	[]	unknown	0	1	2	1	1	1	0	2
431	TRUE	Empty	Heterogeneous nuclear ribonucleoprotein L-like OS=Homo sapiens OX=9606 GN=HNRNPLL PE=1 SV=1	B7WPG3 (+5)		56 kDa		0,33	INF	[]	unknown	0	1	0	2	1	1	1	1
2116	TRUE	Empty	Macoilin OS=Homo sapiens OX=9606 GN=MACO1 PE=1 SV=1	Q8N5G2 (+2)		76 kDa		0,67	1,0	[]	unknown	1	1	0	1	1	1	2	0
2117	TRUE	Empty	Peroxisomal targeting signal 1 receptor OS=Homo sapiens OX=9606 GN=PEX5 PE=1 SV=1	B4E0T2 (+4)		73 kDa		0,67	1,0	[]	unknown	1	0	2	1	1	0	2	1
432	TRUE	Empty	26S proteasome non-ATPase regulatory subunit 7 OS=Homo sapiens OX=9606 GN=PSMD7 PE=1 SV=1	H3BNT7 (+2)		20 kDa		0,57	INF	[]	unknown	0	0	2	1	1	2	1	2
433	TRUE	Empty	Breast cancer type 2 susceptibility protein OS=Homo sapiens OX=9606 GN=BRCA2 PE=1 SV=3	P51587		384 kDa		0,57	INF	[]	unknown	0	0	3	1	1	1	1	1
434	TRUE	Empty	Protein DEK OS=Homo sapiens OX=9606 GN=DEK PE=1 SV=1	A0A494C028 (+2)		43 kDa		1,00	INF	[]	unknown	0	2	1	0	1	1	2	1
2118	TRUE	Empty	28S ribosomal protein S11, mitochondrial OS=Homo sapiens OX=9606 GN=MRPS11 PE=1 SV=2	P82912 (+1)		21 kDa		0,67	1,0	[]	unknown	1	0	2	1	1	0	2	1
435	TRUE	Empty	U3 small nucleolar ribonucleoprotein protein IMP4 (Fragment) OS=Homo sapiens OX=9606 GN=IMP4 PE=1 SV=1	E7ENR5		27 kDa		1,00	INF	[]	unknown	0	2	2	0	1	2	1	1
2119	TRUE	Empty	TRPM8 channel-associated factor 1 OS=Homo sapiens OX=9606 GN=TCAF1 PE=1 SV=3	Q9Y4C2 (+1)		102 kDa		0,67	1,0	[]	unknown	1	0	1	1	0	1	2	2
436	TRUE	Empty	Non-histone chromosomal protein HMG-14 OS=Homo sapiens OX=9606 GN=HMGN1 PE=1 SV=3	P05114		11 kDa		1,00	INF	[]	unknown	0	1	2	0	1	2	2	1
437	TRUE	Empty	AP-3 complex subunit sigma-1 OS=Homo sapiens OX=9606 GN=AP3S1 PE=1 SV=1	Q92572		22 kDa		0,57	INF	[]	unknown	0	1	0	1	1	1	0	1
2604	TRUE	Empty	STIM1L OS=Homo sapiens OX=9606 GN=STIM1 PE=1 SV=1	G0XQ39 (+1)		89 kDa		0,43	0,0	[]	unknown	1	0	0	0	1	1	0	1
438	TRUE	Empty	Multifunctional methyltransferase subunit TRM112-like protein OS=Homo sapiens OX=9606 GN=TRMT112 PE=1 SV=1	Q9UI30		14 kDa		0,57	INF	[]	unknown	0	1	0	1	1	1	0	1
439	TRUE	Empty	Tubulin-folding cofactor B OS=Homo sapiens OX=9606 GN=TBCB PE=1 SV=1	A0A494C0X0 (+1)		31 kDa		1,00	INF	[]	unknown	0	0	1	0	0	0	1	1
440	TRUE	Empty	E3 ubiquitin-protein ligase RNF138 OS=Homo sapiens OX=9606 GN=RNF138 PE=1 SV=1	Q8WVD3		28 kDa		0,57	INF	[]	unknown	0	2	0	1	1	1	1	1
2605	TRUE	Empty	Protein SPT2 homolog OS=Homo sapiens OX=9606 GN=SPTY2D1 PE=1 SV=3	Q68D10		76 kDa		0,18	0,0	[]	unknown	2	1	1	0	1	1	0	0
2120	TRUE	Empty	Ribonuclease P protein subunit p20 (Fragment) OS=Homo sapiens OX=9606 GN=POP7 PE=1 SV=1	C9JYM0 (+1)		15 kDa		0,67	1,0	[]	unknown	1	1	1	1	0	0	1	1
441	TRUE	Empty	Leucine-rich repeat-containing protein 40 OS=Homo sapiens OX=9606 GN=LRRC40 PE=1 SV=1	Q9H9A6		68 kDa		0,57	INF	[]	unknown	0	1	1	1	1	1	2	0
2121	TRUE	Empty	Activating signal cointegrator 1 OS=Homo sapiens OX=9606 GN=TRIP4 PE=1 SV=4	Q15650		66 kDa		0,57	1,0	[]	unknown	2	0	0	2	1	1	0	0
1547	TRUE	Empty	Malonyl-CoA-acyl carrier protein transacylase, mitochondrial OS=Homo sapiens OX=9606 GN=MCAT PE=1 SV=2	Q8IVS2		43 kDa		0,61	2,0	[]	unknown	1	0	2	2	2	1	0	1
2606	TRUE	Empty	Mitochondrial thiamine pyrophosphate carrier OS=Homo sapiens OX=9606 GN=SLC25A19 PE=1 SV=1	Q9HC21		36 kDa		0,43	0,0	[]	unknown	1	0	0	0	0	1	1	1
2447	TRUE	Empty	7SK snRNA methylphosphate capping enzyme OS=Homo sapiens OX=9606 GN=MEPCE PE=1 SV=1	Q7L2J0		74 kDa		0,39	0,5	[]	unknown	2	0	1	1	0	1	0	0
2122	TRUE	Empty	NK-tumor recognition protein OS=Homo sapiens OX=9606 GN=NKTR PE=1 SV=2	P30414		166 kDa		0,67	1,0	[]	unknown	1	0	1	1	1	1	0	0
442	TRUE	Empty	Protein regulator of cytokinesis 1 OS=Homo sapiens OX=9606 GN=PRC1 PE=1 SV=2	O43663 (+1)		72 kDa		1,00	INF	[]	unknown	0	1	2	0	1	1	0	1
443	TRUE	Empty	Mapk-regulated corepressor-interacting protein 1 OS=Homo sapiens OX=9606 GN=MCRIP1 PE=1 SV=1	C9JLW8 (+2)		11 kDa		1,00	INF	[]	unknown	0	1	1	0	1	2	0	1
2607	TRUE	Empty	Protein quaking OS=Homo sapiens OX=9606 GN=QKI PE=1 SV=1	Q96PU8 (+5)		38 kDa		0,18	0,0	[]	unknown	2	1	1	0	1	1	0	0
2448	TRUE	Empty	Cysteine-rich protein 2-binding protein OS=Homo sapiens OX=9606 GN=KAT14 PE=1 SV=3	Q9H8E8 (+1)		89 kDa		0,39	0,5	[]	unknown	2	0	2	1	0	0	2	1
444	TRUE	Empty	Vacuolar protein sorting-associated protein 35 OS=Homo sapiens OX=9606 GN=VPS35 PE=1 SV=2	Q96QK1		92 kDa		0,57	INF	[]	unknown	0	0	2	1	0	1	1	2
445	TRUE	Empty	DNA polymerase OS=Homo sapiens OX=9606 GN=POLA1 PE=1 SV=1	A0A087WU64 (+2)		166 kDa		0,57	INF	[]	unknown	0	2	0	1	2	0	0	0
2608	TRUE	Empty	pre-mRNA 3' end processing protein WDR33 OS=Homo sapiens OX=9606 GN=WDR33 PE=1 SV=2	Q9C0J8		146 kDa		0,43	0,0	[]	unknown	1	1	0	0	1	2	0	3
446	TRUE	Empty	Tyrosine-protein kinase CSK OS=Homo sapiens OX=9606 GN=CSK PE=1 SV=1	P41240		51 kDa		1,00	INF	[]	unknown	0	2	1	0	2	1	1	0
447	TRUE	Empty	GTPase KRas OS=Homo sapiens OX=9606 GN=KRAS PE=1 SV=1	P01116 (+1)		22 kDa		0,57	INF	[]	unknown	0	2	0	1	1	2	1	0
448	TRUE	Empty	Isoform 2 of Breakpoint cluster region protein OS=Homo sapiens OX=9606 GN=BCR	P11274-2		138 kDa		0,57	INF	[]	unknown	0	2	3	1	0	0	1	2
2449	TRUE	Empty	WASH complex subunit 2A OS=Homo sapiens OX=9606 GN=WASHC2A PE=1 SV=2	E7ESD2 (+3)		140 kDa		0,39	0,5	[]	unknown	2	0	2	1	0	0	1	1
449	TRUE	Empty	Peptidyl-prolyl cis-trans isomerase FKBP4 OS=Homo sapiens OX=9606 GN=FKBP4 PE=1 SV=3	Q02790		52 kDa		0,57	INF	[]	unknown	0	1	2	1	0	2	0	1
2514	TRUE	Empty	NADH dehydrogenase [ubiquinone] 1 beta subcomplex subunit 4 OS=Homo sapiens OX=9606 GN=NDUFB4 PE=1 SV=3	O95168 (+1)		15 kDa		0,21	0,3	[]	unknown	3	0	1	1	1	0	0	0
1722	TRUE	Empty	Septin-9 OS=Homo sapiens OX=9606 GN=SEPTIN9 PE=1 SV=2	Q9UHD8		65 kDa		0,64	1,5	[]	unknown	2	0	1	3	0	0	1	1
1548	TRUE	Empty	E3 ubiquitin-protein transferase MAEA OS=Homo sapiens OX=9606 GN=MAEA PE=1 SV=1	E7ESC7 (+3)		49 kDa		0,61	2,0	[]	unknown	1	0	1	2	0	0	1	1
450	TRUE	Empty	A-kinase anchor protein 11 OS=Homo sapiens OX=9606 GN=AKAP11 PE=1 SV=1	Q9UKA4		211 kDa		0,57	INF	[]	unknown	0	0	2	1	0	1	3	1
451	TRUE	Empty	BRCA1-associated ATM activator 1 OS=Homo sapiens OX=9606 GN=BRAT1 PE=1 SV=2	Q6PJG6		88 kDa		0,19	INF	[]	unknown	0	0	1	3	0	1	0	1
452	TRUE	Empty	Serine/threonine-protein phosphatase 6 catalytic subunit OS=Homo sapiens OX=9606 GN=PPP6C PE=1 SV=1	O00743 (+1)		35 kDa		1,00	INF	[]	unknown	0	1	1	0	1	0	2	1
453	TRUE	Empty	Dual specificity protein kinase TTK OS=Homo sapiens OX=9606 GN=TTK PE=1 SV=2	P33981 (+1)		97 kDa		0,19	INF	[]	unknown	0	0	1	3	2	1	0	0
2123	TRUE	Empty	Coiled-coil domain-containing protein 8 OS=Homo sapiens OX=9606 GN=CCDC8 PE=1 SV=2	Q9H0W5		59 kDa		0,51	1,0	[]	unknown	3	1	0	3	0	1	1	0
454	TRUE	Empty	Mitochondrial Rho GTPase 2 OS=Homo sapiens OX=9606 GN=RHOT2 PE=1 SV=2	Q8IXI1		68 kDa		0,57	INF	[]	unknown	0	0	1	1	1	0	2	3
455	TRUE	Empty	MTHFD1L protein OS=Homo sapiens OX=9606 GN=MTHFD1L PE=1 SV=1	B7ZM99 (+1)		106 kDa		1,00	INF	[]	unknown	0	2	0	0	1	1	0	1
2526	TRUE	Empty	Serine/arginine-rich splicing factor 8 OS=Homo sapiens OX=9606 GN=SRSF8 PE=1 SV=1	Q9BRL6 (+1)		32 kDa	TRUE	0,11	0,2	[]	unknown	4	0	1	1	0	1	0	1
2609	TRUE	Empty	ATPase WRNIP1 OS=Homo sapiens OX=9606 GN=WRNIP1 PE=1 SV=2	Q96S55 (+1)		72 kDa		0,43	0,0	[]	unknown	1	0	3	0	0	1	1	1
456	TRUE	Empty	Ras GTPase-activating-like protein IQGAP2 OS=Homo sapiens OX=9606 GN=IQGAP2 PE=1 SV=2	F5H7S7 (+1)		174 kDa	TRUE	1,00	INF	[]	unknown	0	0	0	0	0	0	0	2
457	TRUE	Empty	Growth factor receptor-bound protein 2 OS=Homo sapiens OX=9606 GN=GRB2 PE=1 SV=1	P62993		25 kDa		1,00	INF	[]	unknown	0	2	0	0	1	1	0	0
458	TRUE	Empty	39S ribosomal protein L47, mitochondrial OS=Homo sapiens OX=9606 GN=MRPL47 PE=1 SV=2	Q9HD33 (+1)		29 kDa		0,57	INF	[]	unknown	0	0	1	1	0	1	0	2
459	TRUE	Empty	DNA polymerase delta subunit 3 OS=Homo sapiens OX=9606 GN=POLD3 PE=1 SV=2	Q15054 (+2)		51 kDa		1,00	INF	[]	unknown	0	2	2	0	1	1	0	1
460	TRUE	Empty	Actin-related protein 10 OS=Homo sapiens OX=9606 GN=ACTR10 PE=1 SV=1	Q9NZ32 (+1)		46 kDa		0,57	INF	[]	unknown	0	0	2	1	0	0	1	1
461	TRUE	Empty	Nuclear protein localization protein 4 homolog OS=Homo sapiens OX=9606 GN=NPLOC4 PE=1 SV=3	Q8TAT6 (+1)		68 kDa		0,33	INF	[]	unknown	0	0	0	2	1	0	1	1
462	TRUE	Empty	Epiplakin OS=Homo sapiens OX=9606 GN=EPPK1 PE=1 SV=2	A0A075B730 (+1)		553 kDa	TRUE	0,57	INF	[]	unknown	0	0	1	1	0	0	1	2
463	TRUE	Empty	Interleukin-1 receptor-associated kinase 1 OS=Homo sapiens OX=9606 GN=IRAK1 PE=1 SV=1	D3YTB5 (+3)		76 kDa		0,57	INF	[]	unknown	0	0	5	1	0	0	1	1
464	TRUE	Empty	NADH-cytochrome b5 reductase 3 OS=Homo sapiens OX=9606 GN=CYB5R3 PE=1 SV=3	P00387 (+2)		34 kDa		1,00	INF	[]	unknown	0	1	2	0	0	0	1	4
465	TRUE	Empty	Exocyst complex component 1 OS=Homo sapiens OX=9606 GN=EXOC1 PE=1 SV=4	Q9NV70 (+1)		102 kDa		0,57	INF	[]	unknown	0	0	2	1	0	1	1	0
2124	TRUE	Empty	Serine/threonine-protein kinase PAK 4 OS=Homo sapiens OX=9606 GN=PAK4 PE=1 SV=1	O96013		64 kDa		0,57	1,0	[]	unknown	2	0	1	2	0	0	2	0
2610	TRUE	Empty	Echinoderm microtubule-associated protein-like 4 OS=Homo sapiens OX=9606 GN=EML4 PE=1 SV=3	B5MBZ0 (+1)		110 kDa		0,18	0,0	[]	unknown	2	0	1	0	0	0	1	0
466	TRUE	Empty	Tetratricopeptide repeat protein 13 OS=Homo sapiens OX=9606 GN=TTC13 PE=2 SV=3	Q8NBP0		97 kDa		0,57	INF	[]	unknown	0	0	2	1	0	0	1	1
467	TRUE	Empty	Condensin-2 complex subunit G2 OS=Homo sapiens OX=9606 GN=NCAPG2 PE=1 SV=1	Q86XI2 (+1)		131 kDa		0,57	INF	[]	unknown	0	0	2	1	0	0	2	2
468	TRUE	Empty	HAUS augmin-like complex subunit 5 OS=Homo sapiens OX=9606 GN=HAUS5 PE=1 SV=2	O94927		72 kDa		0,57	INF	[]	unknown	0	0	1	1	0	0	3	1
1549	TRUE	Empty	Vesicle-fusing ATPase OS=Homo sapiens OX=9606 GN=NSF PE=1 SV=1	I3L0N3 (+1)		82 kDa		0,61	2,0	[]	unknown	1	0	0	2	0	0	0	0
2611	TRUE	Empty	RRP15-like protein OS=Homo sapiens OX=9606 GN=RRP15 PE=1 SV=2	Q9Y3B9		31 kDa		0,43	0,0	[]	unknown	1	0	0	0	2	2	0	0
469	TRUE	Empty	Telomere length regulation protein TEL2 homolog OS=Homo sapiens OX=9606 GN=TELO2 PE=1 SV=2	Q9Y4R8		92 kDa		1,00	INF	[]	unknown	0	0	2	0	0	0	2	3
470	TRUE	Empty	Mortality factor 4-like protein 2 OS=Homo sapiens OX=9606 GN=MORF4L2 PE=1 SV=1	Q15014		32 kDa		1,00	INF	[]	unknown	0	0	1	0	0	1	4	1
471	TRUE	Empty	Protein SGT1 homolog OS=Homo sapiens OX=9606 GN=SUGT1 PE=1 SV=3	Q9Y2Z0 (+1)		41 kDa		0,57	INF	[]	unknown	0	0	3	1	0	2	0	2
472	TRUE	Empty	Prefoldin subunit 3 OS=Homo sapiens OX=9606 GN=VBP1 PE=1 SV=4	P61758		23 kDa		1,00	INF	[]	unknown	0	0	3	0	0	1	2	2
473	TRUE	Empty	Nitric oxide-associated protein 1 OS=Homo sapiens OX=9606 GN=NOA1 PE=1 SV=2	Q8NC60		78 kDa		0,33	INF	[]	unknown	0	0	1	2	0	0	2	2
474	TRUE	Empty	Pre-mRNA-splicing factor SYF1 OS=Homo sapiens OX=9606 GN=XAB2 PE=1 SV=2	Q9HCS7		100 kDa		1,00	INF	[]	unknown	0	0	2	0	3	3	0	1
1723	TRUE	Empty	Isoform 2 of Uncharacterized protein KIAA1522 OS=Homo sapiens OX=9606 GN=KIAA1522	Q9P206-2		113 kDa		0,64	1,5	[]	unknown	2	0	0	3	0	1	0	1
475	TRUE	Empty	Hyaluronan mediated motility receptor OS=Homo sapiens OX=9606 GN=HMMR PE=1 SV=2	O75330 (+2)		84 kDa		0,57	INF	[]	unknown	0	0	3	1	0	0	1	2
476	TRUE	Empty	SLIT and NTRK-like protein 5 OS=Homo sapiens OX=9606 GN=SLITRK5 PE=2 SV=2	O94991		107 kDa		1,00	INF	[]	unknown	0	0	3	0	0	0	2	2
477	TRUE	Empty	Anaphase-promoting complex subunit 2 OS=Homo sapiens OX=9606 GN=ANAPC2 PE=1 SV=1	Q9UJX6 (+1)		94 kDa		0,57	INF	[]	unknown	0	0	1	1	0	0	2	0
478	TRUE	Empty	ATPase family AAA domain-containing protein 1 OS=Homo sapiens OX=9606 GN=ATAD1 PE=1 SV=1	Q8NBU5		41 kDa		0,57	INF	[]	unknown	0	0	3	1	0	0	2	3
479	TRUE	Empty	ER membrane protein complex subunit 2 OS=Homo sapiens OX=9606 GN=EMC2 PE=1 SV=1	Q15006		35 kDa		0,57	INF	[]	unknown	0	0	1	1	0	0	2	1
480	TRUE	Empty	Fructose-bisphosphate aldolase OS=Homo sapiens OX=9606 GN=ALDOC PE=1 SV=1	A8MVZ9 (+1)		36 kDa		1,00	INF	[]	unknown	0	1	3	0	0	0	3	2
481	TRUE	Empty	Thioredoxin-related transmembrane protein 1 OS=Homo sapiens OX=9606 GN=TMX1 PE=1 SV=1	Q9H3N1		32 kDa		0,57	INF	[]	unknown	0	0	2	1	0	0	2	2
2612	TRUE	Empty	Serine/threonine-protein kinase VRK1 OS=Homo sapiens OX=9606 GN=VRK1 PE=1 SV=1	Q99986		45 kDa		0,43	0,0	[]	unknown	1	0	2	0	0	0	2	0
482	TRUE	Empty	Ras-related protein Rab-35 (Fragment) OS=Homo sapiens OX=9606 GN=RAB35 PE=1 SV=1	F5H157 (+1)		21 kDa		0,33	INF	[]	unknown	0	1	1	2	0	0	2	0
2613	TRUE	Empty	Uncharacterized protein OS=Homo sapiens OX=9606 PE=4 SV=1	A0A087WV05 (+1)		13 kDa		0,43	0,0	[]	unknown	1	0	3	0	0	0	2	3
483	TRUE	Empty	HAUS augmin-like complex subunit 3 OS=Homo sapiens OX=9606 GN=HAUS3 PE=1 SV=1	Q68CZ6		70 kDa		1,00	INF	[]	unknown	0	1	2	0	0	0	1	2
484	TRUE	Empty	Isoform 3 of CCR4-NOT transcription complex subunit 4 OS=Homo sapiens OX=9606 GN=CNOT4	O95628-3		62 kDa		1,00	INF	[]	unknown	0	2	0	0	1	0	1	0
485	TRUE	Empty	Glutamine and serine-rich protein 1 OS=Homo sapiens OX=9606 GN=QSER1 PE=1 SV=1	A0A3B3IRW6		203 kDa		1,00	INF	[]	unknown	0	0	4	0	0	0	1	1
486	TRUE	Empty	Zinc finger protein 280C OS=Homo sapiens OX=9606 GN=ZNF280C PE=1 SV=1	Q8ND82 (+1)		83 kDa		1,00	INF	[]	unknown	0	1	0	0	2	4	0	0
487	TRUE	Empty	Centrin-2 OS=Homo sapiens OX=9606 GN=CETN2 PE=1 SV=1	P41208		20 kDa		0,33	INF	[]	unknown	0	0	0	2	0	3	0	0
488	TRUE	Empty	Kinetochore protein Spc24 OS=Homo sapiens OX=9606 GN=SPC24 PE=1 SV=2	Q8NBT2		22 kDa		0,33	INF	[]	unknown	0	0	3	2	0	0	0	1
489	TRUE	Empty	Ubiquitin-conjugating enzyme E2 L3 OS=Homo sapiens OX=9606 GN=UBE2L3 PE=1 SV=1	P68036 (+1)		18 kDa		1,00	INF	[]	unknown	0	0	4	0	0	0	2	2
490	TRUE	Empty	Elongator complex protein 3 OS=Homo sapiens OX=9606 GN=ELP3 PE=1 SV=2	Q9H9T3		62 kDa		1,00	INF	[]	unknown	0	0	4	0	0	0	3	2
2614	TRUE	Empty	SAFB-like transcription modulator OS=Homo sapiens OX=9606 GN=SLTM PE=1 SV=2	Q9NWH9		117 kDa		0,18	0,0	[]	unknown	2	0	0	0	3	3	0	0
491	TRUE	Empty	GTP-binding protein 10 OS=Homo sapiens OX=9606 GN=GTPBP10 PE=1 SV=1	A4D1E9		43 kDa		1,00	INF	[]	unknown	0	0	2	0	0	0	2	3
492	TRUE	Empty	Protein pelota homolog OS=Homo sapiens OX=9606 GN=PELO PE=1 SV=2	Q9BRX2		43 kDa		1,00	INF	[]	unknown	0	0	2	0	0	0	1	1
493	TRUE	Empty	HAUS augmin-like complex subunit 1 OS=Homo sapiens OX=9606 GN=HAUS1 PE=1 SV=1	Q96CS2		32 kDa		1,00	INF	[]	unknown	0	0	3	0	0	0	2	3
494	TRUE	Empty	Ubiquitin conjugation factor E4 A OS=Homo sapiens OX=9606 GN=UBE4A PE=1 SV=2	Q14139 (+1)		123 kDa		1,00	INF	[]	unknown	0	0	2	0	0	0	1	2
495	TRUE	Empty	WD repeat-containing protein 46 OS=Homo sapiens OX=9606 GN=WDR46 PE=1 SV=3	O15213		68 kDa	TRUE	1,00	INF	[]	unknown	0	1	0	0	4	4	0	0
496	TRUE	Empty	Isoform 2 of Kinesin light chain 2 OS=Homo sapiens OX=9606 GN=KLC2	Q9H0B6-2		60 kDa	TRUE	1,00	INF	[]	unknown	0	0	2	0	0	0	1	0
2534	TRUE	Empty	28S ribosomal protein S36, mitochondrial OS=Homo sapiens OX=9606 GN=MRPS36 PE=1 SV=2	P82909		11 kDa		0,027	0,2	[]	unknown	6	0	0	1	0	0	0	1
497	TRUE	Empty	A disintegrin and metalloproteinase with thrombospondin motifs 19 OS=Homo sapiens OX=9606 GN=ADAMTS19 PE=2 SV=2	sp|Q8TE59|ATS19_HUMAN-DECOY (+1)		?		1,00	INF	[]	unknown	0	0	1	0	0	0	0	1
498	TRUE	Empty	Notchless protein homolog 1 OS=Homo sapiens OX=9606 GN=NLE1 PE=1 SV=4	Q9NVX2		53 kDa		1,00	INF	[]	unknown	0	0	0	0	5	3	0	0
499	TRUE	Empty	Isoform 2 of Transportin-2 OS=Homo sapiens OX=9606 GN=TNPO2	O14787-2		100 kDa	TRUE	1,00	INF	[]	unknown	0	0	3	0	0	0	2	0
500	TRUE	Empty	Isoform 3 of Ras-related protein Ral-B OS=Homo sapiens OX=9606 GN=RALB	P11234-3		26 kDa	TRUE	0,33	INF	[]	unknown	0	0	0	2	0	0	0	0
2125	TRUE	Empty	Testin OS=Homo sapiens OX=9606 GN=TES PE=1 SV=1	Q9UGI8 (+1)		48 kDa		0,67	1,0	[]	unknown	1	1	1	1	1	1	1	1
501	TRUE	Empty	H/ACA ribonucleoprotein complex subunit 2 OS=Homo sapiens OX=9606 GN=NHP2 PE=1 SV=1	Q9NX24		17 kDa		0,57	INF	[]	unknown	0	1	1	1	1	1	1	1
502	TRUE	Empty	Ras-related protein Rab-8A OS=Homo sapiens OX=9606 GN=RAB8A PE=1 SV=1	P61006		24 kDa		0,57	INF	[]	unknown	0	1	1	1	1	1	1	1
2126	TRUE	Empty	Pre-mRNA-splicing factor CWC22 homolog OS=Homo sapiens OX=9606 GN=CWC22 PE=1 SV=3	Q9HCG8		105 kDa		0,67	1,0	[]	unknown	1	0	2	1	1	1	1	1
503	TRUE	Empty	sequence	BirA		35 kDa		0,57	INF	[]	unknown	0	1	1	1	2	1	1	1
504	TRUE	Empty	Serine/threonine-protein kinase TBK1 OS=Homo sapiens OX=9606 GN=TBK1 PE=1 SV=1	A0A494C045		84 kDa		0,57	INF	[]	unknown	0	0	1	1	1	1	1	1
2615	TRUE	Empty	Histone deacetylase complex subunit SAP130 OS=Homo sapiens OX=9606 GN=SAP130 PE=1 SV=1	A0A2R8YDB8 (+2)		111 kDa		0,18	0,0	[]	unknown	2	1	1	0	1	1	1	0
1550	TRUE	Empty	Target of EGR1 protein 1 OS=Homo sapiens OX=9606 GN=TOE1 PE=1 SV=1	Q96GM8		57 kDa		0,61	2,0	[]	unknown	1	0	1	2	1	1	1	0
1551	TRUE	Empty	Coiled-coil domain containing 12, isoform CRA_a OS=Homo sapiens OX=9606 GN=CCDC12 PE=1 SV=1	J3KR35 (+1)		21 kDa		0,61	2,0	[]	unknown	1	1	1	2	1	0	0	1
505	TRUE	Empty	Gem-associated protein 2 (Fragment) OS=Homo sapiens OX=9606 GN=GEMIN2 PE=1 SV=8	H0YDP6		22 kDa		0,57	INF	[]	unknown	0	1	1	1	1	1	0	1
506	TRUE	Empty	V-type proton ATPase subunit H OS=Homo sapiens OX=9606 GN=ATP6V1H PE=1 SV=1	Q9UI12 (+1)		56 kDa		0,57	INF	[]	unknown	0	1	1	1	1	0	2	2
507	TRUE	Empty	Centrosome and spindle pole-associated protein 1 OS=Homo sapiens OX=9606 GN=CSPP1 PE=1 SV=4	Q1MSJ5		146 kDa		0,57	INF	[]	unknown	0	0	1	1	1	1	1	1
508	TRUE	Empty	Nascent polypeptide-associated complex subunit alpha, muscle-specific form OS=Homo sapiens OX=9606 GN=NACA PE=1 SV=1	E9PAV3		205 kDa		0,57	INF	[]	unknown	0	1	1	1	1	1	2	0
509	TRUE	Empty	Spermatogenesis-associated protein 5-like protein 1 OS=Homo sapiens OX=9606 GN=SPATA5L1 PE=1 SV=2	Q9BVQ7		81 kDa		0,57	INF	[]	unknown	0	0	1	1	1	1	1	1
510	TRUE	Empty	Barrier-to-autointegration factor OS=Homo sapiens OX=9606 GN=BANF1 PE=1 SV=1	O75531		10 kDa		0,57	INF	[]	unknown	0	1	1	1	2	2	0	1
2127	TRUE	Empty	DNA/RNA-binding protein KIN17 OS=Homo sapiens OX=9606 GN=KIN PE=1 SV=2	O60870 (+1)		45 kDa		0,67	1,0	[]	unknown	1	1	1	1	0	0	2	2
511	TRUE	Empty	S-methyl-5'-thioadenosine phosphorylase OS=Homo sapiens OX=9606 GN=MTAP PE=1 SV=1	B4DUC8 (+4)		33 kDa		1,00	INF	[]	unknown	0	1	2	0	1	1	1	1
512	TRUE	Empty	ZW10 interactor OS=Homo sapiens OX=9606 GN=ZWINT PE=1 SV=2	O95229 (+1)		31 kDa		0,57	INF	[]	unknown	0	1	1	1	1	1	1	0
513	TRUE	Empty	COP9 signalosome complex subunit 1 OS=Homo sapiens OX=9606 GN=GPS1 PE=1 SV=1	A0A096LP07 (+6)		55 kDa		1,00	INF	[]	unknown	0	1	2	0	1	2	1	1
514	TRUE	Empty	Adenylyl cyclase-associated protein 1 OS=Homo sapiens OX=9606 GN=CAP1 PE=1 SV=5	Q01518		52 kDa		0,57	INF	[]	unknown	0	1	2	1	1	2	0	1
2450	TRUE	Empty	Mitochondrial fission factor OS=Homo sapiens OX=9606 GN=MFF PE=1 SV=1	Q9GZY8 (+2)		38 kDa		0,39	0,5	[]	unknown	2	1	0	1	1	0	2	1
515	TRUE	Empty	Ras-related protein R-Ras2 (Fragment) OS=Homo sapiens OX=9606 GN=RRAS2 PE=1 SV=1	E9PK85 (+3)		20 kDa		0,57	INF	[]	unknown	0	1	0	1	1	1	1	2
516	TRUE	Empty	Serine/threonine-protein phosphatase 6 regulatory ankyrin repeat subunit C OS=Homo sapiens OX=9606 GN=ANKRD52 PE=1 SV=3	Q8NB46		115 kDa		1,00	INF	[]	unknown	0	1	2	0	1	1	2	1
517	TRUE	Empty	Reticulocalbin-2 OS=Homo sapiens OX=9606 GN=RCN2 PE=1 SV=1	Q14257 (+1)		37 kDa		0,33	INF	[]	unknown	0	2	1	2	1	0	1	1
518	TRUE	Empty	Isoform 4 of Four and a half LIM domains protein 1 OS=Homo sapiens OX=9606 GN=FHL1	Q13642-4 (+1)		35 kDa		0,57	INF	[]	unknown	0	1	1	1	1	0	1	1
519	TRUE	Empty	Ribonuclease inhibitor OS=Homo sapiens OX=9606 GN=RNH1 PE=1 SV=2	P13489		50 kDa		1,00	INF	[]	unknown	0	2	1	0	1	1	1	0
2616	TRUE	Empty	Extended synaptotagmin-2 OS=Homo sapiens OX=9606 GN=ESYT2 PE=1 SV=1	A0A087WXU3 (+4)		102 kDa		0,43	0,0	[]	unknown	1	0	1	0	0	1	1	1
520	TRUE	Empty	Protein Mis18-alpha OS=Homo sapiens OX=9606 GN=MIS18A PE=1 SV=1	Q9NYP9		26 kDa		0,57	INF	[]	unknown	0	0	2	1	1	0	1	2
2128	TRUE	Empty	Integrator complex subunit 14 OS=Homo sapiens OX=9606 GN=INTS14 PE=1 SV=1	B4DJL6		61 kDa		0,67	1,0	[]	unknown	1	0	0	1	1	2	1	1
2617	TRUE	Empty	RING-type E3 ubiquitin-protein ligase PPIL2 OS=Homo sapiens OX=9606 GN=PPIL2 PE=1 SV=1	Q13356		59 kDa		0,43	0,0	[]	unknown	1	1	2	0	0	1	0	1
2618	TRUE	Empty	Nucleoporin NUP42 OS=Homo sapiens OX=9606 GN=NUP42 PE=1 SV=1	O15504		45 kDa		0,18	0,0	[]	unknown	2	1	0	0	0	0	0	1
2619	TRUE	Empty	Chromosome 20 open reading frame 129 OS=Homo sapiens OX=9606 GN=FAM83D PE=1 SV=1	A0A087WXK8		68 kDa		0,43	0,0	[]	unknown	1	1	1	0	0	0	1	2
2451	TRUE	Empty	Histone-lysine N-methyltransferase, H3 lysine-36 and H4 lysine-20 specific OS=Homo sapiens OX=9606 GN=NSD1 PE=1 SV=1	Q96L73 (+2)		297 kDa		0,39	0,5	[]	unknown	2	0	0	1	1	1	0	0
521	TRUE	Empty	TRAF-type zinc finger domain-containing protein 1 OS=Homo sapiens OX=9606 GN=TRAFD1 PE=1 SV=1	O14545		65 kDa		0,57	INF	[]	unknown	0	0	2	1	1	0	1	1
522	TRUE	Empty	Myotubularin-related protein 5 OS=Homo sapiens OX=9606 GN=SBF1 PE=1 SV=4	O95248 (+2)		208 kDa		0,57	INF	[]	unknown	0	1	2	1	0	0	1	2
2129	TRUE	Empty	Replication protein A 32 kDa subunit OS=Homo sapiens OX=9606 GN=RPA2 PE=1 SV=1	P15927 (+2)		29 kDa		0,67	1,0	[]	unknown	1	0	2	1	0	0	1	1
523	TRUE	Empty	Zinc finger ZZ-type and EF-hand domain-containing protein 1 OS=Homo sapiens OX=9606 GN=ZZEF1 PE=1 SV=6	O43149		331 kDa		1,00	INF	[]	unknown	0	0	3	0	0	1	1	2
2130	TRUE	Empty	BMP-2-inducible protein kinase (Fragment) OS=Homo sapiens OX=9606 GN=BMP2K PE=1 SV=1	H0Y9P1 (+1)		96 kDa		0,67	1,0	[]	unknown	1	1	0	1	2	2	0	0
2131	TRUE	Empty	NEDD8-MDP1 readthrough (Fragment) OS=Homo sapiens OX=9606 GN=NEDD8-MDP1 PE=4 SV=1	E9PL57		20 kDa		0,57	1,0	[]	unknown	2	1	0	2	1	2	0	0
524	TRUE	Empty	ATP-dependent RNA helicase DDX42 OS=Homo sapiens OX=9606 GN=DDX42 PE=1 SV=1	Q86XP3		103 kDa		1,00	INF	[]	unknown	0	1	0	0	1	1	0	0
525	TRUE	Empty	Transcription factor p65 OS=Homo sapiens OX=9606 GN=RELA PE=1 SV=1	A0A087X0W8 (+4)		50 kDa		0,33	INF	[]	unknown	0	1	1	2	0	0	1	1
2132	TRUE	Empty	Arf-GAP with GTPase, ANK repeat and PH domain-containing protein 3 OS=Homo sapiens OX=9606 GN=AGAP3 PE=1 SV=2	Q96P47 (+2)		95 kDa	TRUE	0,67	1,0	[]	unknown	1	0	2	1	0	0	2	2
526	TRUE	Empty	Cleavage stimulation factor subunit 3 OS=Homo sapiens OX=9606 GN=CSTF3 PE=1 SV=2	E9PLP8 (+1)		86 kDa		0,57	INF	[]	unknown	0	1	0	1	1	2	0	3
527	TRUE	Empty	DNA-directed RNA polymerases I, II, and III subunit RPABC5 OS=Homo sapiens OX=9606 GN=POLR2L PE=1 SV=1	P62875		8 kDa		1,00	INF	[]	unknown	0	1	2	0	1	0	2	1
1552	TRUE	Empty	TATA box-binding protein-associated factor RNA polymerase I subunit C OS=Homo sapiens OX=9606 GN=TAF1C PE=1 SV=2	Q15572 (+2)		95 kDa		0,61	2,0	[]	unknown	1	0	1	2	2	2	0	0
528	TRUE	Empty	F-box-like/WD repeat-containing protein TBL1XR1 OS=Homo sapiens OX=9606 GN=TBL1XR1 PE=1 SV=1	A0A0D9SF63 (+1)		52 kDa		1,00	INF	[]	unknown	0	1	2	0	1	0	3	1
1553	TRUE	Empty	U6 snRNA-associated Sm-like protein LSm4 OS=Homo sapiens OX=9606 GN=LSM4 PE=1 SV=1	Q9Y4Z0		15 kDa		0,61	2,0	[]	unknown	1	0	1	2	2	1	0	0
2515	TRUE	Empty	Nuclear cap-binding protein subunit 3 OS=Homo sapiens OX=9606 GN=NCBP3 PE=1 SV=2	Q53F19		71 kDa		0,21	0,3	[]	unknown	3	0	1	1	0	1	0	2
529	TRUE	Empty	Protein TASOR OS=Homo sapiens OX=9606 GN=TASOR PE=1 SV=3	Q9UK61 (+1)		189 kDa		0,57	INF	[]	unknown	0	0	0	1	0	2	0	1
2516	TRUE	Empty	Zinc finger protein 593 OS=Homo sapiens OX=9606 GN=ZNF593 PE=1 SV=2	O00488		15 kDa		0,21	0,3	[]	unknown	3	0	0	1	0	1	2	1
530	TRUE	Empty	Isoform 2 of Cyclin-dependent kinase 13 OS=Homo sapiens OX=9606 GN=CDK13	Q14004-2		158 kDa	TRUE	1,00	INF	[]	unknown	0	0	2	0	1	1	1	2
2133	TRUE	Empty	Protein MAK16 homolog OS=Homo sapiens OX=9606 GN=MAK16 PE=1 SV=2	Q9BXY0		35 kDa		0,67	1,0	[]	unknown	1	1	0	1	2	2	0	0
531	TRUE	Empty	rRNA adenine N(6)-methyltransferase OS=Homo sapiens OX=9606 GN=DIMT1 PE=1 SV=1	A0A494C0G7 (+1)		36 kDa		1,00	INF	[]	unknown	0	0	1	0	1	1	2	1
2620	TRUE	Empty	Uncharacterized protein (Fragment) OS=Homo sapiens OX=9606 PE=1 SV=1	H0YHG0		59 kDa		0,43	0,0	[]	unknown	1	0	0	0	2	2	1	0
2621	TRUE	Empty	Caldesmon OS=Homo sapiens OX=9606 GN=CALD1 PE=1 SV=1	E7EX44 (+3)		64 kDa		0,43	0,0	[]	unknown	1	0	1	0	0	1	1	1
532	TRUE	Empty	Casein kinase I isoform alpha OS=Homo sapiens OX=9606 GN=CSNK1A1 PE=1 SV=2	U3KPX3		42 kDa		1,00	INF	[]	unknown	0	1	2	0	0	0	1	2
533	TRUE	Empty	Ras-related protein Rab-11A OS=Homo sapiens OX=9606 GN=RAB11A PE=1 SV=1	H3BSC1 (+1)		22 kDa		0,33	INF	[]	unknown	0	1	2	2	0	0	1	2
534	TRUE	Empty	Membrane-associated progesterone receptor component 2 OS=Homo sapiens OX=9606 GN=PGRMC2 PE=1 SV=1	O15173 (+1)		24 kDa		1,00	INF	[]	unknown	0	0	2	0	1	1	2	2
535	TRUE	Empty	Isoform IFT80-L of Intraflagellar transport protein 80 homolog OS=Homo sapiens OX=9606 GN=IFT80	Q9P2H3-3		123 kDa		0,33	INF	[]	unknown	0	0	1	2	1	0	1	1
2622	TRUE	Empty	Protein LSM14 homolog B OS=Homo sapiens OX=9606 GN=LSM14B PE=1 SV=1	Q9BX40		42 kDa		0,18	0,0	[]	unknown	2	1	1	0	0	0	2	2
2623	TRUE	Empty	39S ribosomal protein L22, mitochondrial OS=Homo sapiens OX=9606 GN=MRPL22 PE=1 SV=1	E7ESL0 (+2)		24 kDa		0,43	0,0	[]	unknown	1	0	2	0	0	0	0	1
536	TRUE	Empty	Trafficking protein particle complex subunit OS=Homo sapiens OX=9606 GN=TRAPPC3 PE=1 SV=1	A0A087WWM0 (+2)		21 kDa		1,00	INF	[]	unknown	0	1	1	0	1	0	1	0
2134	TRUE	Empty	Pyrroline-5-carboxylate reductase 1, isoform CRA_c OS=Homo sapiens OX=9606 GN=PYCR1 PE=1 SV=2	E2QRB3 (+2)		30 kDa		0,57	1,0	[]	unknown	2	0	1	2	0	0	1	1
537	TRUE	Empty	Acyl-CoA desaturase OS=Homo sapiens OX=9606 GN=SCD PE=1 SV=2	O00767		42 kDa		0,57	INF	[]	unknown	0	0	2	1	0	0	2	2
538	TRUE	Empty	Isoform 2 of Chromodomain-helicase-DNA-binding protein 9 OS=Homo sapiens OX=9606 GN=CHD9	sp|Q3L8U1-2|CHD9_HUMAN-DECOY (+3)		?	TRUE	1,00	INF	[]	unknown	0	0	0	0	1	1	0	0
539	TRUE	Empty	Mitochondrial carrier homolog 1 OS=Homo sapiens OX=9606 GN=MTCH1 PE=1 SV=1	Q9NZJ7 (+1)		42 kDa		0,57	INF	[]	unknown	0	0	1	1	0	0	1	3
540	TRUE	Empty	PHD finger-like domain-containing protein 5A OS=Homo sapiens OX=9606 GN=PHF5A PE=1 SV=1	Q7RTV0		12 kDa		0,57	INF	[]	unknown	0	2	0	1	1	2	0	0
2135	TRUE	Empty	Membrane-associated guanylate kinase, WW and PDZ domain-containing protein 1 OS=Homo sapiens OX=9606 GN=MAGI1 PE=1 SV=3	Q96QZ7 (+4)		165 kDa		0,67	1,0	[]	unknown	1	0	0	1	0	3	0	0
541	TRUE	Empty	Zinc finger protein 703 OS=Homo sapiens OX=9606 GN=ZNF703 PE=1 SV=1	Q9H7S9		58 kDa	TRUE	0,57	INF	[]	unknown	0	0	1	1	0	0	1	1
2624	TRUE	Empty	Zinc finger and BTB domain-containing protein 11 OS=Homo sapiens OX=9606 GN=ZBTB11 PE=1 SV=2	O95625		119 kDa		0,18	0,0	[]	unknown	2	0	0	0	0	0	1	0
542	TRUE	Empty	N6-adenosine-methyltransferase catalytic subunit OS=Homo sapiens OX=9606 GN=METTL3 PE=1 SV=2	Q86U44		64 kDa		0,57	INF	[]	unknown	0	0	0	1	1	0	0	1
543	TRUE	Empty	Bloom syndrome protein OS=Homo sapiens OX=9606 GN=BLM PE=1 SV=1	A0A3B3IT82 (+2)		156 kDa		1,00	INF	[]	unknown	0	2	0	0	2	0	0	0
544	TRUE	Empty	E3 ubiquitin-protein ligase HECTD3 OS=Homo sapiens OX=9606 GN=HECTD3 PE=1 SV=1	Q5T447		97 kDa		0,57	INF	[]	unknown	0	0	1	1	3	0	0	0
545	TRUE	Empty	Separin OS=Homo sapiens OX=9606 GN=ESPL1 PE=1 SV=3	Q14674		233 kDa		1,00	INF	[]	unknown	0	0	2	0	0	0	0	1
546	TRUE	Empty	Protein bicaudal D homolog 2 OS=Homo sapiens OX=9606 GN=BICD2 PE=1 SV=1	Q8TD16 (+1)		94 kDa		1,00	INF	[]	unknown	0	0	3	0	0	1	1	1
547	TRUE	Empty	G patch domain-containing protein 8 OS=Homo sapiens OX=9606 GN=GPATCH8 PE=1 SV=2	Q9UKJ3 (+1)		164 kDa		0,57	INF	[]	unknown	0	0	2	1	0	0	0	1
2136	TRUE	Empty	Histone acetyltransferase p300 OS=Homo sapiens OX=9606 GN=EP300 PE=1 SV=2	Q09472		264 kDa	TRUE	0,67	1,0	[]	unknown	1	1	0	1	1	0	0	0
548	TRUE	Empty	Focadhesin OS=Homo sapiens OX=9606 GN=FOCAD PE=1 SV=1	Q5VW36		200 kDa		0,57	INF	[]	unknown	0	0	2	1	0	0	0	1
2625	TRUE	Empty	Chromodomain-helicase-DNA-binding protein 1 OS=Homo sapiens OX=9606 GN=CHD1 PE=1 SV=2	O14646 (+1)		197 kDa	TRUE	0,43	0,0	[]	unknown	1	2	0	0	2	3	0	0
2626	TRUE	Empty	CXXC-type zinc finger protein 1 OS=Homo sapiens OX=9606 GN=CXXC1 PE=1 SV=2	Q9P0U4 (+1)		76 kDa		0,43	0,0	[]	unknown	1	0	2	0	0	0	1	0
549	TRUE	Empty	Integrator complex subunit 12 OS=Homo sapiens OX=9606 GN=INTS12 PE=1 SV=1	A0A087WXN4 (+1)		47 kDa		1,00	INF	[]	unknown	0	3	1	0	2	2	0	0
2627	TRUE	Empty	Bromodomain adjacent to zinc finger domain protein 2A OS=Homo sapiens OX=9606 GN=BAZ2A PE=1 SV=1	F8VU39 (+4)		211 kDa		0,43	0,0	[]	unknown	1	1	1	0	0	0	0	0
550	TRUE	Empty	Protein enabled homolog OS=Homo sapiens OX=9606 GN=ENAH PE=1 SV=2	Q8N8S7 (+2)		67 kDa		0,57	INF	[]	unknown	0	0	2	1	0	0	2	2
551	TRUE	Empty	DNA-directed RNA polymerase III subunit RPC9 OS=Homo sapiens OX=9606 GN=CRCP PE=1 SV=1	O75575		17 kDa		1,00	INF	[]	unknown	0	0	2	0	0	1	2	2
552	TRUE	Empty	RNA exonuclease 4 OS=Homo sapiens OX=9606 GN=REXO4 PE=1 SV=2	Q9GZR2		47 kDa		1,00	INF	[]	unknown	0	2	0	0	1	2	0	1
[truncated: 753 more rows]
