# Supplementary material for: The tumor suppressor p53 is a negative regulator of the carcinoma-associated transcription factor FOXQ1
Source: J Biol Chem. 2024 Mar 1;300(4):107126. doi: 10.1016/j.jbc.2024.107126 (PMC10981115; doi:10.1016/j.jbc.2024.107126)
Supplement: Supporting Table S2 [file mmc3.xlsx]

## Sheet: Supplemental table 2_FOXQ1 endo
020423 Q1 ENDOG PROM 293T Caspex, Samples report created on 04/02/2023
Experiment: 020423 Q1 ENDOG PROM 293T Caspex
	Peak List Generator: unknown
		Version: unknown
		Charge States Calculated: unknown
		Deisotoped: unknown
		Textual Annotation: unknown
	Database Set: 1 Database
		Database Name: Homo_9606_unip_Complete_proteome_191216.fasta
			Version: unknown
			Taxonomy: All Entries
			Number of Proteins: 96195
		Does database contain common contaminants?: unknown
	Search Engine Set: 1 Search Engine
		Search Engine: Sequest
			Version: IseNode in Proteome Discoverer 2.4.0.305
			Samples: All Samples
			Fragment Tolerance: 0,020 Da (Monoisotopic)
			Parent Tolerance: 10,0 PPM (Monoisotopic)
			Fixed Modifications:
			Variable Modifications:
			Database: Homo_9606_unip_Complete_proteome_191216.fasta (unknown version, 96195 entries)
			Digestion Enzyme: Trypsin
			Max Missed Cleavages: 2
			Probability Model:
				Control 1: Percolator [all charge states]
				Control 2: Percolator [all charge states]
				Control 3: Percolator [all charge states]
				Guide 1: Percolator [all charge states]
				Guide 2: Percolator [all charge states]
				Guide 3: Percolator [all charge states]
				Guide 4: Percolator [all charge states]
				Pool1: Percolator [all charge states]
				Pool2: Percolator [all charge states]
	Scaffold: Version: Scaffold_5.0.0
		Modification Metadata Set: 2334 modifications
			Source: C:\Program Files\Scaffold\parameters\unimod.xml
			Comment:
		Protein Grouping Strategy: Experiment-wide grouping with protein cluster analysis
		Peptide Thresholds: 95,0 % minimum
		Protein Thresholds: 99,0 % minimum and 1 peptide minimum
		Peptide FDR: 0,1 % (Decoy)
		Protein FDR: 1,8 % (Decoy)
		GO Annotation Source(s):
		Pathway Annotation Source(s):
		Alternate ID Source(s): FASTA:UniProt/Swiss-Prot Alt. Accession (UniProtKB)
												Total Spectrum Count	Total Spectrum Count	Total Spectrum Count	Total Spectrum Count	Total Spectrum Count	Total Spectrum Count	Total Spectrum Count	Total Spectrum Count	Total Spectrum Count
020423 Q1 ENDOG PROM 293T Caspex												control	control	control	sample	sample	sample	sample	sample	sample
#	Visible?	Starred?	Identified Proteins (3414)	Accession Number	Alternate ID	Molecular Weight	Protein Grouping Ambiguity	Fisher's Exact Test (p-value): *(p < 0,00050)	Fold Change by Category	Quantitative Profile	Taxonomy	control 1	control 2	control 3	guide 1	guide 2	guide 3	guide 4	pool 1	pool 2
1.1	TRUE	Empty	Myosin-10 OS=Homo sapiens OX=9606 GN=MYH10 PE=1 SV=3	P35580	MYH10	229 kDa	TRUE	0,12	0,8	[]	unknown	125	88	91	73	81	88	73	82	114
3	TRUE	Empty	DNA-dependent protein kinase catalytic subunit OS=Homo sapiens OX=9606 GN=PRKDC PE=1 SV=3	P78527	PRKDC	469 kDa		0,14	0,8	[]	unknown	55	85	76	75	81	47	58	66	32
1.2	TRUE	Empty	Myosin-9 OS=Homo sapiens OX=9606 GN=MYH9 PE=1 SV=4	P35579	MYH9	227 kDa	TRUE	0,092	1,0	[]	unknown	74	83	64	79	84	73	62	52	103
2.1	TRUE	Empty	Vimentin OS=Homo sapiens OX=9606 GN=VIM PE=1 SV=4	P08670	VIM	54 kDa	TRUE	0,0015	0,7	[]	unknown	136	52	74	47	69	47	53	79	82
5.1	TRUE	Empty	Isoform 3 of Spectrin alpha chain, non-erythrocytic 1 OS=Homo sapiens OX=9606 GN=SPTAN1	Q13813-3	SPTAN1	282 kDa	TRUE	< 0,00010	0,5	control high, sample low	unknown	106	58	81	31	41	29	31	57	79
5.2	TRUE	Empty	Spectrin alpha chain, non-erythrocytic 1 OS=Homo sapiens OX=9606 GN=SPTAN1 PE=1 SV=1	A0A0D9SGF6	SPTAN1	288 kDa	TRUE	< 0,00010	0,5	control high, sample low	unknown	105	56	80	30	40	28	30	55	78
7	TRUE	Empty	Histone H4 OS=Homo sapiens OX=9606 GN=H4C1 PE=1 SV=2	P62805	H4C1	11 kDa		0,47	0,9	[]	unknown	120	25	33	21	27	21	39	176	39
8.1	TRUE	Empty	Acetyl-CoA carboxylase 1 OS=Homo sapiens OX=9606 GN=ACACA PE=1 SV=2	Q13085 (+1)	ACACA	266 kDa	TRUE	0,00024	1,3	control low, sample high	unknown	20	62	53	64	71	72	58	22	64
9	TRUE	Empty	Poly [ADP-ribose] polymerase 1 OS=Homo sapiens OX=9606 GN=PARP1 PE=1 SV=4	P09874	PARP1	113 kDa		0,12	0,8	[]	unknown	56	73	64	48	56	57	46	60	50
11.1	TRUE	Empty	Isoform 2 of Clathrin heavy chain 1 OS=Homo sapiens OX=9606 GN=CLTC	Q00610-2	CLTC	188 kDa	TRUE	0,47	0,9	[]	unknown	49	51	61	44	45	41	41	43	85
10.1	TRUE	Empty	Actin, cytoplasmic 1 OS=Homo sapiens OX=9606 GN=ACTB PE=1 SV=1	P60709 (+1)	ACTB	42 kDa	TRUE	0,016	0,7	[]	unknown	83	47	59	41	50	39	40	48	64
6.1	TRUE	Empty	Spectrin beta chain OS=Homo sapiens OX=9606 GN=SPTBN1 PE=1 SV=1	A0A087WUZ3	SPTBN1	275 kDa	TRUE	< 0,00010	0,5	control high, sample low	unknown	101	52	57	24	32	21	23	48	66
12.1	TRUE	Empty	Heat shock cognate 71 kDa protein OS=Homo sapiens OX=9606 GN=HSPA8 PE=1 SV=1	P11142	HSPA8	71 kDa	TRUE	0,14	1,0	[]	unknown	34	52	52	47	52	44	49	39	53
6.2	TRUE	Empty	Isoform 2 of Spectrin beta chain, non-erythrocytic 1 OS=Homo sapiens OX=9606 GN=SPTBN1	Q01082-3	SPTBN1	251 kDa	TRUE	< 0,00010	0,5	control high, sample low	unknown	93	47	53	23	29	19	20	46	60
14	TRUE	Empty	Pre-mRNA-processing-splicing factor 8 OS=Homo sapiens OX=9606 GN=PRPF8 PE=1 SV=2	Q6P2Q9	PRPF8	274 kDa	TRUE	0,36	0,9	[]	unknown	54	46	36	37	32	34	33	63	40
15.1	TRUE	Empty	E3 SUMO-protein ligase RanBP2 OS=Homo sapiens OX=9606 GN=RANBP2 PE=1 SV=2	P49792	RANBP2	358 kDa	TRUE	0,46	0,9	[]	unknown	44	49	39	40	40	33	32	42	51
18	TRUE	Empty	Serine/arginine repetitive matrix protein 2 OS=Homo sapiens OX=9606 GN=SRRM2 PE=1 SV=2	Q9UQ35	SRRM2	300 kDa		0,19	1,0	[]	unknown	39	53	40	45	41	55	46	43	37
19.1	TRUE	Empty	Cytoplasmic dynein 1 heavy chain 1 OS=Homo sapiens OX=9606 GN=DYNC1H1 PE=1 SV=5	Q14204	DYNC1H1	532 kDa	TRUE	0,0022	1,3	[]	unknown	9	54	36	50	39	45	40	12	68
20	TRUE	Empty	Midasin OS=Homo sapiens OX=9606 GN=MDN1 PE=1 SV=2	Q9NU22	MDN1	633 kDa	TRUE	0,11	0,8	[]	unknown	53	49	28	29	27	31	32	46	42
17.1	TRUE	Empty	Heat shock 70 kDa protein 1B OS=Homo sapiens OX=9606 GN=HSPA1B PE=1 SV=1	A0A0G2JIW1 (+1)	HSPA1B	70 kDa	TRUE	0,20	1,0	[]	unknown	29	44	50	44	47	36	41	28	53
21	TRUE	Empty	Fatty acid synthase OS=Homo sapiens OX=9606 GN=FASN PE=1 SV=3	P49327	FASN	273 kDa		0,0019	1,3	[]	unknown	18	48	38	47	44	41	44	27	63
4.1	TRUE	Empty	Filamin-A OS=Homo sapiens OX=9606 GN=FLNA PE=1 SV=4	P21333 (+1)	FLNA	281 kDa	TRUE	0,26	0,9	[]	unknown	29	48	53	37	46	32	26	21	59
22.1	TRUE	Empty	DNA replication licensing factor MCM3 OS=Homo sapiens OX=9606 GN=MCM3 PE=1 SV=3	P25205 (+1)	MCM3	91 kDa	TRUE	0,36	1,0	[]	unknown	35	43	41	35	42	36	33	36	47
23	TRUE	Empty	ATP-dependent RNA helicase A OS=Homo sapiens OX=9606 GN=DHX9 PE=1 SV=4	Q08211	DHX9	141 kDa		0,41	0,9	[]	unknown	36	41	37	28	32	25	33	47	51
24	TRUE	Empty	Eukaryotic translation initiation factor 3 subunit A OS=Homo sapiens OX=9606 GN=EIF3A PE=1 SV=1	Q14152	EIF3A	167 kDa	TRUE	0,22	1,0	[]	unknown	18	39	31	32	41	32	20	17	38
25	TRUE	Empty	Nucleolar RNA helicase 2 OS=Homo sapiens OX=9606 GN=DDX21 PE=1 SV=5	Q9NR30	DDX21	87 kDa	TRUE	0,24	1,0	[]	unknown	44	40	30	23	34	23	37	61	50
30	TRUE	Empty	Neuroblast differentiation-associated protein AHNAK OS=Homo sapiens OX=9606 GN=AHNAK PE=1 SV=2	Q09666	AHNAK	629 kDa		0,29	0,9	[]	unknown	16	54	39	32	36	27	22	12	57
26	TRUE	Empty	Probable ATP-dependent RNA helicase DDX5 OS=Homo sapiens OX=9606 GN=DDX5 PE=1 SV=1	P17844	DDX5	69 kDa	TRUE	0,18	1,0	[]	unknown	28	32	36	32	38	32	35	31	31
27	TRUE	Empty	Bifunctional glutamate/proline--tRNA ligase OS=Homo sapiens OX=9606 GN=EPRS PE=1 SV=5	P07814	EPRS	171 kDa	TRUE	0,14	1,0	[]	unknown	14	39	49	40	41	39	33	13	48
28	TRUE	Empty	U5 small nuclear ribonucleoprotein 200 kDa helicase OS=Homo sapiens OX=9606 GN=SNRNP200 PE=1 SV=2	O75643	SNRNP200	245 kDa		0,34	0,9	[]	unknown	45	41	28	25	20	28	31	56	38
31.1	TRUE	Empty	Pyruvate carboxylase, mitochondrial OS=Homo sapiens OX=9606 GN=PC PE=1 SV=2	P11498	PC	130 kDa	TRUE	0,031	1,2	[]	unknown	13	39	44	36	47	38	40	13	48
33.1	TRUE	Empty	ATP-dependent RNA helicase DDX3X OS=Homo sapiens OX=9606 GN=DDX3X PE=1 SV=1	A0A2R8Y645	DDX3X	79 kDa	TRUE	0,34	1,0	[]	unknown	33	36	33	33	35	27	29	37	37
33.2	TRUE	Empty	ATP-dependent RNA helicase DDX3X OS=Homo sapiens OX=9606 GN=DDX3X PE=1 SV=1	A0A2R8YCW1	DDX3X	72 kDa	TRUE	0,34	1,0	[]	unknown	33	36	33	33	35	27	29	37	37
10.2	TRUE	Empty	Actin, alpha skeletal muscle OS=Homo sapiens OX=9606 GN=ACTA1 PE=1 SV=1	P68133	ACTA1	42 kDa	TRUE	0,055	0,8	[]	unknown	52	32	33	30	31	27	26	30	32
35	TRUE	Empty	Nucleolin OS=Homo sapiens OX=9606 GN=NCL PE=1 SV=3	P19338	NCL	77 kDa		0,34	1,0	[]	unknown	14	41	47	28	44	27	23	25	51
22.2	TRUE	Empty	DNA replication licensing factor MCM3 OS=Homo sapiens OX=9606 GN=MCM3 PE=1 SV=1	A0A499FHX9	MCM3	92 kDa	TRUE	0,27	1,0	[]	unknown	30	37	34	31	36	31	30	32	41
32.1	TRUE	Empty	Tubulin alpha-1B chain OS=Homo sapiens OX=9606 GN=TUBA1B PE=1 SV=1	P68363	TUBA1B	50 kDa	TRUE	0,066	1,1	[]	unknown	27	36	31	38	39	34	25	34	39
34.1	TRUE	Empty	Insulin receptor substrate 4 OS=Homo sapiens OX=9606 GN=IRS4 PE=1 SV=1	O14654	IRS4	134 kDa	TRUE	0,29	0,9	[]	unknown	41	32	35	28	28	24	26	28	50
32.2	TRUE	Empty	Tubulin alpha chain OS=Homo sapiens OX=9606 GN=TUBA1C PE=1 SV=1	F5H5D3 (+1)	TUBA1C	58 kDa	TRUE	0,061	1,1	[]	unknown	27	36	30	38	38	33	25	35	39
36.1	TRUE	Empty	Heterogeneous nuclear ribonucleoprotein U OS=Homo sapiens OX=9606 GN=HNRNPU PE=1 SV=6	Q00839	HNRNPU	91 kDa	TRUE	0,42	0,9	[]	unknown	24	31	43	23	35	23	26	29	38
37	TRUE	Empty	DNA replication licensing factor MCM5 OS=Homo sapiens OX=9606 GN=MCM5 PE=1 SV=5	P33992	MCM5	82 kDa		0,42	0,9	[]	unknown	24	40	32	34	40	29	25	25	29
13.1	TRUE	Empty	Polyadenylate-binding protein OS=Homo sapiens OX=9606 GN=PABPC1 PE=1 SV=1	E7ERJ7	PABPC1	67 kDa	TRUE	0,24	1,0	[]	unknown	24	37	35	31	35	33	28	24	43
38	TRUE	Empty	Heterogeneous nuclear ribonucleoproteins A2/B1 OS=Homo sapiens OX=9606 GN=HNRNPA2B1 PE=1 SV=2	P22626	HNRNPA2B1	37 kDa	TRUE	0,15	1,1	[]	unknown	29	36	29	31	31	28	34	34	40
39.1	TRUE	Empty	Matrin-3 OS=Homo sapiens OX=9606 GN=MATR3 PE=1 SV=1	A0A0R4J2E8 (+1)	MATR3	95 kDa	TRUE	0,38	1,0	[]	unknown	28	28	27	23	23	23	24	34	33
40	TRUE	Empty	Probable ATP-dependent RNA helicase DDX17 OS=Homo sapiens OX=9606 GN=DDX17 PE=1 SV=1	A0A1W2PQ51 (+2)	DDX17	80 kDa	TRUE	0,34	0,9	[]	unknown	29	35	36	27	28	25	36	32	25
43.1	TRUE	Empty	Nuclear pore complex protein Nup214 OS=Homo sapiens OX=9606 GN=NUP214 PE=1 SV=1	A0A494C1F2 (+2)	NUP214	212 kDa	TRUE	0,31	1,0	[]	unknown	35	22	28	25	32	23	22	30	36
42.1	TRUE	Empty	Isoform 7 of Interleukin enhancer-binding factor 3 OS=Homo sapiens OX=9606 GN=ILF3	Q12906-7	ILF3	96 kDa	TRUE	0,13	1,1	[]	unknown	29	30	27	28	29	25	37	33	32
43.2	TRUE	Empty	Isoform 3 of Nuclear pore complex protein Nup214 OS=Homo sapiens OX=9606 GN=NUP214	P35658-3 (+1)	NUP214	214 kDa	TRUE	0,31	1,0	[]	unknown	35	22	28	25	32	23	22	30	36
42.2	TRUE	Empty	Interleukin enhancer-binding factor 3 OS=Homo sapiens OX=9606 GN=ILF3 PE=1 SV=3	Q12906	ILF3	95 kDa	TRUE	0,065	1,1	[]	unknown	29	28	24	26	29	26	36	34	32
16.1	TRUE	Empty	Tubulin beta chain OS=Homo sapiens OX=9606 GN=TUBB PE=1 SV=2	P07437	TUBB	50 kDa	TRUE	0,10	1,1	[]	unknown	21	36	30	27	35	26	28	33	40
46	TRUE	Empty	Splicing factor 3B subunit 1 OS=Homo sapiens OX=9606 GN=SF3B1 PE=1 SV=3	O75533	SF3B1	146 kDa		0,40	0,9	[]	unknown	32	24	35	20	26	22	24	35	33
45.1	TRUE	Empty	Heterogeneous nuclear ribonucleoprotein M OS=Homo sapiens OX=9606 GN=HNRNPM PE=1 SV=3	P52272 (+1)	HNRNPM	78 kDa	TRUE	0,051	1,2	[]	unknown	14	35	16	26	31	30	31	20	15
47	TRUE	Empty	TP53-binding protein 1 OS=Homo sapiens OX=9606 GN=TP53BP1 PE=1 SV=2	Q12888 (+2)	TP53BP1	214 kDa		0,42	1,0	[]	unknown	27	35	22	27	28	21	22	38	24
48	TRUE	Empty	Serine/arginine-rich-splicing factor 1 OS=Homo sapiens OX=9606 GN=SRSF1 PE=1 SV=1	J3KTL2 (+1)	SRSF1	28 kDa	TRUE	0,42	1,0	[]	unknown	25	32	27	22	22	25	27	31	33
49.1	TRUE	Empty	Heterogeneous nuclear ribonucleoprotein A1 OS=Homo sapiens OX=9606 GN=HNRNPA1 PE=1 SV=5	P09651	HNRNPA1	39 kDa	TRUE	0,49	0,9	[]	unknown	26	37	29	22	28	22	28	37	30
52	TRUE	Empty	Desmoplakin OS=Homo sapiens OX=9606 GN=DSP PE=1 SV=3	P15924	DSP	332 kDa		0,18	0,8	[]	unknown	35	28	19	21	21	28	17	12	32
49.2	TRUE	Empty	Isoform A1-A of Heterogeneous nuclear ribonucleoprotein A1 OS=Homo sapiens OX=9606 GN=HNRNPA1	P09651-2	HNRNPA1	34 kDa	TRUE	0,44	0,9	[]	unknown	26	37	29	22	27	22	27	36	30
53	TRUE	Empty	Telomere-associated protein RIF1 OS=Homo sapiens OX=9606 GN=RIF1 PE=1 SV=2	Q5UIP0 (+1)	RIF1	274 kDa		0,30	0,8	[]	unknown	32	21	30	18	20	14	18	45	25
54	TRUE	Empty	Isoform 2 of Nuclear mitotic apparatus protein 1 OS=Homo sapiens OX=9606 GN=NUMA1	Q14980-2	NUMA1	237 kDa		0,51	0,9	[]	unknown	48	20	16	15	17	5	26	70	22
55.1	TRUE	Empty	CAD protein OS=Homo sapiens OX=9606 GN=CAD PE=1 SV=3	P27708	CAD	243 kDa	TRUE	0,074	1,1	[]	unknown	14	29	22	24	27	28	23	16	31
56	TRUE	Empty	Protein PRRC2C OS=Homo sapiens OX=9606 GN=PRRC2C PE=1 SV=1	E7EPN9 (+1)	PRRC2C	309 kDa	TRUE	0,15	1,1	[]	unknown	15	29	25	36	26	24	20	12	31
57	TRUE	Empty	DNA replication licensing factor MCM7 OS=Homo sapiens OX=9606 GN=MCM7 PE=1 SV=4	P33993	MCM7	81 kDa		0,088	0,8	[]	unknown	26	29	35	23	33	18	16	18	28
41.1	TRUE	Empty	Histone H2B type 1-K OS=Homo sapiens OX=9606 GN=H2BC12 PE=1 SV=3	O60814 (+1)	H2BC12	14 kDa	TRUE	0,35	1,0	[]	unknown	24	10	10	8	10	8	13	38	11
59	TRUE	Empty	ATP-citrate synthase OS=Homo sapiens OX=9606 GN=ACLY PE=1 SV=3	P53396	ACLY	121 kDa		0,0035	1,4	[]	unknown	9	30	16	30	37	29	24	8	26
50.1	TRUE	Empty	RNA-binding motif protein, X chromosome OS=Homo sapiens OX=9606 GN=RBMX PE=1 SV=3	P38159	RBMX	42 kDa	TRUE	0,18	0,8	[]	unknown	33	20	28	16	22	16	20	34	21
4.2	TRUE	Empty	Filamin-B OS=Homo sapiens OX=9606 GN=FLNB PE=1 SV=2	O75369 (+3)	FLNB	278 kDa	TRUE	0,10	0,8	[]	unknown	24	28	34	18	24	21	18	11	39
58.1	TRUE	Empty	Proliferation marker protein Ki-67 OS=Homo sapiens OX=9606 GN=MKI67 PE=1 SV=2	P46013	MKI67	359 kDa	TRUE	0,28	1,0	[]	unknown	50	12	10	9	10	10	26	77	13
60	TRUE	Empty	Transcription intermediary factor 1-beta OS=Homo sapiens OX=9606 GN=TRIM28 PE=1 SV=5	Q13263	TRIM28	89 kDa		0,49	0,9	[]	unknown	22	26	32	28	25	22	21	22	31
61	TRUE	Empty	Microtubule-associated protein 1B OS=Homo sapiens OX=9606 GN=MAP1B PE=1 SV=2	P46821	MAP1B	271 kDa	TRUE	0,0042	1,4	[]	unknown	5	38	18	32	34	27	21	18	34
16.2	TRUE	Empty	Tubulin beta-2B chain OS=Homo sapiens OX=9606 GN=TUBB2B PE=1 SV=1	Q9BVA1	TUBB2B	50 kDa	TRUE	0,19	1,0	[]	unknown	19	33	25	25	30	23	24	28	31
16.3	TRUE	Empty	Tubulin beta-2A chain OS=Homo sapiens OX=9606 GN=TUBB2A PE=1 SV=1	Q13885	TUBB2A	50 kDa	TRUE	0,20	1,0	[]	unknown	19	32	26	24	31	22	23	29	31
62	TRUE	Empty	Isoform 2 of Regulator of nonsense transcripts 1 OS=Homo sapiens OX=9606 GN=UPF1	Q92900-2	UPF1	123 kDa		0,31	1,0	[]	unknown	14	31	23	23	20	22	22	17	32
16.4	TRUE	Empty	Tubulin beta-4B chain OS=Homo sapiens OX=9606 GN=TUBB4B PE=1 SV=1	P68371	TUBB4B	50 kDa	TRUE	0,18	1,1	[]	unknown	19	32	26	22	30	23	23	28	36
44.1	TRUE	Empty	Alpha-actinin-4 OS=Homo sapiens OX=9606 GN=ACTN4 PE=1 SV=2	O43707	ACTN4	105 kDa	TRUE	0,056	0,7	[]	unknown	42	34	15	22	26	24	14	23	24
58.2	TRUE	Empty	Isoform Short of Proliferation marker protein Ki-67 OS=Homo sapiens OX=9606 GN=MKI67	P46013-2	MKI67	319 kDa	TRUE	0,24	1,0	[]	unknown	47	12	10	9	10	10	27	74	12
63	TRUE	Empty	Non-POU domain-containing octamer-binding protein OS=Homo sapiens OX=9606 GN=NONO PE=1 SV=4	Q15233	NONO	54 kDa	TRUE	0,46	0,9	[]	unknown	36	24	17	18	22	22	25	37	14
41.2	TRUE	Empty	Histone H2B type 3-B OS=Homo sapiens OX=9606 GN=HIST3H2BB PE=1 SV=3	Q8N257	HIST3H2BB	14 kDa	TRUE	0,46	1,0	[]	unknown	24	8	10	7	9	7	11	34	12
65.1	TRUE	Empty	Isoform 3 of Heterogeneous nuclear ribonucleoprotein K OS=Homo sapiens OX=9606 GN=HNRNPK	P61978-3	HNRNPK	49 kDa	TRUE	0,28	1,0	[]	unknown	18	30	23	24	26	17	23	29	24
67.1	TRUE	Empty	116 kDa U5 small nuclear ribonucleoprotein component OS=Homo sapiens OX=9606 GN=EFTUD2 PE=1 SV=1	Q15029 (+1)	EFTUD2	109 kDa	TRUE	0,35	0,9	[]	unknown	23	26	26	18	22	20	20	30	19
69.1	TRUE	Empty	Isoform 2 of Nesprin-2 OS=Homo sapiens OX=9606 GN=SYNE2	Q8WXH0-2	SYNE2	799 kDa	TRUE	0,24	0,8	[]	unknown	17	32	17	18	23	12	11	20	23
70	TRUE	Empty	CCR4-NOT transcription complex subunit 1 OS=Homo sapiens OX=9606 GN=CNOT1 PE=1 SV=2	A5YKK6	CNOT1	267 kDa		0,51	0,9	[]	unknown	11	30	25	17	21	23	16	13	30
71.1	TRUE	Empty	Propionyl-CoA carboxylase alpha chain, mitochondrial OS=Homo sapiens OX=9606 GN=PCCA PE=1 SV=4	P05165	PCCA	80 kDa	TRUE	0,067	1,2	[]	unknown	8	26	27	19	30	31	27	8	27
29.1	TRUE	Empty	Heat shock protein HSP 90-beta OS=Homo sapiens OX=9606 GN=HSP90AB1 PE=1 SV=4	P08238	HSP90AB1	83 kDa	TRUE	0,21	1,0	[]	unknown	16	26	22	21	28	21	18	14	32
65.2	TRUE	Empty	Heterogeneous nuclear ribonucleoprotein K OS=Homo sapiens OX=9606 GN=HNRNPK PE=1 SV=1	P61978	HNRNPK	51 kDa	TRUE	0,32	1,0	[]	unknown	18	29	23	23	25	16	22	29	24
73	TRUE	Empty	Lamin-B1 OS=Homo sapiens OX=9606 GN=LMNB1 PE=1 SV=2	P20700	LMNB1	66 kDa	TRUE	0,11	1,1	[]	unknown	26	14	12	15	14	14	27	30	18
68.1	TRUE	Empty	Heterogeneous nuclear ribonucleoprotein R OS=Homo sapiens OX=9606 GN=HNRNPR PE=1 SV=1	O43390	HNRNPR	71 kDa	TRUE	0,11	1,1	[]	unknown	15	23	22	17	24	22	27	20	24
74	TRUE	Empty	Elongation factor 2 OS=Homo sapiens OX=9606 GN=EEF2 PE=1 SV=4	P13639	EEF2	95 kDa	TRUE	0,049	1,2	[]	unknown	10	28	22	25	26	25	23	15	29
75.1	TRUE	Empty	Ubiquitin-40S ribosomal protein S27a OS=Homo sapiens OX=9606 GN=RPS27A PE=1 SV=2	P62979	RPS27A	18 kDa	TRUE	0,46	0,9	[]	unknown	16	24	30	21	41	16	15	15	17
66.1	TRUE	Empty	Heterogeneous nuclear ribonucleoprotein Q OS=Homo sapiens OX=9606 GN=SYNCRIP PE=1 SV=2	O60506	SYNCRIP	70 kDa	TRUE	0,30	1,0	[]	unknown	13	25	24	18	22	15	19	20	31
69.2	TRUE	Empty	Nesprin-2 OS=Homo sapiens OX=9606 GN=SYNE2 PE=1 SV=1	A0A0A0MRE3 (+1)	SYNE2	788 kDa	TRUE	0,26	0,8	[]	unknown	17	30	16	17	22	12	11	19	22
33.3	TRUE	Empty	Isoform 2 of ATP-dependent RNA helicase DDX3Y OS=Homo sapiens OX=9606 GN=DDX3Y	O15523-2	DDX3Y	73 kDa	TRUE	0,45	0,9	[]	unknown	19	22	23	20	23	16	17	23	22
66.2	TRUE	Empty	Isoform 3 of Heterogeneous nuclear ribonucleoprotein Q OS=Homo sapiens OX=9606 GN=SYNCRIP	O60506-3	SYNCRIP	63 kDa	TRUE	0,38	1,0	[]	unknown	13	25	23	17	22	15	18	19	28
64.1	TRUE	Empty	Heterogeneous nuclear ribonucleoprotein H OS=Homo sapiens OX=9606 GN=HNRNPH1 PE=1 SV=1	G8JLB6 (+1)	HNRNPH1	51 kDa	TRUE	0,47	0,9	[]	unknown	21	24	22	17	21	18	19	22	23
29.2	TRUE	Empty	Isoform 2 of Heat shock protein HSP 90-alpha OS=Homo sapiens OX=9606 GN=HSP90AA1	P07900-2	HSP90AA1	98 kDa	TRUE	0,10	1,1	[]	unknown	11	26	20	22	24	20	17	15	31
68.2	TRUE	Empty	Isoform 2 of Heterogeneous nuclear ribonucleoprotein R OS=Homo sapiens OX=9606 GN=HNRNPR	O43390-2	HNRNPR	71 kDa	TRUE	0,11	1,1	[]	unknown	15	22	20	16	22	21	25	20	24
79.1	TRUE	Empty	Ribosome-binding protein 1 OS=Homo sapiens OX=9606 GN=RRBP1 PE=1 SV=5	Q9P2E9	RRBP1	152 kDa	TRUE	0,35	0,9	[]	unknown	16	29	28	12	18	26	22	16	31
78	TRUE	Empty	Myb-binding protein 1A OS=Homo sapiens OX=9606 GN=MYBBP1A PE=1 SV=2	Q9BQG0 (+1)	MYBBP1A	149 kDa		0,44	1,0	[]	unknown	21	24	16	18	18	15	20	29	16
13.2	TRUE	Empty	Isoform 2 of Polyadenylate-binding protein 4 OS=Homo sapiens OX=9606 GN=PABPC4	Q13310-2 (+1)	PABPC4	70 kDa	TRUE	0,065	1,2	[]	unknown	13	25	18	24	25	19	19	14	31
16.5	TRUE	Empty	G_PROTEIN_RECEP_F1_2 domain-containing protein OS=Homo sapiens OX=9606 PE=1 SV=1	A0A0B4J269		88 kDa	TRUE	0,21	1,0	[]	unknown	15	26	23	20	26	21	20	22	25
77.1	TRUE	Empty	Isoform 3 of Treacle protein OS=Homo sapiens OX=9606 GN=TCOF1	Q13428-3	TCOF1	152 kDa	TRUE	0,15	0,8	[]	unknown	22	25	26	16	15	19	19	26	18
12.2	TRUE	Empty	Heat shock cognate 71 kDa protein (Fragment) OS=Homo sapiens OX=9606 GN=HSPA8 PE=1 SV=8	E9PK54	HSPA8	20 kDa	TRUE	0,096	1,1	[]	unknown	19	23	18	24	26	23	25	16	22
13.3	TRUE	Empty	Polyadenylate-binding protein OS=Homo sapiens OX=9606 GN=PABPC4 PE=1 SV=1	B1ANR0	PABPC4	68 kDa	TRUE	0,058	1,2	[]	unknown	13	24	18	24	24	19	19	14	31
32.3	TRUE	Empty	Tubulin alpha-4A chain OS=Homo sapiens OX=9606 GN=TUBA4A PE=1 SV=1	P68366 (+1)	TUBA4A	50 kDa	TRUE	0,094	1,2	[]	unknown	15	21	16	22	21	20	12	19	26
81.1	TRUE	Empty	Protein PRRC2A OS=Homo sapiens OX=9606 GN=PRRC2A PE=1 SV=3	P48634	PRRC2A	229 kDa	TRUE	0,42	0,9	[]	unknown	14	25	27	21	16	21	17	11	30
82.1	TRUE	Empty	Splicing factor 3B subunit 3 OS=Homo sapiens OX=9606 GN=SF3B3 PE=1 SV=4	Q15393	SF3B3	136 kDa	TRUE	0,36	0,9	[]	unknown	19	20	23	11	16	15	20	23	21
72.1	TRUE	Empty	Histone H2A type 1 OS=Homo sapiens OX=9606 GN=H2AC11 PE=1 SV=2	P0C0S8 (+5)	H2AC11	14 kDa	TRUE	0,33	1,0	[]	unknown	19	10	17	9	18	8	10	34	14
83	TRUE	Empty	DNA topoisomerase 2-alpha OS=Homo sapiens OX=9606 GN=TOP2A PE=1 SV=3	P11388 (+3)	TOP2A	174 kDa	TRUE	0,43	0,9	[]	unknown	40	9	10	6	7	3	21	56	11
84	TRUE	Empty	Splicing factor, proline- and glutamine-rich OS=Homo sapiens OX=9606 GN=SFPQ PE=1 SV=2	P23246	SFPQ	76 kDa	TRUE	0,43	0,9	[]	unknown	27	20	17	15	20	17	17	32	12
85	TRUE	Empty	Nucleophosmin OS=Homo sapiens OX=9606 GN=NPM1 PE=1 SV=2	P06748 (+1)	NPM1	33 kDa		0,33	1,0	[]	unknown	16	23	18	15	22	14	18	20	25
86	TRUE	Empty	Isoleucine--tRNA ligase, cytoplasmic OS=Homo sapiens OX=9606 GN=IARS PE=1 SV=2	P41252	IARS	145 kDa		0,22	1,1	[]	unknown	9	26	17	20	21	19	15	12	23
79.2	TRUE	Empty	Isoform 2 of Ribosome-binding protein 1 OS=Homo sapiens OX=9606 GN=RRBP1	Q9P2E9-3	RRBP1	109 kDa	TRUE	0,35	0,9	[]	unknown	16	27	27	12	17	25	21	16	29
88	TRUE	Empty	Kinectin OS=Homo sapiens OX=9606 GN=KTN1 PE=1 SV=1	Q86UP2	KTN1	156 kDa		0,080	0,7	[]	unknown	15	23	29	10	15	13	11	16	32
89	TRUE	Empty	Transitional endoplasmic reticulum ATPase OS=Homo sapiens OX=9606 GN=VCP PE=1 SV=4	P55072	VCP	89 kDa		0,051	1,2	[]	unknown	8	23	20	19	24	19	14	14	34
90	TRUE	Empty	X-ray repair cross-complementing protein 6 OS=Homo sapiens OX=9606 GN=XRCC6 PE=1 SV=2	P12956	XRCC6	70 kDa		0,32	1,0	[]	unknown	21	20	10	19	24	15	12	17	16
13.4	TRUE	Empty	Polyadenylate-binding protein 1 (Fragment) OS=Homo sapiens OX=9606 GN=PABPC1 PE=1 SV=1	H0YAR2	PABPC1	32 kDa	TRUE	0,23	1,0	[]	unknown	16	23	18	19	21	19	19	14	27
91	TRUE	Empty	Nucleoprotein TPR OS=Homo sapiens OX=9606 GN=TPR PE=1 SV=3	P12270	TPR	267 kDa	TRUE	0,23	0,8	[]	unknown	22	21	21	18	11	11	14	29	20
92	TRUE	Empty	Eukaryotic translation initiation factor 4 gamma 1 OS=Homo sapiens OX=9606 GN=EIF4G1 PE=1 SV=1	E7EUU4 (+3)	EIF4G1	172 kDa	TRUE	0,11	1,1	[]	unknown	8	20	19	19	18	19	14	13	25
10.3	TRUE	Empty	POTE ankyrin domain family member F OS=Homo sapiens OX=9606 GN=POTEF PE=1 SV=2	A5A3E0	POTEF	121 kDa	TRUE	0,13	0,8	[]	unknown	27	19	22	16	21	14	16	14	22
93	TRUE	Empty	Eukaryotic translation initiation factor 3 subunit L OS=Homo sapiens OX=9606 GN=EIF3L PE=1 SV=1	B0QY89 (+1)	EIF3L	71 kDa		0,035	1,3	[]	unknown	12	17	12	19	20	18	17	13	19
81.2	TRUE	Empty	Isoform 3 of Protein PRRC2A OS=Homo sapiens OX=9606 GN=PRRC2A	P48634-3	PRRC2A	229 kDa	TRUE	0,45	0,9	[]	unknown	14	24	24	20	15	20	16	11	28
94.1	TRUE	Empty	Drebrin OS=Homo sapiens OX=9606 GN=DBN1 PE=1 SV=4	Q16643	DBN1	71 kDa	TRUE	0,034	0,7	[]	unknown	36	20	21	14	16	13	16	23	24
95	TRUE	Empty	HEAT repeat-containing protein 1 OS=Homo sapiens OX=9606 GN=HEATR1 PE=1 SV=3	Q9H583	HEATR1	242 kDa		0,18	0,8	[]	unknown	20	20	11	11	14	12	13	24	4
96	TRUE	Empty	Interleukin enhancer-binding factor 2 OS=Homo sapiens OX=9606 GN=ILF2 PE=1 SV=1	B4DY09 (+1)	ILF2	39 kDa		0,28	1,0	[]	unknown	18	20	21	20	17	16	20	22	25
97	TRUE	Empty	Far upstream element-binding protein 2 OS=Homo sapiens OX=9606 GN=KHSRP PE=1 SV=4	Q92945	KHSRP	73 kDa	TRUE	0,30	0,8	[]	unknown	23	16	24	15	16	15	16	24	19
98	TRUE	Empty	Insulin-like growth factor 2 mRNA-binding protein 1 OS=Homo sapiens OX=9606 GN=IGF2BP1 PE=1 SV=2	Q9NZI8	IGF2BP1	63 kDa	TRUE	0,45	0,9	[]	unknown	11	26	21	16	19	21	18	11	18
50.2	TRUE	Empty	RNA binding motif protein, X-linked-like-1 OS=Homo sapiens OX=9606 GN=RBMXL1 PE=1 SV=1	Q96E39	RBMXL1	42 kDa	TRUE	0,29	0,8	[]	unknown	24	13	19	11	14	11	13	25	18
99	TRUE	Empty	Dihydrolipoyllysine-residue acetyltransferase component of pyruvate dehydrogenase complex, mitochondrial OS=Homo sapiens OX=9606 GN=DLAT PE=1 SV=3	P10515	DLAT	69 kDa		0,046	1,3	[]	unknown	12	20	11	12	19	25	24	17	11
101	TRUE	Empty	Programmed cell death 11, isoform CRA_a OS=Homo sapiens OX=9606 GN=PDCD11 PE=1 SV=1	A0A3B3IUD7 (+1)	PDCD11	209 kDa		0,12	1,1	[]	unknown	23	11	10	7	11	8	17	45	13
102	TRUE	Empty	60S ribosomal protein L4 OS=Homo sapiens OX=9606 GN=RPL4 PE=1 SV=5	P36578	RPL4	48 kDa		0,31	1,0	[]	unknown	14	22	19	19	23	19	15	16	19
103	TRUE	Empty	60S ribosomal protein L6 OS=Homo sapiens OX=9606 GN=RPL6 PE=1 SV=3	Q02878	RPL6	33 kDa		0,22	1,1	[]	unknown	13	20	16	17	16	17	17	15	22
77.2	TRUE	Empty	Treacle protein OS=Homo sapiens OX=9606 GN=TCOF1 PE=1 SV=1	E7ETY2	TCOF1	152 kDa	TRUE	0,19	0,8	[]	unknown	21	20	22	14	12	16	18	23	16
104	TRUE	Empty	Cytoskeleton-associated protein 5 OS=Homo sapiens OX=9606 GN=CKAP5 PE=1 SV=3	Q14008 (+1)	CKAP5	226 kDa		0,10	1,2	[]	unknown	8	24	16	16	23	18	18	19	17
36.2	TRUE	Empty	Heterogeneous nuclear ribonucleoprotein U OS=Homo sapiens OX=9606 GN=HNRNPU PE=1 SV=1	A0A1W2PP34 (+2)	HNRNPU	61 kDa	TRUE	0,020	INF	[]	unknown	0	0	0	0	0	9	0	0	0
87.1	TRUE	Empty	Heterogeneous nuclear ribonucleoproteins C1/C2 OS=Homo sapiens OX=9606 GN=HNRNPC PE=1 SV=1	B2R5W2 (+1)	HNRNPC	32 kDa	TRUE	0,48	0,9	[]	unknown	18	20	12	12	14	13	18	21	16
107.1	TRUE	Empty	Importin subunit beta-1 OS=Homo sapiens OX=9606 GN=KPNB1 PE=1 SV=2	Q14974	KPNB1	97 kDa	TRUE	0,30	1,0	[]	unknown	18	19	13	16	16	16	15	23	16
105.1	TRUE	Empty	Isoform 5 of Plectin OS=Homo sapiens OX=9606 GN=PLEC	Q15149-5	PLEC	516 kDa	TRUE	< 0,00010	0,3	control high, sample low	unknown	51	12	17	6	8	4	5	8	20
16.6	TRUE	Empty	Tubulin beta-4A chain OS=Homo sapiens OX=9606 GN=TUBB4A PE=1 SV=2	P04350	TUBB4A	50 kDa	TRUE	0,12	1,1	[]	unknown	13	24	16	18	19	20	18	20	24
108	TRUE	Empty	Cell division cycle 5-like protein OS=Homo sapiens OX=9606 GN=CDC5L PE=1 SV=2	Q99459	CDC5L	92 kDa		0,20	0,8	[]	unknown	24	21	16	13	14	14	18	28	9
109	TRUE	Empty	Small subunit processome component 20 homolog OS=Homo sapiens OX=9606 GN=UTP20 PE=1 SV=3	O75691	UTP20	318 kDa		0,070	0,7	[]	unknown	18	19	19	13	12	10	9	26	8
105.2	TRUE	Empty	Isoform 3 of Plectin OS=Homo sapiens OX=9606 GN=PLEC	Q15149-3	PLEC	518 kDa	TRUE	< 0,00010	0,3	control high, sample low	unknown	50	12	17	6	8	4	5	8	20
110.1	TRUE	Empty	Splicing factor 3B subunit 2 OS=Homo sapiens OX=9606 GN=SF3B2 PE=1 SV=2	Q13435	SF3B2	100 kDa	TRUE	0,46	1,0	[]	unknown	12	18	13	13	14	13	13	15	14
106.1	TRUE	Empty	Heterogeneous nuclear ribonucleoprotein L OS=Homo sapiens OX=9606 GN=HNRNPL PE=1 SV=2	P14866	HNRNPL	64 kDa	TRUE	0,23	0,8	[]	unknown	23	20	21	14	15	13	25	19	17
12.3	TRUE	Empty	Heat shock-related 70 kDa protein 2 OS=Homo sapiens OX=9606 GN=HSPA2 PE=1 SV=1	P54652	HSPA2	70 kDa	TRUE	0,41	1,0	[]	unknown	12	16	21	17	19	12	14	12	21
111	TRUE	Empty	Heterogeneous nuclear ribonucleoprotein A3 OS=Homo sapiens OX=9606 GN=HNRNPA3 PE=1 SV=2	P51991	HNRNPA3	40 kDa	TRUE	0,51	0,9	[]	unknown	17	17	22	13	14	14	15	22	26
112	TRUE	Empty	RNA-binding protein 14 OS=Homo sapiens OX=9606 GN=RBM14 PE=1 SV=2	Q96PK6	RBM14	69 kDa		0,38	1,0	[]	unknown	24	15	12	13	15	13	17	28	14
100.1	TRUE	Empty	Chromodomain-helicase-DNA-binding protein 4 OS=Homo sapiens OX=9606 GN=CHD4 PE=1 SV=1	A0A2R8YFD8	CHD4	217 kDa	TRUE	0,32	1,0	[]	unknown	13	19	16	14	14	10	11	19	29
113	TRUE	Empty	Keratin, type II cytoskeletal 1 OS=Homo sapiens OX=9606 GN=KRT1 PE=1 SV=6	P04264	KRT1	66 kDa	TRUE	0,0056	1,5	[]	unknown	13	3	21	9	35	25	5	2	34
114	TRUE	Empty	Y-box-binding protein 1 (Fragment) OS=Homo sapiens OX=9606 GN=YBX1 PE=1 SV=1	H0Y449	YBX1	42 kDa	TRUE	0,22	1,1	[]	unknown	10	18	26	20	22	18	19	13	22
115	TRUE	Empty	Endoplasmic reticulum chaperone BiP OS=Homo sapiens OX=9606 GN=HSPA5 PE=1 SV=2	P11021	HSPA5	72 kDa	TRUE	0,21	1,1	[]	unknown	6	22	20	17	19	17	16	6	28
72.2	TRUE	Empty	Histone H2A type 1-C OS=Homo sapiens OX=9606 GN=HIST1H2AC PE=1 SV=3	Q93077	HIST1H2AC	14 kDa	TRUE	0,38	1,0	[]	unknown	14	8	13	6	13	6	8	28	9
117	TRUE	Empty	Mediator of DNA damage checkpoint protein 1 OS=Homo sapiens OX=9606 GN=MDC1 PE=1 SV=3	Q14676	MDC1	227 kDa		0,26	1,0	[]	unknown	33	10	9	10	10	10	22	47	9
118.1	TRUE	Empty	General transcription factor II-I OS=Homo sapiens OX=9606 GN=GTF2I PE=1 SV=1	A0A494C1K3	GTF2I	131 kDa	TRUE	0,077	0,7	[]	unknown	17	20	21	14	8	20	19	10	11
119	TRUE	Empty	RuvB-like 2 OS=Homo sapiens OX=9606 GN=RUVBL2 PE=1 SV=3	Q9Y230	RUVBL2	51 kDa		0,49	0,9	[]	unknown	13	20	20	14	18	17	17	18	15
116.1	TRUE	Empty	Isoform 5 of Protein transport protein Sec16A OS=Homo sapiens OX=9606 GN=SEC16A	O15027-5	SEC16A	254 kDa	TRUE	0,18	1,1	[]	unknown	10	14	20	13	17	15	16	9	27
116.2	TRUE	Empty	Protein transport protein Sec16A OS=Homo sapiens OX=9606 GN=SEC16A PE=1 SV=4	O15027	SEC16A	252 kDa	TRUE	0,18	1,1	[]	unknown	10	14	20	13	17	15	16	9	27
110.2	TRUE	Empty	Splicing factor 3B subunit 2 OS=Homo sapiens OX=9606 GN=SF3B2 PE=1 SV=1	E9PPJ0	SF3B2	98 kDa	TRUE	0,46	1,0	[]	unknown	12	18	13	13	14	13	13	15	14
120	TRUE	Empty	Lipoamide acyltransferase component of branched-chain alpha-keto acid dehydrogenase complex, mitochondrial OS=Homo sapiens OX=9606 GN=DBT PE=1 SV=3	P11182	DBT	53 kDa		0,38	1,0	[]	unknown	10	21	20	15	20	17	21	5	22
122	TRUE	Empty	SWI/SNF-related matrix-associated actin-dependent regulator of chromatin subfamily A member 5 OS=Homo sapiens OX=9606 GN=SMARCA5 PE=1 SV=1	O60264	SMARCA5	122 kDa	TRUE	0,53	0,9	[]	unknown	22	9	11	7	7	7	16	27	13
75.2	TRUE	Empty	Ubiquitin-60S ribosomal protein L40 (Fragment) OS=Homo sapiens OX=9606 GN=UBA52 PE=1 SV=1	M0R1M6	UBA52	13 kDa	TRUE	1,00	INF	[]	unknown	0	0	0	0	0	0	0	0	0
126.1	TRUE	Empty	40S ribosomal protein S4, X isoform OS=Homo sapiens OX=9606 GN=RPS4X PE=1 SV=2	P62701	RPS4X	30 kDa	TRUE	0,18	1,1	[]	unknown	9	14	13	12	18	13	13	11	14
123.1	TRUE	Empty	Peroxiredoxin-1 OS=Homo sapiens OX=9606 GN=PRDX1 PE=1 SV=1	Q06830	PRDX1	22 kDa	TRUE	0,23	1,1	[]	unknown	9	18	15	15	23	16	14	9	13
127	TRUE	Empty	Methylcrotonoyl-CoA carboxylase beta chain, mitochondrial OS=Homo sapiens OX=9606 GN=MCCC2 PE=1 SV=1	Q9HCC0	MCCC2	61 kDa		0,033	1,3	[]	unknown	5	16	18	19	19	19	15	5	25
128	TRUE	Empty	Nuclear pore complex protein Nup155 OS=Homo sapiens OX=9606 GN=NUP155 PE=1 SV=1	E9PF10 (+2)	NUP155	148 kDa		0,48	0,9	[]	unknown	10	18	17	11	13	16	16	12	17
129	TRUE	Empty	Pre-mRNA-splicing factor ATP-dependent RNA helicase DHX15 OS=Homo sapiens OX=9606 GN=DHX15 PE=1 SV=2	O43143	DHX15	91 kDa	TRUE	0,41	1,0	[]	unknown	15	13	15	13	12	8	11	23	17
130	TRUE	Empty	Aspartate--tRNA ligase, cytoplasmic OS=Homo sapiens OX=9606 GN=DARS PE=1 SV=2	P14868	DARS	57 kDa		0,27	1,0	[]	unknown	9	16	17	15	15	14	14	11	19
131	TRUE	Empty	Desmoglein-2 OS=Homo sapiens OX=9606 GN=DSG2 PE=1 SV=2	Q14126	DSG2	122 kDa		0,094	0,7	[]	unknown	24	18	15	11	15	11	13	16	16
132	TRUE	Empty	Propionyl-CoA carboxylase beta chain, mitochondrial OS=Homo sapiens OX=9606 GN=PCCB PE=1 SV=1	E7EX59	PCCB	62 kDa		0,081	1,2	[]	unknown	9	17	18	16	18	20	16	8	27
133	TRUE	Empty	Tight junction protein 1 (Zona occludens 1), isoform CRA_e OS=Homo sapiens OX=9606 GN=TJP1 PE=1 SV=1	G5E9E7 (+1)	TJP1	190 kDa	TRUE	< 0,00010	0,3	control high, sample low	unknown	52	10	21	3	6	5	5	23	15
135	TRUE	Empty	Angiomotin OS=Homo sapiens OX=9606 GN=AMOT PE=1 SV=1	Q4VCS5	AMOT	118 kDa	TRUE	0,00013	0,5	control high, sample low	unknown	33	14	21	9	14	11	9	13	9
121.1	TRUE	Empty	Bcl-2-associated transcription factor 1 OS=Homo sapiens OX=9606 GN=BCLAF1 PE=1 SV=2	Q9NYF8 (+1)	BCLAF1	106 kDa	TRUE	0,057	0,7	[]	unknown	25	11	21	9	11	11	13	20	14
49.3	TRUE	Empty	Heterogeneous nuclear ribonucleoprotein A1-like 2 OS=Homo sapiens OX=9606 GN=HNRNPA1L2 PE=2 SV=2	Q32P51	HNRNPA1L2	34 kDa	TRUE	0,089	1,2	[]	unknown	0	25	17	13	17	14	17	20	19
32.4	TRUE	Empty	Tubulin alpha-1A chain (Fragment) OS=Homo sapiens OX=9606 GN=TUBA1A PE=1 SV=1	F8VRZ4	TUBA1A	12 kDa	TRUE	1,00	INF	[]	unknown	0	0	0	0	0	0	0	0	0
137	TRUE	Empty	Thyroid hormone receptor-associated protein 3 OS=Homo sapiens OX=9606 GN=THRAP3 PE=1 SV=2	Q9Y2W1	THRAP3	109 kDa	TRUE	0,33	0,8	[]	unknown	21	12	19	9	13	14	15	20	16
125.1	TRUE	Empty	Host cell factor 1 OS=Homo sapiens OX=9606 GN=HCFC1 PE=1 SV=2	P51610	HCFC1	209 kDa	TRUE	0,40	1,0	[]	unknown	15	13	18	14	15	13	12	15	21
134.1	TRUE	Empty	Ubiquitin-associated protein 2-like OS=Homo sapiens OX=9606 GN=UBAP2L PE=1 SV=2	Q14157 (+1)	UBAP2L	115 kDa	TRUE	0,36	1,0	[]	unknown	7	20	24	14	18	12	14	14	29
138.1	TRUE	Empty	40S ribosomal protein S3 OS=Homo sapiens OX=9606 GN=RPS3 PE=1 SV=2	P23396	RPS3	27 kDa	TRUE	0,35	1,0	[]	unknown	9	17	18	15	19	14	13	10	17
139	TRUE	Empty	Heterogeneous nuclear ribonucleoprotein F OS=Homo sapiens OX=9606 GN=HNRNPF PE=1 SV=3	P52597	HNRNPF	46 kDa	TRUE	0,47	0,9	[]	unknown	12	20	14	14	17	11	15	16	14
140.1	TRUE	Empty	ATP-dependent RNA helicase DDX1 OS=Homo sapiens OX=9606 GN=DDX1 PE=1 SV=2	Q92499	DDX1	82 kDa	TRUE	0,31	1,0	[]	unknown	9	25	10	9	15	15	14	12	25
141	TRUE	Empty	Cytoskeleton-associated protein 4 OS=Homo sapiens OX=9606 GN=CKAP4 PE=1 SV=2	Q07065	CKAP4	66 kDa	TRUE	0,51	0,9	[]	unknown	9	15	19	12	11	11	11	8	27
134.2	TRUE	Empty	Isoform 2 of Ubiquitin-associated protein 2-like OS=Homo sapiens OX=9606 GN=UBAP2L	Q14157-1 (+1)	UBAP2L	104 kDa	TRUE	0,28	1,0	[]	unknown	7	20	22	13	18	12	14	14	30
51.1	TRUE	Empty	Eukaryotic initiation factor 4A-I OS=Homo sapiens OX=9606 GN=EIF4A1 PE=1 SV=1	P60842	EIF4A1	46 kDa	TRUE	0,18	1,1	[]	unknown	10	19	13	14	19	15	18	11	16
45.2	TRUE	Empty	Heterogeneous nuclear ribonucleoprotein M (Fragment) OS=Homo sapiens OX=9606 GN=HNRNPM PE=1 SV=1	M0QZM1	HNRNPM	40 kDa	TRUE	0,052	1,3	[]	unknown	6	16	7	12	13	17	17	10	8
31.2	TRUE	Empty	Pyruvate carboxylase, mitochondrial OS=Homo sapiens OX=9606 GN=PC PE=1 SV=1	A0A494C0T2	PC	58 kDa	TRUE	1,00	INF	[]	unknown	0	0	0	0	0	0	0	0	0
142	TRUE	Empty	Eukaryotic translation initiation factor 3 subunit C OS=Homo sapiens OX=9606 GN=EIF3C PE=1 SV=1	Q99613	EIF3C	105 kDa		0,13	1,1	[]	unknown	12	13	15	15	18	14	10	13	22
80.1	TRUE	Empty	Lamina-associated polypeptide 2, isoform alpha OS=Homo sapiens OX=9606 GN=TMPO PE=1 SV=2	P42166	TMPO	75 kDa	TRUE	0,27	0,8	[]	unknown	17	18	23	16	20	11	11	16	21
143	TRUE	Empty	Eukaryotic translation initiation factor 3 subunit B OS=Homo sapiens OX=9606 GN=EIF3B PE=1 SV=3	P55884 (+1)	EIF3B	92 kDa		0,21	1,1	[]	unknown	11	18	15	16	12	16	14	13	24
125.2	TRUE	Empty	Host cell factor 1 OS=Homo sapiens OX=9606 GN=HCFC1 PE=1 SV=2	A6NEM2 (+1)	HCFC1	213 kDa	TRUE	0,48	0,9	[]	unknown	14	13	18	13	14	12	11	15	20
121.2	TRUE	Empty	Bcl-2-associated transcription factor 1 OS=Homo sapiens OX=9606 GN=BCLAF1 PE=1 SV=1	E9PK91 (+1)	BCLAF1	100 kDa	TRUE	0,078	0,7	[]	unknown	24	10	19	8	11	10	12	19	14
136.1	TRUE	Empty	Elongation factor 1-alpha 1 OS=Homo sapiens OX=9606 GN=EEF1A1 PE=1 SV=1	P68104	EEF1A1	50 kDa	TRUE	0,095	1,2	[]	unknown	10	13	13	13	18	15	14	11	16
106.2	TRUE	Empty	Heterogeneous nuclear ribonucleoprotein L (Fragment) OS=Homo sapiens OX=9606 GN=HNRNPL PE=1 SV=1	A0A3B3ITJ4	HNRNPL	59 kDa	TRUE	0,47	0,9	[]	unknown	16	18	18	12	14	12	23	16	16
144.1	TRUE	Empty	60S ribosomal protein L7a OS=Homo sapiens OX=9606 GN=RPL7A PE=1 SV=2	P62424	RPL7A	30 kDa	TRUE	0,28	1,0	[]	unknown	12	16	18	17	15	18	15	15	15
10.4	TRUE	Empty	Beta-actin-like protein 2 OS=Homo sapiens OX=9606 GN=ACTBL2 PE=1 SV=2	Q562R1	ACTBL2	42 kDa	TRUE	0,16	0,8	[]	unknown	21	15	14	14	14	12	10	13	12
145.1	TRUE	Empty	Y-box-binding protein 3 OS=Homo sapiens OX=9606 GN=YBX3 PE=1 SV=4	P16989	YBX3	40 kDa	TRUE	0,28	1,0	[]	unknown	7	18	23	18	18	17	15	10	21
13.5	TRUE	Empty	Polyadenylate-binding protein 3 OS=Homo sapiens OX=9606 GN=PABPC3 PE=1 SV=2	Q9H361	PABPC3	70 kDa	TRUE	0,31	1,0	[]	unknown	9	16	19	14	19	17	13	10	17
146	TRUE	Empty	Importin subunit alpha-1 OS=Homo sapiens OX=9606 GN=KPNA2 PE=1 SV=1	P52292	KPNA2	58 kDa		0,25	1,1	[]	unknown	11	21	12	14	16	14	16	15	18
138.2	TRUE	Empty	40S ribosomal protein S3 OS=Homo sapiens OX=9606 GN=RPS3 PE=1 SV=1	E9PL09	RPS3	25 kDa	TRUE	0,34	1,0	[]	unknown	8	15	17	14	17	13	13	9	15
147.1	TRUE	Empty	La-related protein 1 OS=Homo sapiens OX=9606 GN=LARP1 PE=1 SV=2	Q6PKG0	LARP1	124 kDa	TRUE	0,14	1,2	[]	unknown	8	13	11	13	13	12	15	7	15
148	TRUE	Empty	DNA-directed RNA polymerase II subunit RPB1 OS=Homo sapiens OX=9606 GN=POLR2A PE=4 SV=1	A0A590UJN4	POLR2A	217 kDa		0,47	1,0	[]	unknown	10	14	16	14	14	8	7	19	14
149	TRUE	Empty	DNA-directed RNA polymerase subunit beta OS=Homo sapiens OX=9606 GN=POLR2B PE=1 SV=2	C9J2Y9 (+1)	POLR2B	133 kDa		0,086	1,2	[]	unknown	11	18	9	16	18	14	14	16	14
150	TRUE	Empty	40S ribosomal protein S9 OS=Homo sapiens OX=9606 GN=RPS9 PE=1 SV=3	P46781	RPS9	23 kDa		0,42	1,0	[]	unknown	10	10	11	10	11	11	10	11	8
151	TRUE	Empty	Double-stranded RNA-specific adenosine deaminase OS=Homo sapiens OX=9606 GN=ADAR PE=1 SV=4	P55265 (+1)	ADAR	136 kDa		0,16	0,7	[]	unknown	16	15	16	13	12	10	12	14	9
152	TRUE	Empty	Nucleolar GTP-binding protein 1 OS=Homo sapiens OX=9606 GN=GTPBP4 PE=1 SV=3	Q9BZE4	GTPBP4	74 kDa		0,53	0,9	[]	unknown	14	12	12	10	13	10	12	15	10
51.2	TRUE	Empty	Eukaryotic initiation factor 4A-III OS=Homo sapiens OX=9606 GN=EIF4A3 PE=1 SV=4	P38919	EIF4A3	47 kDa	TRUE	0,21	1,1	[]	unknown	10	16	11	11	12	11	16	16	15
154	TRUE	Empty	pre-rRNA 2'-O-ribose RNA methyltransferase FTSJ3 OS=Homo sapiens OX=9606 GN=FTSJ3 PE=1 SV=2	Q8IY81	FTSJ3	97 kDa		0,39	1,0	[]	unknown	16	12	12	7	12	10	13	22	15
155	TRUE	Empty	Utrophin OS=Homo sapiens OX=9606 GN=UTRN PE=1 SV=2	P46939	UTRN	394 kDa	TRUE	0,012	0,6	[]	unknown	16	18	16	5	6	6	9	5	27
157.1	TRUE	Empty	Ataxin-2-like protein OS=Homo sapiens OX=9606 GN=ATXN2L PE=1 SV=2	Q8WWM7	ATXN2L	113 kDa	TRUE	0,15	1,2	[]	unknown	5	20	11	15	15	17	14	5	17
158	TRUE	Empty	60S ribosomal protein L7 OS=Homo sapiens OX=9606 GN=RPL7 PE=1 SV=1	P18124	RPL7	29 kDa		0,40	1,0	[]	unknown	10	12	16	11	13	10	11	13	17
159	TRUE	Empty	Arginine--tRNA ligase, cytoplasmic OS=Homo sapiens OX=9606 GN=RARS PE=1 SV=2	P54136	RARS	75 kDa		0,030	1,4	[]	unknown	7	15	12	20	17	18	15	6	16
161	TRUE	Empty	RuvB-like 1 OS=Homo sapiens OX=9606 GN=RUVBL1 PE=1 SV=1	Q9Y265	RUVBL1	50 kDa		0,42	1,0	[]	unknown	14	16	15	12	18	14	14	14	15
162	TRUE	Empty	Isoform 2 of ATP-dependent RNA helicase DHX30 OS=Homo sapiens OX=9606 GN=DHX30	Q7L2E3-2	DHX30	136 kDa		0,19	1,1	[]	unknown	13	15	12	9	9	12	16	16	26
164	TRUE	Empty	DNA helicase OS=Homo sapiens OX=9606 GN=MCM4 PE=1 SV=1	A0A3B3IT92	MCM4	101 kDa	TRUE	0,14	0,7	[]	unknown	12	19	18	11	15	8	5	14	19
165	TRUE	Empty	Structural maintenance of chromosomes protein 2 OS=Homo sapiens OX=9606 GN=SMC2 PE=1 SV=2	O95347	SMC2	136 kDa		0,40	1,0	[]	unknown	6	15	17	15	14	11	9	9	17
166	TRUE	Empty	Probable 28S rRNA (cytosine(4447)-C(5))-methyltransferase OS=Homo sapiens OX=9606 GN=NOP2 PE=1 SV=2	P46087 (+1)	NOP2	89 kDa		0,36	1,0	[]	unknown	17	15	10	14	10	12	14	21	13
167	TRUE	Empty	40S ribosomal protein S3a OS=Homo sapiens OX=9606 GN=RPS3A PE=1 SV=2	P61247	RPS3A	30 kDa		0,38	1,0	[]	unknown	5	13	18	12	19	10	8	8	15
168	TRUE	Empty	Ribosomal RNA processing protein 1 homolog B OS=Homo sapiens OX=9606 GN=RRP1B PE=1 SV=3	Q14684	RRP1B	84 kDa		0,42	1,0	[]	unknown	18	15	6	7	11	11	12	22	13
169.1	TRUE	Empty	Splicing factor 3A subunit 1 OS=Homo sapiens OX=9606 GN=SF3A1 PE=1 SV=1	Q15459	SF3A1	89 kDa	TRUE	0,32	1,0	[]	unknown	15	12	12	10	12	10	16	20	12
163.1	TRUE	Empty	Plasminogen activator inhibitor 1 RNA-binding protein OS=Homo sapiens OX=9606 GN=SERBP1 PE=1 SV=2	Q8NC51	SERBP1	45 kDa	TRUE	0,065	1,3	[]	unknown	7	16	11	16	15	17	16	9	13
17.2	TRUE	Empty	Heat shock 70 kDa protein 6 OS=Homo sapiens OX=9606 GN=HSPA6 PE=1 SV=2	P17066	HSPA6	71 kDa	TRUE	0,45	1,0	[]	unknown	9	13	17	14	13	12	14	8	14
140.2	TRUE	Empty	Isoform 2 of ATP-dependent RNA helicase DDX1 OS=Homo sapiens OX=9606 GN=DDX1	Q92499-2	DDX1	70 kDa	TRUE	0,30	1,0	[]	unknown	7	21	8	8	12	12	12	9	22
170	TRUE	Empty	40S ribosomal protein S8 OS=Homo sapiens OX=9606 GN=RPS8 PE=1 SV=2	P62241 (+1)	RPS8	24 kDa		0,42	1,0	[]	unknown	12	12	15	14	16	12	11	11	12
124.1	TRUE	Empty	Histone H3 (Fragment) OS=Homo sapiens OX=9606 GN=H3-3B PE=1 SV=1	K7EK07 (+3)	H3-3B	15 kDa	TRUE	0,38	1,1	[]	unknown	6	2	6	3	6	2	3	9	7
171	TRUE	Empty	DNA replication licensing factor MCM2 OS=Homo sapiens OX=9606 GN=MCM2 PE=1 SV=4	P49736	MCM2	102 kDa		0,22	0,8	[]	unknown	9	18	18	13	17	9	7	12	12
172	TRUE	Empty	Nuclear pore complex protein Nup98-Nup96 OS=Homo sapiens OX=9606 GN=NUP98 PE=1 SV=4	P52948 (+1)	NUP98	198 kDa		0,33	0,8	[]	unknown	20	12	11	11	15	5	9	18	13
173.1	TRUE	Empty	Methionine--tRNA ligase, cytoplasmic OS=Homo sapiens OX=9606 GN=MARS PE=1 SV=2	P56192	MARS	101 kDa	TRUE	0,19	1,1	[]	unknown	7	15	15	14	17	13	11	8	19
174	TRUE	Empty	Enhancer of mRNA-decapping protein 4 OS=Homo sapiens OX=9606 GN=EDC4 PE=1 SV=1	Q6P2E9	EDC4	152 kDa		0,12	1,2	[]	unknown	8	13	14	13	15	13	14	7	21
10.5	TRUE	Empty	Putative beta-actin-like protein 3 OS=Homo sapiens OX=9606 GN=POTEKP PE=5 SV=1	Q9BYX7	POTEKP	42 kDa	TRUE	0,016	0,6	[]	unknown	22	15	18	12	17	10	0	12	16
177	TRUE	Empty	Emerin OS=Homo sapiens OX=9606 GN=EMD PE=1 SV=1	P50402	EMD	29 kDa		0,47	1,0	[]	unknown	10	18	12	14	17	15	14	5	11
178	TRUE	Empty	Methylcrotonoyl-CoA carboxylase subunit alpha, mitochondrial OS=Homo sapiens OX=9606 GN=MCCC1 PE=1 SV=3	Q96RQ3	MCCC1	80 kDa		0,14	1,2	[]	unknown	4	14	15	13	14	18	11	3	18
179	TRUE	Empty	U1 small nuclear ribonucleoprotein 70 kDa OS=Homo sapiens OX=9606 GN=SNRNP70 PE=1 SV=2	P08621	SNRNP70	52 kDa		0,41	0,9	[]	unknown	18	12	10	9	9	12	11	19	9
176.1	TRUE	Empty	Ras GTPase-activating-like protein IQGAP1 OS=Homo sapiens OX=9606 GN=IQGAP1 PE=1 SV=1	P46940	IQGAP1	189 kDa	TRUE	0,24	1,1	[]	unknown	7	15	10	12	8	11	8	4	27
180	TRUE	Empty	182 kDa tankyrase-1-binding protein OS=Homo sapiens OX=9606 GN=TNKS1BP1 PE=1 SV=4	Q9C0C2	TNKS1BP1	182 kDa		0,47	1,0	[]	unknown	7	16	18	15	15	11	8	6	23
182.1	TRUE	Empty	60 kDa heat shock protein, mitochondrial OS=Homo sapiens OX=9606 GN=HSPD1 PE=1 SV=2	P10809	HSPD1	61 kDa	TRUE	0,32	1,0	[]	unknown	12	12	12	11	12	13	14	9	15
183	TRUE	Empty	Metastasis-associated protein MTA2 OS=Homo sapiens OX=9606 GN=MTA2 PE=1 SV=1	O94776	MTA2	75 kDa	TRUE	0,53	0,9	[]	unknown	10	11	13	9	12	7	6	15	13
175.1	TRUE	Empty	Histone H1.3 OS=Homo sapiens OX=9606 GN=H1-3 PE=1 SV=2	P16402	H1-3	22 kDa	TRUE	0,27	1,1	[]	unknown	16	10	12	10	14	10	12	21	13
184	TRUE	Empty	ELAV-like protein 1 OS=Homo sapiens OX=9606 GN=ELAVL1 PE=1 SV=2	Q15717 (+1)	ELAVL1	36 kDa	TRUE	0,52	0,9	[]	unknown	10	14	15	10	14	12	11	10	14
185.1	TRUE	Empty	U3 small nucleolar RNA-associated protein 14 homolog A OS=Homo sapiens OX=9606 GN=UTP14A PE=1 SV=1	Q9BVJ6	UTP14A	88 kDa	TRUE	0,38	1,0	[]	unknown	17	9	8	5	8	5	13	28	9
80.2	TRUE	Empty	Lamina-associated polypeptide 2, isoforms beta/gamma OS=Homo sapiens OX=9606 GN=TMPO PE=1 SV=2	P42167	TMPO	51 kDa	TRUE	0,37	0,8	[]	unknown	15	15	16	12	17	12	11	15	11
181.1	TRUE	Empty	Polypyrimidine tract binding protein 1, isoform CRA_b OS=Homo sapiens OX=9606 GN=PTBP1 PE=1 SV=4	A6NLN1 (+3)	PTBP1	57 kDa	TRUE	0,13	0,7	[]	unknown	11	18	19	7	15	6	8	17	17
187	TRUE	Empty	DNA replication licensing factor MCM6 OS=Homo sapiens OX=9606 GN=MCM6 PE=1 SV=1	Q14566	MCM6	93 kDa		0,25	0,8	[]	unknown	12	14	10	7	12	8	5	13	11
188	TRUE	Empty	5'-3' exoribonuclease 2 OS=Homo sapiens OX=9606 GN=XRN2 PE=1 SV=1	Q9H0D6 (+1)	XRN2	109 kDa		0,51	0,9	[]	unknown	11	15	11	10	8	10	9	16	16
41.3	TRUE	Empty	Histone H2B OS=Homo sapiens OX=9606 PE=1 SV=1	A0A2R8Y619		13 kDa	TRUE	1,00	INF	[]	unknown	0	0	0	0	0	0	0	0	0
189	TRUE	Empty	Ribosomal L1 domain-containing protein 1 OS=Homo sapiens OX=9606 GN=RSL1D1 PE=1 SV=3	O76021	RSL1D1	55 kDa		0,49	0,9	[]	unknown	16	11	8	6	10	4	9	23	14
190	TRUE	Empty	Isoform D of Protein SON OS=Homo sapiens OX=9606 GN=SON	P18583-5	SON	267 kDa		0,43	1,0	[]	unknown	24	10	2	5	6	7	14	32	6
186.1	TRUE	Empty	Kinesin-1 heavy chain OS=Homo sapiens OX=9606 GN=KIF5B PE=1 SV=1	P33176	KIF5B	110 kDa	TRUE	0,40	1,0	[]	unknown	9	17	11	14	12	13	9	9	16
191	TRUE	Empty	Ras GTPase-activating protein-binding protein 1 OS=Homo sapiens OX=9606 GN=G3BP1 PE=1 SV=1	Q13283	G3BP1	52 kDa		0,14	1,2	[]	unknown	6	16	12	15	16	12	9	11	16
192	TRUE	Empty	Structural maintenance of chromosomes protein 4 OS=Homo sapiens OX=9606 GN=SMC4 PE=1 SV=2	Q9NTJ3	SMC4	147 kDa		0,18	1,1	[]	unknown	5	13	12	16	10	7	10	7	19
193	TRUE	Empty	Neurofilament medium polypeptide OS=Homo sapiens OX=9606 GN=NEFM PE=1 SV=1	E7ESP9 (+1)	NEFM	98 kDa	TRUE	0,0018	0,5	[]	unknown	32	4	14	4	6	3	7	13	17
157.2	TRUE	Empty	Ataxin-2-like protein OS=Homo sapiens OX=9606 GN=ATXN2L PE=1 SV=1	H3BUF6	ATXN2L	113 kDa	TRUE	0,14	1,2	[]	unknown	5	18	9	13	13	15	13	4	17
194	TRUE	Empty	Caprin-1 OS=Homo sapiens OX=9606 GN=CAPRIN1 PE=1 SV=2	Q14444 (+1)	CAPRIN1	78 kDa		0,28	1,1	[]	unknown	9	13	12	13	12	11	9	10	17
195	TRUE	Empty	Nuclear pore complex protein Nup205 OS=Homo sapiens OX=9606 GN=NUP205 PE=1 SV=3	Q92621	NUP205	228 kDa		0,31	0,8	[]	unknown	12	13	11	8	6	6	11	18	9
1.3	TRUE	Empty	Myosin-11 OS=Homo sapiens OX=9606 GN=MYH11 PE=1 SV=3	P35749 (+3)	MYH11	227 kDa	TRUE	0,00011	INF	control low, sample high	unknown	0	0	0	0	0	10	11	0	0
196	TRUE	Empty	Ubiquitin-like modifier-activating enzyme 1 OS=Homo sapiens OX=9606 GN=UBA1 PE=1 SV=3	P22314 (+1)	UBA1	118 kDa		0,23	1,1	[]	unknown	5	16	14	13	14	13	10	10	16
6.3	TRUE	Empty	Spectrin beta chain, non-erythrocytic 2 OS=Homo sapiens OX=9606 GN=SPTBN2 PE=1 SV=3	O15020	SPTBN2	271 kDa	TRUE	< 0,00010	0,3	control high, sample low	unknown	34	12	14	2	6	2	3	11	16
197	TRUE	Empty	T-complex protein 1 subunit theta OS=Homo sapiens OX=9606 GN=CCT8 PE=1 SV=4	P50990	CCT8	60 kDa		0,28	1,1	[]	unknown	6	18	9	15	14	14	12	5	10
87.2	TRUE	Empty	Isoform 3 of Heterogeneous nuclear ribonucleoproteins C1/C2 OS=Homo sapiens OX=9606 GN=HNRNPC	P07910-3	HNRNPC	25 kDa	TRUE	1,00	INF	[]	unknown	0	0	0	0	0	0	0	0	0
198	TRUE	Empty	Eukaryotic translation initiation factor 3 subunit E OS=Homo sapiens OX=9606 GN=EIF3E PE=1 SV=1	P60228	EIF3E	52 kDa		0,19	1,1	[]	unknown	8	13	8	10	10	10	12	7	17
199	TRUE	Empty	Probable ubiquitin carboxyl-terminal hydrolase FAF-X OS=Homo sapiens OX=9606 GN=USP9X PE=1 SV=3	Q93008 (+1)	USP9X	292 kDa		0,057	1,3	[]	unknown	4	14	9	12	15	8	10	9	18
163.2	TRUE	Empty	Isoform 3 of Plasminogen activator inhibitor 1 RNA-binding protein OS=Homo sapiens OX=9606 GN=SERBP1	Q8NC51-3	SERBP1	43 kDa	TRUE	0,061	1,3	[]	unknown	6	15	9	15	13	14	16	9	11
200.1	TRUE	Empty	Programmed cell death 6-interacting protein OS=Homo sapiens OX=9606 GN=PDCD6IP PE=1 SV=1	Q8WUM4	PDCD6IP	96 kDa	TRUE	0,31	1,0	[]	unknown	4	13	13	13	10	11	9	5	15
16.7	TRUE	Empty	Tubulin beta-6 chain OS=Homo sapiens OX=9606 GN=TUBB6 PE=1 SV=1	Q9BUF5	TUBB6	50 kDa	TRUE	0,12	1,2	[]	unknown	8	15	10	14	15	12	12	14	12
15.2	TRUE	Empty	RanBP2-like and GRIP domain-containing protein 3 OS=Homo sapiens OX=9606 GN=RGPD3 PE=3 SV=2	A6NKT7 (+1)	RGPD3	197 kDa	TRUE	1,00	INF	[]	unknown	0	0	0	0	0	0	0	0	0
10.6	TRUE	Empty	POTE ankyrin domain family member I OS=Homo sapiens OX=9606 GN=POTEI PE=3 SV=1	P0CG38	POTEI	121 kDa	TRUE	1,00	INF	[]	unknown	0	0	0	0	0	0	0	0	0
202	TRUE	Empty	Insulin-like growth factor 2 mRNA-binding protein 3 OS=Homo sapiens OX=9606 GN=IGF2BP3 PE=1 SV=2	O00425	IGF2BP3	64 kDa	TRUE	0,19	1,1	[]	unknown	6	13	11	13	13	13	9	6	14
203	TRUE	Empty	Exosome component 10 OS=Homo sapiens OX=9606 GN=EXOSC10 PE=1 SV=2	Q01780	EXOSC10	101 kDa		0,037	0,6	[]	unknown	11	19	16	7	12	6	7	15	11
204	TRUE	Empty	Gem-associated protein 5 OS=Homo sapiens OX=9606 GN=GEMIN5 PE=1 SV=3	Q8TEQ6	GEMIN5	169 kDa		0,018	1,5	[]	unknown	6	14	5	15	13	12	15	11	9
205	TRUE	Empty	RRP12-like protein OS=Homo sapiens OX=9606 GN=RRP12 PE=1 SV=2	Q5JTH9	RRP12	144 kDa		0,40	0,9	[]	unknown	17	13	7	8	9	7	7	24	8
44.2	TRUE	Empty	Alpha-actinin-1 OS=Homo sapiens OX=9606 GN=ACTN1 PE=1 SV=2	P12814 (+1)	ACTN1	103 kDa	TRUE	0,013	0,6	[]	unknown	22	19	6	10	12	9	6	8	9
206	TRUE	Empty	T-complex protein 1 subunit beta OS=Homo sapiens OX=9606 GN=CCT2 PE=1 SV=4	P78371	CCT2	57 kDa		0,23	1,1	[]	unknown	6	15	13	12	12	12	9	10	19
209	TRUE	Empty	40S ribosomal protein S13 OS=Homo sapiens OX=9606 GN=RPS13 PE=1 SV=2	P62277	RPS13	17 kDa		0,39	0,8	[]	unknown	2	13	17	8	13	9	9	4	11
144.2	TRUE	Empty	60S ribosomal protein L7a (Fragment) OS=Homo sapiens OX=9606 GN=RPL7A PE=1 SV=1	Q5T8U3	RPL7A	22 kDa	TRUE	0,35	1,0	[]	unknown	10	13	13	12	10	14	12	13	12
44.3	TRUE	Empty	Isoform 2 of Alpha-actinin-1 OS=Homo sapiens OX=9606 GN=ACTN1	P12814-2	ACTN1	103 kDa	TRUE	0,013	0,6	[]	unknown	22	19	6	10	12	9	6	8	9
210	TRUE	Empty	Serine/arginine-rich splicing factor 9 OS=Homo sapiens OX=9606 GN=SRSF9 PE=1 SV=1	Q13242	SRSF9	26 kDa	TRUE	0,52	0,9	[]	unknown	17	12	7	4	8	11	12	22	10
208.1	TRUE	Empty	Dedicator of cytokinesis protein 7 OS=Homo sapiens OX=9606 GN=DOCK7 PE=1 SV=4	Q96N67 (+1)	DOCK7	243 kDa	TRUE	0,0086	0,6	[]	unknown	18	13	18	7	8	9	7	5	19
207.1	TRUE	Empty	Heterogeneous nuclear ribonucleoprotein D0 OS=Homo sapiens OX=9606 GN=HNRNPD PE=1 SV=1	Q14103 (+1)	HNRNPD	38 kDa	TRUE	0,43	0,9	[]	unknown	6	13	19	10	8	9	13	10	16
211.1	TRUE	Empty	DNA topoisomerase 1 OS=Homo sapiens OX=9606 GN=TOP1 PE=1 SV=2	P11387	TOP1	91 kDa	TRUE	0,37	0,8	[]	unknown	15	10	8	6	7	7	10	15	10
212.1	TRUE	Empty	Zinc finger CCCH-type antiviral protein 1 OS=Homo sapiens OX=9606 GN=ZC3HAV1 PE=1 SV=3	Q7Z2W4	ZC3HAV1	101 kDa	TRUE	0,29	0,8	[]	unknown	11	14	13	9	13	10	9	9	11
94.2	TRUE	Empty	Drebrin (Fragment) OS=Homo sapiens OX=9606 GN=DBN1 PE=1 SV=1	D6R9W4	DBN1	36 kDa	TRUE	0,087	0,7	[]	unknown	21	11	13	8	9	8	10	12	15
214	TRUE	Empty	Structural maintenance of chromosomes flexible hinge domain-containing protein 1 OS=Homo sapiens OX=9606 GN=SMCHD1 PE=1 SV=2	A6NHR9	SMCHD1	226 kDa		0,32	1,1	[]	unknown	7	9	11	9	13	7	3	11	14
213.1	TRUE	Empty	40S ribosomal protein S2 OS=Homo sapiens OX=9606 GN=RPS2 PE=1 SV=2	P15880	RPS2	31 kDa	TRUE	0,17	1,2	[]	unknown	4	13	10	12	12	11	11	5	12
215	TRUE	Empty	RNA-binding protein FUS OS=Homo sapiens OX=9606 GN=FUS PE=1 SV=1	P35637 (+1)	FUS	53 kDa	TRUE	0,40	1,0	[]	unknown	9	16	11	12	15	12	12	12	8
216	TRUE	Empty	Ran GTPase-activating protein 1 OS=Homo sapiens OX=9606 GN=RANGAP1 PE=1 SV=1	P46060	RANGAP1	64 kDa		0,41	0,9	[]	unknown	13	14	13	11	11	12	7	13	15
217	TRUE	Empty	Myosin-14 OS=Homo sapiens OX=9606 GN=MYH14 PE=1 SV=2	Q7Z406 (+1)	MYH14	228 kDa	TRUE	0,14	0,7	[]	unknown	18	10	8	9	8	6	4	8	16
218	TRUE	Empty	DNA topoisomerase 2-beta OS=Homo sapiens OX=9606 GN=TOP2B PE=1 SV=3	Q02880 (+1)	TOP2B	183 kDa	TRUE	0,31	1,1	[]	unknown	20	3	5	4	3	2	10	35	5
219	TRUE	Empty	Nucleolar protein 56 OS=Homo sapiens OX=9606 GN=NOP56 PE=1 SV=4	O00567	NOP56	66 kDa		0,19	0,8	[]	unknown	24	11	5	4	5	4	10	27	10
220	TRUE	Empty	Isoform 2 of Cold shock domain-containing protein E1 OS=Homo sapiens OX=9606 GN=CSDE1	O75534-2 (+1)	CSDE1	86 kDa		0,026	1,5	[]	unknown	3	13	6	12	11	11	8	8	16
221	TRUE	Empty	Isoform 1AC of Catenin delta-1 OS=Homo sapiens OX=9606 GN=CTNND1	O60716-3 (+1)	CTNND1	105 kDa		0,23	0,8	[]	unknown	12	16	11	10	8	11	10	8	13
222	TRUE	Empty	X-ray repair cross-complementing protein 5 OS=Homo sapiens OX=9606 GN=XRCC5 PE=1 SV=3	P13010	XRCC5	83 kDa		0,42	0,9	[]	unknown	9	13	14	8	17	4	8	12	13
224	TRUE	Empty	Nuclear pore complex protein Nup133 OS=Homo sapiens OX=9606 GN=NUP133 PE=1 SV=2	Q8WUM0	NUP133	129 kDa		0,28	1,1	[]	unknown	13	9	10	10	9	9	10	19	11
223.1	TRUE	Empty	Isoform 2 of MICOS complex subunit MIC60 OS=Homo sapiens OX=9606 GN=IMMT	Q16891-2	IMMT	83 kDa	TRUE	0,15	0,7	[]	unknown	7	14	13	5	4	9	11	4	15
11.2	TRUE	Empty	Clathrin heavy chain 2 OS=Homo sapiens OX=9606 GN=CLTCL1 PE=1 SV=2	P53675	CLTCL1	187 kDa	TRUE	0,013	INF	[]	unknown	0	0	0	0	0	10	0	0	0
225	TRUE	Empty	Protein scribble homolog OS=Homo sapiens OX=9606 GN=SCRIB PE=1 SV=1	A0A0G2JNZ2 (+3)	SCRIB	175 kDa		0,0022	0,5	[]	unknown	21	12	12	3	7	4	4	13	13
226.1	TRUE	Empty	ATP synthase subunit alpha, mitochondrial OS=Homo sapiens OX=9606 GN=ATP5F1A PE=1 SV=1	P25705	ATP5F1A	60 kDa	TRUE	0,22	0,8	[]	unknown	8	14	13	8	7	9	7	6	16
228	TRUE	Empty	Zinc finger RNA-binding protein OS=Homo sapiens OX=9606 GN=ZFR PE=1 SV=2	Q96KR1	ZFR	117 kDa		0,39	0,8	[]	unknown	11	14	7	8	8	7	10	11	10
229	TRUE	Empty	Structural maintenance of chromosomes protein 3 OS=Homo sapiens OX=9606 GN=SMC3 PE=1 SV=2	Q9UQE7	SMC3	142 kDa		0,36	0,8	[]	unknown	14	14	8	12	9	9	10	13	7
232	TRUE	Empty	ATP-dependent RNA helicase DDX50 OS=Homo sapiens OX=9606 GN=DDX50 PE=1 SV=1	Q9BQ39	DDX50	83 kDa	TRUE	0,26	1,1	[]	unknown	13	9	8	4	6	7	11	20	17
233	TRUE	Empty	Apoptotic chromatin condensation inducer in the nucleus OS=Homo sapiens OX=9606 GN=ACIN1 PE=1 SV=2	Q9UKV3 (+1)	ACIN1	152 kDa		0,19	0,7	[]	unknown	20	11	6	6	4	9	11	21	4
234	TRUE	Empty	tRNA-splicing ligase RtcB homolog OS=Homo sapiens OX=9606 GN=RTCB PE=1 SV=1	Q9Y3I0	RTCB	55 kDa		0,48	1,0	[]	unknown	8	15	8	10	9	11	10	8	11
235	TRUE	Empty	Scaffold attachment factor B1 OS=Homo sapiens OX=9606 GN=SAFB PE=1 SV=4	Q15424 (+2)	SAFB	103 kDa	TRUE	0,43	0,9	[]	unknown	18	12	7	7	8	6	14	22	7
231.1	TRUE	Empty	Microtubule-associated protein OS=Homo sapiens OX=9606 GN=MAP4 PE=1 SV=1	E7EVA0	MAP4	245 kDa	TRUE	0,045	1,4	[]	unknown	3	12	9	13	10	12	10	12	10
236.1	TRUE	Empty	Protein arginine N-methyltransferase 1 OS=Homo sapiens OX=9606 GN=PRMT1 PE=1 SV=1	E9PKG1 (+3)	PRMT1	38 kDa	TRUE	0,33	1,0	[]	unknown	9	14	11	11	11	13	14	9	12
237	TRUE	Empty	Stress-70 protein, mitochondrial OS=Homo sapiens OX=9606 GN=HSPA9 PE=1 SV=2	P38646	HSPA9	74 kDa	TRUE	0,26	1,1	[]	unknown	10	10	7	8	8	12	12	7	12
201.1	TRUE	Empty	Isoform 2 of ATPase family AAA domain-containing protein 3A OS=Homo sapiens OX=9606 GN=ATAD3A	Q9NVI7-2	ATAD3A	66 kDa	TRUE	0,29	1,1	[]	unknown	3	11	12	4	7	11	11	3	20
160.1	TRUE	Empty	ADP/ATP translocase 2 OS=Homo sapiens OX=9606 GN=SLC25A5 PE=1 SV=7	P05141	SLC25A5	33 kDa	TRUE	0,48	1,0	[]	unknown	8	12	12	8	12	11	13	6	11
238	TRUE	Empty	Histone H2A.Z OS=Homo sapiens OX=9606 GN=H2AZ1 PE=1 SV=2	P0C0S5 (+1)	H2AZ1	14 kDa	TRUE	0,51	0,9	[]	unknown	9	4	5	3	4	4	5	10	6
19.2	TRUE	Empty	Cytoplasmic dynein 1 heavy chain 1 (Fragment) OS=Homo sapiens OX=9606 GN=DYNC1H1 PE=1 SV=1	A0A2R8Y542	DYNC1H1	122 kDa	TRUE	1,00	INF	[]	unknown	0	0	0	0	0	0	0	0	0
240	TRUE	Empty	Pre-mRNA-processing factor 19 OS=Homo sapiens OX=9606 GN=PRPF19 PE=1 SV=1	Q9UMS4	PRPF19	55 kDa		0,25	0,8	[]	unknown	11	12	13	5	10	6	6	15	14
239.1	TRUE	Empty	Band 4.1-like protein 2 OS=Homo sapiens OX=9606 GN=EPB41L2 PE=1 SV=1	O43491	EPB41L2	113 kDa	TRUE	0,16	0,7	[]	unknown	7	14	12	7	10	10	5	5	10
124.2	TRUE	Empty	Histone H3 OS=Homo sapiens OX=9606 GN=HIST2H3PS2 PE=1 SV=1	Q5TEC6	HIST2H3PS2	15 kDa	TRUE	0,52	1,0	[]	unknown	6	4	3	3	2	4	4	8	4
223.2	TRUE	Empty	MICOS complex subunit MIC60 OS=Homo sapiens OX=9606 GN=IMMT PE=1 SV=2	B9A067	IMMT	79 kDa	TRUE	0,15	0,7	[]	unknown	6	13	13	5	4	8	10	4	14
241	TRUE	Empty	60S ribosomal protein L18 (Fragment) OS=Homo sapiens OX=9606 GN=RPL18 PE=1 SV=1	J3QQ67 (+1)	RPL18	22 kDa		0,34	1,0	[]	unknown	6	10	12	10	9	9	9	11	10
242	TRUE	Empty	60S ribosomal protein L3 OS=Homo sapiens OX=9606 GN=RPL3 PE=1 SV=2	P39023	RPL3	46 kDa	TRUE	0,49	0,9	[]	unknown	5	9	13	7	9	6	6	8	12
243	TRUE	Empty	Structural maintenance of chromosomes protein 1A OS=Homo sapiens OX=9606 GN=SMC1A PE=1 SV=2	Q14683	SMC1A	143 kDa	TRUE	0,12	1,2	[]	unknown	10	8	6	8	9	9	10	13	11
244.1	TRUE	Empty	Heat shock protein 105 kDa OS=Homo sapiens OX=9606 GN=HSPH1 PE=1 SV=1	Q92598 (+2)	HSPH1	97 kDa	TRUE	0,41	1,0	[]	unknown	7	15	11	11	12	12	9	6	15
245	TRUE	Empty	U2 snRNP-associated SURP motif-containing protein OS=Homo sapiens OX=9606 GN=U2SURP PE=1 SV=2	O15042 (+1)	U2SURP	118 kDa		0,33	0,8	[]	unknown	15	13	7	8	7	10	11	15	6
246	TRUE	Empty	Heterogeneous nuclear ribonucleoprotein U-like protein 1 OS=Homo sapiens OX=9606 GN=HNRNPUL1 PE=1 SV=2	Q9BUJ2 (+1)	HNRNPUL1	96 kDa		0,21	1,1	[]	unknown	8	12	6	10	8	12	11	8	10
247	TRUE	Empty	Nucleolar protein 58 OS=Homo sapiens OX=9606 GN=NOP58 PE=1 SV=1	Q9Y2X3	NOP58	60 kDa		0,28	1,1	[]	unknown	14	10	6	8	7	6	12	20	11
248.1	TRUE	Empty	E3 ubiquitin-protein ligase MYCBP2 OS=Homo sapiens OX=9606 GN=MYCBP2 PE=1 SV=1	A0A499FJI4 (+2)	MYCBP2	510 kDa	TRUE	0,29	0,8	[]	unknown	6	10	14	8	8	6	8	2	15
249	TRUE	Empty	Helicase MOV-10 OS=Homo sapiens OX=9606 GN=MOV10 PE=1 SV=2	Q9HCE1	MOV10	114 kDa		0,31	1,1	[]	unknown	2	11	16	12	10	9	6	8	16
15.3	TRUE	Empty	RanBP2-like and GRIP domain-containing protein 4 OS=Homo sapiens OX=9606 GN=RGPD4 PE=2 SV=3	Q7Z3J3	RGPD4	197 kDa	TRUE	0,19	1,2	[]	unknown	11	10	0	11	9	10	0	12	8
87.3	TRUE	Empty	Heterogeneous nuclear ribonucleoprotein C-like 1 OS=Homo sapiens OX=9606 GN=HNRNPCL1 PE=1 SV=1	O60812	HNRNPCL1	32 kDa	TRUE	0,0083	INF	[]	unknown	0	0	0	0	11	0	0	0	0
250	TRUE	Empty	Isoform B of Ras GTPase-activating protein-binding protein 2 OS=Homo sapiens OX=9606 GN=G3BP2	Q9UN86-2	G3BP2	51 kDa		0,039	1,4	[]	unknown	2	12	10	7	12	12	13	10	14
212.2	TRUE	Empty	Zinc finger CCCH-type antiviral protein 1 OS=Homo sapiens OX=9606 GN=ZC3HAV1 PE=1 SV=1	C9J6P4	ZC3HAV1	114 kDa	TRUE	0,34	0,8	[]	unknown	9	13	11	8	11	9	8	8	10
251	TRUE	Empty	ATP-dependent RNA helicase DDX24 OS=Homo sapiens OX=9606 GN=DDX24 PE=1 SV=1	G3V529 (+1)	DDX24	91 kDa		0,25	0,8	[]	unknown	12	11	9	6	9	8	5	14	7
252	TRUE	Empty	BTB/POZ domain-containing protein KCTD12 OS=Homo sapiens OX=9606 GN=KCTD12 PE=1 SV=1	Q96CX2	KCTD12	36 kDa	TRUE	0,17	1,2	[]	unknown	5	14	8	14	12	11	10	7	9
253	TRUE	Empty	Probable ATP-dependent RNA helicase DDX20 OS=Homo sapiens OX=9606 GN=DDX20 PE=1 SV=2	Q9UHI6	DDX20	92 kDa		0,13	1,2	[]	unknown	6	10	8	10	10	10	8	7	14
87.4	TRUE	Empty	Heterogeneous nuclear ribonucleoprotein C-like 3 OS=Homo sapiens OX=9606 GN=HNRNPCL3 PE=2 SV=1	B7ZW38	HNRNPCL3	32 kDa	TRUE	0,46	0,9	[]	unknown	12	12	9	9	10	8	11	13	7
254	TRUE	Empty	Cell division cycle 27, isoform CRA_c OS=Homo sapiens OX=9606 GN=CDC27 PE=1 SV=1	G5EA36	CDC27	92 kDa		0,52	0,9	[]	unknown	12	13	7	11	9	9	11	14	4
255	TRUE	Empty	40S ribosomal protein S16 OS=Homo sapiens OX=9606 GN=RPS16 PE=1 SV=2	P62249	RPS16	16 kDa		0,42	1,0	[]	unknown	8	9	7	9	6	9	9	8	7
256	TRUE	Empty	Dynactin subunit 2 OS=Homo sapiens OX=9606 GN=DCTN2 PE=1 SV=4	Q13561	DCTN2	44 kDa		0,16	1,2	[]	unknown	4	13	11	14	14	12	7	3	16
257	TRUE	Empty	RNA cytidine acetyltransferase OS=Homo sapiens OX=9606 GN=NAT10 PE=1 SV=2	Q9H0A0	NAT10	116 kDa		0,078	1,3	[]	unknown	13	9	1	8	6	8	11	24	4
160.2	TRUE	Empty	ADP/ATP translocase 3 OS=Homo sapiens OX=9606 GN=SLC25A6 PE=1 SV=4	P12236	SLC25A6	33 kDa	TRUE	0,41	0,9	[]	unknown	8	11	11	6	11	9	11	6	8
64.2	TRUE	Empty	Heterogeneous nuclear ribonucleoprotein H2 OS=Homo sapiens OX=9606 GN=HNRNPH2 PE=1 SV=1	P55795	HNRNPH2	49 kDa	TRUE	0,47	1,0	[]	unknown	7	11	8	7	7	6	8	12	10
258.1	TRUE	Empty	Importin-5 OS=Homo sapiens OX=9606 GN=IPO5 PE=1 SV=4	O00410 (+1)	IPO5	124 kDa	TRUE	0,46	1,0	[]	unknown	3	18	7	8	12	10	7	6	11
259	TRUE	Empty	Dolichyl-diphosphooligosaccharide--protein glycosyltransferase subunit 1 OS=Homo sapiens OX=9606 GN=RPN1 PE=1 SV=1	P04843	RPN1	69 kDa		0,43	1,0	[]	unknown	5	12	11	11	9	8	11	5	11
260	TRUE	Empty	Peroxiredoxin-2 OS=Homo sapiens OX=9606 GN=PRDX2 PE=1 SV=5	P32119	PRDX2	22 kDa	TRUE	0,44	1,0	[]	unknown	6	10	11	9	14	8	9	4	9
261	TRUE	Empty	Nuclear pore complex protein Nup153 OS=Homo sapiens OX=9606 GN=NUP153 PE=1 SV=2	P49790	NUP153	154 kDa		0,26	1,1	[]	unknown	14	8	7	6	9	7	5	22	14
262	TRUE	Empty	Scaffold attachment factor B2 OS=Homo sapiens OX=9606 GN=SAFB2 PE=1 SV=1	Q14151	SAFB2	107 kDa	TRUE	0,20	0,7	[]	unknown	16	10	9	6	5	6	7	21	7
263	TRUE	Empty	Keratin, type I cytoskeletal 9 OS=Homo sapiens OX=9606 GN=KRT9 PE=1 SV=3	P35527	KRT9	62 kDa	TRUE	0,0020	2,0	[]	unknown	6	0	11	5	14	12	5	2	29
49.4	TRUE	Empty	Heterogeneous nuclear ribonucleoprotein A1 (Fragment) OS=Homo sapiens OX=9606 GN=HNRNPA1 PE=1 SV=1	F8VYN5	HNRNPA1	13 kDa	TRUE	1,00	INF	[]	unknown	0	0	0	0	0	0	0	0	0
265.1	TRUE	Empty	Annexin A2 OS=Homo sapiens OX=9606 GN=ANXA2 PE=1 SV=2	P07355 (+1)	ANXA2	39 kDa	TRUE	0,19	1,1	[]	unknown	9	12	6	10	13	13	14	4	8
267.1	TRUE	Empty	Nuclear pore complex protein Nup107 OS=Homo sapiens OX=9606 GN=NUP107 PE=1 SV=1	P57740	NUP107	106 kDa	TRUE	0,35	1,0	[]	unknown	12	8	6	8	8	5	8	13	12
268	TRUE	Empty	60S ribosomal protein L10a OS=Homo sapiens OX=9606 GN=RPL10A PE=1 SV=2	P62906	RPL10A	25 kDa		0,42	1,0	[]	unknown	9	12	10	11	11	12	9	9	9
264.1	TRUE	Empty	Pre-mRNA-processing factor 40 homolog A OS=Homo sapiens OX=9606 GN=PRPF40A PE=1 SV=2	O75400	PRPF40A	109 kDa	TRUE	0,081	0,6	[]	unknown	10	11	11	5	8	7	6	13	2
264.2	TRUE	Empty	Pre-mRNA-processing factor 40 homolog A OS=Homo sapiens OX=9606 GN=PRPF40A PE=1 SV=1	A0A3F2YNY6	PRPF40A	112 kDa	TRUE	0,056	0,6	[]	unknown	10	11	11	5	8	7	6	13	0
269.1	TRUE	Empty	Centrosomal protein of 170 kDa OS=Homo sapiens OX=9606 GN=CEP170 PE=1 SV=1	Q5SW79	CEP170	175 kDa	TRUE	0,37	1,0	[]	unknown	5	15	9	14	12	11	7	4	11
271	TRUE	Empty	40S ribosomal protein S14 (Fragment) OS=Homo sapiens OX=9606 GN=RPS14 PE=1 SV=1	A0A2R8Y811 (+1)	RPS14	16 kDa		0,012	1,6	[]	unknown	5	7	9	11	13	13	13	9	9
272.1	TRUE	Empty	Prelamin-A/C OS=Homo sapiens OX=9606 GN=LMNA PE=1 SV=1	P02545	LMNA	74 kDa	TRUE	0,53	0,9	[]	unknown	16	5	6	4	6	4	8	18	9
273	TRUE	Empty	Coilin OS=Homo sapiens OX=9606 GN=COIL PE=1 SV=1	P38432	COIL	63 kDa		0,55	0,9	[]	unknown	9	7	9	7	7	7	9	8	8
274	TRUE	Empty	Serine/arginine-rich splicing factor 3 OS=Homo sapiens OX=9606 GN=SRSF3 PE=1 SV=1	P84103 (+1)	SRSF3	19 kDa	TRUE	0,52	0,9	[]	unknown	13	11	8	10	6	8	9	14	11
275	TRUE	Empty	KH domain-containing, RNA-binding, signal transduction-associated protein 1 OS=Homo sapiens OX=9606 GN=KHDRBS1 PE=1 SV=1	Q07666	KHDRBS1	48 kDa	TRUE	0,36	1,0	[]	unknown	12	11	8	10	10	10	10	12	11
276	TRUE	Empty	Heterogeneous nuclear ribonucleoprotein A0 OS=Homo sapiens OX=9606 GN=HNRNPA0 PE=1 SV=1	Q13151	HNRNPA0	31 kDa		0,26	0,8	[]	unknown	10	11	13	8	7	7	8	11	12
239.2	TRUE	Empty	Band 4.1-like protein 2 OS=Homo sapiens OX=9606 GN=EPB41L2 PE=1 SV=1	E9PHY5	EPB41L2	104 kDa	TRUE	0,30	0,8	[]	unknown	6	11	11	7	8	9	5	4	11
51.3	TRUE	Empty	Eukaryotic initiation factor 4A-II OS=Homo sapiens OX=9606 GN=EIF4A2 PE=1 SV=2	Q14240 (+1)	EIF4A2	46 kDa	TRUE	0,17	1,2	[]	unknown	6	11	8	10	12	9	12	7	9
244.2	TRUE	Empty	Isoform 4 of Heat shock protein 105 kDa OS=Homo sapiens OX=9606 GN=HSPH1	Q92598-4	HSPH1	97 kDa	TRUE	0,39	1,0	[]	unknown	6	14	10	10	11	11	8	6	14
278	TRUE	Empty	60S acidic ribosomal protein P2 OS=Homo sapiens OX=9606 GN=RPLP2 PE=1 SV=1	P05387	RPLP2	12 kDa	TRUE	0,37	1,0	[]	unknown	8	11	11	11	11	11	7	7	14
279.1	TRUE	Empty	Polymerase delta-interacting protein 3 OS=Homo sapiens OX=9606 GN=POLDIP3 PE=1 SV=2	Q9BY77	POLDIP3	46 kDa	TRUE	0,53	0,9	[]	unknown	12	11	10	10	9	11	11	11	9
280	TRUE	Empty	Pinin OS=Homo sapiens OX=9606 GN=PNN PE=1 SV=5	Q9H307	PNN	82 kDa		0,083	0,6	[]	unknown	15	5	10	6	4	5	4	14	5
281	TRUE	Empty	Lamin-B2 OS=Homo sapiens OX=9606 GN=LMNB2 PE=1 SV=4	Q03252	LMNB2	70 kDa	TRUE	0,47	1,0	[]	unknown	15	4	1	3	6	3	14	10	3
100.2	TRUE	Empty	Chromodomain-helicase-DNA-binding protein 4 (Fragment) OS=Homo sapiens OX=9606 GN=CHD4 PE=1 SV=1	A0A2R8Y7M9	CHD4	63 kDa	TRUE	0,52	0,9	[]	unknown	7	11	8	10	0	7	7	11	12
283	TRUE	Empty	Guanine nucleotide-binding protein-like 3 OS=Homo sapiens OX=9606 GN=GNL3 PE=1 SV=2	Q9BVP2 (+1)	GNL3	62 kDa		0,089	0,6	[]	unknown	10	11	10	3	5	6	7	12	7
230.1	TRUE	Empty	Histone H2AX OS=Homo sapiens OX=9606 GN=H2AFX PE=1 SV=2	P16104	H2AFX	15 kDa	TRUE	0,57	0,9	[]	unknown	5	3	5	2	6	2	3	6	5
284.1	TRUE	Empty	Zinc finger CCCH domain-containing protein 11A OS=Homo sapiens OX=9606 GN=ZC3H11A PE=1 SV=3	O75152	ZC3H11A	89 kDa	TRUE	0,28	0,8	[]	unknown	11	10	12	7	8	9	9	14	5
286	TRUE	Empty	La-related protein 4 OS=Homo sapiens OX=9606 GN=LARP4 PE=1 SV=3	Q71RC2 (+2)	LARP4	81 kDa	TRUE	0,19	0,7	[]	unknown	6	12	13	6	8	6	7	4	14
287	TRUE	Empty	Protein LYRIC OS=Homo sapiens OX=9606 GN=MTDH PE=1 SV=2	Q86UE4	MTDH	64 kDa		0,15	1,2	[]	unknown	7	9	7	5	7	10	12	10	12
288	TRUE	Empty	SWI/SNF complex subunit SMARCC1 OS=Homo sapiens OX=9606 GN=SMARCC1 PE=1 SV=3	Q92922	SMARCC1	123 kDa	TRUE	0,49	0,9	[]	unknown	11	11	10	8	6	10	11	14	8
289	TRUE	Empty	Far upstream element-binding protein 3 OS=Homo sapiens OX=9606 GN=FUBP3 PE=1 SV=2	Q96I24	FUBP3	62 kDa	TRUE	0,54	0,9	[]	unknown	10	11	8	11	10	8	8	9	7
291	TRUE	Empty	UDP-N-acetylglucosamine--peptide N-acetylglucosaminyltransferase 110 kDa subunit OS=Homo sapiens OX=9606 GN=OGT PE=1 SV=3	O15294	OGT	117 kDa		0,13	1,2	[]	unknown	5	13	6	11	9	9	7	9	14
293	TRUE	Empty	Tyrosine-protein phosphatase non-receptor type 13 OS=Homo sapiens OX=9606 GN=PTPN13 PE=1 SV=2	Q12923 (+2)	PTPN13	277 kDa		0,0027	0,5	[]	unknown	16	7	14	2	4	6	4	7	11
294	TRUE	Empty	E3 ubiquitin-protein ligase UHRF1 OS=Homo sapiens OX=9606 GN=UHRF1 PE=1 SV=1	Q96T88	UHRF1	90 kDa	TRUE	0,42	0,8	[]	unknown	9	12	5	6	9	10	7	7	5
285.1	TRUE	Empty	60S acidic ribosomal protein P0 OS=Homo sapiens OX=9606 GN=RPLP0 PE=1 SV=1	P05388	RPLP0	34 kDa	TRUE	0,47	1,0	[]	unknown	6	11	10	6	11	7	9	7	12
269.2	TRUE	Empty	Isoform 2 of Centrosomal protein of 170 kDa OS=Homo sapiens OX=9606 GN=CEP170	Q5SW79-2 (+1)	CEP170	161 kDa	TRUE	0,34	1,0	[]	unknown	4	15	8	13	12	10	6	4	11
270.1	TRUE	Empty	Transcription activator BRG1 OS=Homo sapiens OX=9606 GN=SMARCA4 PE=1 SV=1	A0A0A0MT49 (+6)	SMARCA4	189 kDa	TRUE	0,53	0,9	[]	unknown	9	11	8	8	8	8	6	16	5
295	TRUE	Empty	Dolichyl-diphosphooligosaccharide--protein glycosyltransferase subunit 2 OS=Homo sapiens OX=9606 GN=RPN2 PE=1 SV=3	P04844 (+1)	RPN2	69 kDa		0,40	1,0	[]	unknown	4	14	11	9	10	9	11	5	14
266.1	TRUE	Empty	Serine/threonine-protein phosphatase 2A 65 kDa regulatory subunit A alpha isoform OS=Homo sapiens OX=9606 GN=PPP2R1A PE=1 SV=4	P30153	PPP2R1A	65 kDa	TRUE	0,55	0,9	[]	unknown	5	12	8	7	6	7	9	5	12
296	TRUE	Empty	RNA-binding protein 34 OS=Homo sapiens OX=9606 GN=RBM34 PE=1 SV=2	P42696	RBM34	49 kDa		0,32	1,1	[]	unknown	12	8	4	7	5	3	8	18	10
297	TRUE	Empty	Delta(14)-sterol reductase LBR OS=Homo sapiens OX=9606 GN=LBR PE=1 SV=2	Q14739	LBR	71 kDa		0,55	0,9	[]	unknown	9	8	8	6	10	6	8	7	9
277.1	TRUE	Empty	Protein PRRC2B OS=Homo sapiens OX=9606 GN=PRRC2B PE=1 SV=2	Q5JSZ5	PRRC2B	243 kDa	TRUE	0,54	0,9	[]	unknown	7	12	8	12	9	12	8	4	5
298	TRUE	Empty	Tight junction protein ZO-2 OS=Homo sapiens OX=9606 GN=TJP2 PE=1 SV=2	Q9UDY2	TJP2	134 kDa	TRUE	0,00045	0,4	control high, sample low	unknown	22	7	8	5	3	5	3	9	4
282.1	TRUE	Empty	Pumilio homolog 1 OS=Homo sapiens OX=9606 GN=PUM1 PE=1 SV=3	Q14671	PUM1	126 kDa	TRUE	0,040	1,5	[]	unknown	5	10	6	11	11	9	9	9	12
290.1	TRUE	Empty	Sodium/potassium-transporting ATPase subunit alpha-1 OS=Homo sapiens OX=9606 GN=ATP1A1 PE=1 SV=1	P05023 (+1)	ATP1A1	113 kDa	TRUE	0,34	1,0	[]	unknown	4	14	11	11	10	14	9	1	15
207.2	TRUE	Empty	Isoform 2 of Heterogeneous nuclear ribonucleoprotein D0 OS=Homo sapiens OX=9606 GN=HNRNPD	Q14103-2 (+1)	HNRNPD	36 kDa	TRUE	0,44	0,9	[]	unknown	6	9	14	7	7	6	8	9	13
299.1	TRUE	Empty	F-actin-capping protein subunit beta OS=Homo sapiens OX=9606 GN=CAPZB PE=1 SV=1	B1AK87 (+2)	CAPZB	29 kDa	TRUE	0,36	1,0	[]	unknown	7	8	6	9	6	9	10	5	5
76.1	TRUE	Empty	14-3-3 protein epsilon OS=Homo sapiens OX=9606 GN=YWHAE PE=1 SV=1	P62258	YWHAE	29 kDa	TRUE	0,47	0,9	[]	unknown	6	11	7	6	8	8	3	6	11
300	TRUE	Empty	40S ribosomal protein S18 OS=Homo sapiens OX=9606 GN=RPS18 PE=1 SV=3	P62269	RPS18	18 kDa		0,11	1,3	[]	unknown	2	9	7	10	9	9	9	3	8
301	TRUE	Empty	NF-kappa-B-repressing factor OS=Homo sapiens OX=9606 GN=NKRF PE=1 SV=2	O15226 (+1)	NKRF	78 kDa		0,49	0,9	[]	unknown	8	10	8	7	7	8	8	10	6
302.1	TRUE	Empty	rRNA 2'-O-methyltransferase fibrillarin OS=Homo sapiens OX=9606 GN=FBL PE=1 SV=2	P22087	FBL	34 kDa	TRUE	0,32	1,1	[]	unknown	11	5	7	3	6	6	9	18	7
304.1	TRUE	Empty	Unconventional myosin-VI OS=Homo sapiens OX=9606 GN=MYO6 PE=1 SV=1	A0A0A0MRM8 (+1)	MYO6	145 kDa	TRUE	0,018	0,6	[]	unknown	17	11	9	5	6	6	6	5	13
305	TRUE	Empty	DnaJ homolog subfamily A member 1 OS=Homo sapiens OX=9606 GN=DNAJA1 PE=1 SV=2	P31689	DNAJA1	45 kDa		0,15	1,2	[]	unknown	4	10	9	12	9	8	8	8	11
306	TRUE	Empty	F-actin-capping protein subunit alpha-1 OS=Homo sapiens OX=9606 GN=CAPZA1 PE=1 SV=3	P52907	CAPZA1	33 kDa	TRUE	0,45	1,0	[]	unknown	7	10	7	6	9	8	7	6	11
308	TRUE	Empty	Isoform 2 of Serine-threonine kinase receptor-associated protein OS=Homo sapiens OX=9606 GN=STRAP	Q9Y3F4-2	STRAP	40 kDa		0,076	1,3	[]	unknown	5	10	7	8	11	10	10	9	11
309	TRUE	Empty	Nucleolar complex protein 2 homolog OS=Homo sapiens OX=9606 GN=NOC2L PE=1 SV=4	Q9Y3T9	NOC2L	85 kDa		0,042	0,6	[]	unknown	14	9	10	6	4	4	5	15	5
311	TRUE	Empty	Fragile X mental retardation syndrome-related protein 1 OS=Homo sapiens OX=9606 GN=FXR1 PE=1 SV=1	B4DXZ6 (+1)	FXR1	68 kDa	TRUE	0,11	1,3	[]	unknown	5	7	8	11	10	9	8	3	11
227.1	TRUE	Empty	Histone-binding protein RBBP4 OS=Homo sapiens OX=9606 GN=RBBP4 PE=1 SV=3	Q09028 (+1)	RBBP4	48 kDa	TRUE	0,44	1,0	[]	unknown	6	7	5	6	3	7	7	7	6
312.1	TRUE	Empty	Myosin phosphatase Rho-interacting protein OS=Homo sapiens OX=9606 GN=MPRIP PE=1 SV=1	A0A494BZV2	MPRIP	274 kDa	TRUE	< 0,00010	0,4	control high, sample low	unknown	31	7	6	1	4	6	5	9	6
310.1	TRUE	Empty	Cell cycle and apoptosis regulator protein 2 OS=Homo sapiens OX=9606 GN=CCAR2 PE=1 SV=2	Q8N163	CCAR2	103 kDa	TRUE	0,38	1,0	[]	unknown	2	9	14	9	8	11	8	6	9
313	TRUE	Empty	C-1-tetrahydrofolate synthase, cytoplasmic OS=Homo sapiens OX=9606 GN=MTHFD1 PE=1 SV=1	A0A384N5Y3 (+3)	MTHFD1	102 kDa		0,19	1,2	[]	unknown	4	11	9	13	15	10	9	4	5
314	TRUE	Empty	Gem-associated protein 4 OS=Homo sapiens OX=9606 GN=GEMIN4 PE=1 SV=1	I3L2C7 (+1)	GEMIN4	119 kDa		0,50	0,9	[]	unknown	5	13	9	7	11	11	7	4	11
315	TRUE	Empty	U4/U6.U5 tri-snRNP-associated protein 1 OS=Homo sapiens OX=9606 GN=SART1 PE=1 SV=1	O43290	SART1	90 kDa		0,19	1,2	[]	unknown	11	7	4	7	9	6	11	13	6
307.1	TRUE	Empty	Isoform 3 of LIM domain only protein 7 OS=Homo sapiens OX=9606 GN=LMO7	Q8WWI1-3	LMO7	154 kDa	TRUE	0,00073	0,4	[]	unknown	22	9	9	4	5	4	4	11	6
285.2	TRUE	Empty	Isoform 2 of 60S acidic ribosomal protein P0 OS=Homo sapiens OX=9606 GN=RPLP0	P05388-2	RPLP0	27 kDa	TRUE	0,54	0,9	[]	unknown	6	11	9	6	10	7	9	6	10
282.2	TRUE	Empty	Pumilio homolog 1 OS=Homo sapiens OX=9606 GN=PUM1 PE=1 SV=1	Q5T1Z8	PUM1	130 kDa	TRUE	0,045	1,5	[]	unknown	4	10	6	10	11	8	8	10	11
317	TRUE	Empty	Heterogeneous nuclear ribonucleoprotein A/B OS=Homo sapiens OX=9606 GN=HNRNPAB PE=1 SV=1	D6R9P3	HNRNPAB	30 kDa	TRUE	0,097	1,3	[]	unknown	3	7	10	5	9	10	9	4	16
319.1	TRUE	Empty	Isoform 2 of DNA (cytosine-5)-methyltransferase 1 OS=Homo sapiens OX=9606 GN=DNMT1	P26358-2	DNMT1	185 kDa	TRUE	0,52	0,9	[]	unknown	6	12	8	12	9	9	6	6	5
320	TRUE	Empty	60S ribosomal protein L27 OS=Homo sapiens OX=9606 GN=RPL27 PE=1 SV=2	P61353	RPL27	16 kDa		0,29	1,1	[]	unknown	7	6	9	8	10	6	10	6	8
321	TRUE	Empty	Eukaryotic translation initiation factor 3 subunit I OS=Homo sapiens OX=9606 GN=EIF3I PE=1 SV=1	Q13347	EIF3I	37 kDa		0,19	1,2	[]	unknown	6	13	7	10	13	11	10	6	10
322	TRUE	Empty	Isoform 3 of E3 ubiquitin-protein ligase TRIP12 OS=Homo sapiens OX=9606 GN=TRIP12	Q14669-3	TRIP12	226 kDa		0,38	1,0	[]	unknown	10	8	6	4	10	6	9	15	5
323	TRUE	Empty	Nuclear pore complex protein Nup93 OS=Homo sapiens OX=9606 GN=NUP93 PE=1 SV=2	Q8N1F7	NUP93	93 kDa		0,47	1,0	[]	unknown	7	4	9	5	5	5	7	9	8
318.1	TRUE	Empty	Myosin regulatory light chain 12A OS=Homo sapiens OX=9606 GN=MYL12A PE=1 SV=1	J3QRS3 (+2)	MYL12A	20 kDa	TRUE	0,51	0,9	[]	unknown	10	12	8	6	9	10	9	8	12
325	TRUE	Empty	Junction plakoglobin OS=Homo sapiens OX=9606 GN=JUP PE=1 SV=3	P14923	JUP	82 kDa	TRUE	0,13	0,7	[]	unknown	13	9	7	5	7	6	8	6	7
326	TRUE	Empty	Testis-expressed protein 10 OS=Homo sapiens OX=9606 GN=TEX10 PE=1 SV=2	Q9NXF1 (+1)	TEX10	106 kDa		0,091	0,6	[]	unknown	5	12	12	4	5	5	4	11	8
136.2	TRUE	Empty	Elongation factor 1-alpha OS=Homo sapiens OX=9606 GN=EEF1A2 PE=1 SV=1	A0A2U3TZH3	EEF1A2	54 kDa	TRUE	0,24	1,1	[]	unknown	6	10	7	9	7	11	10	7	8
327	TRUE	Empty	Exportin-1 OS=Homo sapiens OX=9606 GN=XPO1 PE=1 SV=1	O14980	XPO1	123 kDa		0,32	1,1	[]	unknown	6	8	9	8	10	6	7	7	11
328	TRUE	Empty	Pre-mRNA-processing factor 6 OS=Homo sapiens OX=9606 GN=PRPF6 PE=1 SV=1	O94906	PRPF6	107 kDa		0,17	0,7	[]	unknown	14	13	5	10	6	8	7	11	4
329	TRUE	Empty	Double-stranded RNA-binding protein Staufen homolog 1 OS=Homo sapiens OX=9606 GN=STAU1 PE=1 SV=2	O95793 (+1)	STAU1	63 kDa	TRUE	0,35	1,0	[]	unknown	7	10	7	8	9	9	9	8	7
330	TRUE	Empty	Glyceraldehyde-3-phosphate dehydrogenase OS=Homo sapiens OX=9606 GN=GAPDH PE=1 SV=3	P04406 (+1)	GAPDH	36 kDa	TRUE	0,24	1,1	[]	unknown	6	8	8	9	10	9	7	3	12
292.1	TRUE	Empty	Isoform 2 of Tropomyosin alpha-3 chain OS=Homo sapiens OX=9606 GN=TPM3	P06753-2	TPM3	29 kDa	TRUE	0,11	0,6	[]	unknown	8	9	10	7	10	6	5	3	4
331	TRUE	Empty	60S ribosomal protein L13 OS=Homo sapiens OX=9606 GN=RPL13 PE=1 SV=4	P26373	RPL13	24 kDa		0,40	0,8	[]	unknown	8	12	9	7	11	7	9	7	8
332	TRUE	Empty	Staphylococcal nuclease domain-containing protein 1 OS=Homo sapiens OX=9606 GN=SND1 PE=1 SV=1	Q7KZF4	SND1	102 kDa		0,36	0,8	[]	unknown	9	11	8	6	7	7	5	10	11
333.1	TRUE	Empty	Kinase D-interacting substrate of 220 kDa OS=Homo sapiens OX=9606 GN=KIDINS220 PE=1 SV=3	Q9ULH0 (+1)	KIDINS220	197 kDa	TRUE	0,00045	0,4	control high, sample low	unknown	13	12	12	3	5	3	2	4	12
334	TRUE	Empty	Multifunctional protein ADE2 OS=Homo sapiens OX=9606 GN=PAICS PE=1 SV=3	P22234 (+1)	PAICS	47 kDa		0,074	1,4	[]	unknown	3	7	6	7	9	6	6	5	13
307.2	TRUE	Empty	LIM domain only protein 7 OS=Homo sapiens OX=9606 GN=LMO7 PE=1 SV=2	F8WD26	LMO7	186 kDa	TRUE	0,0013	0,4	[]	unknown	22	8	8	4	5	4	4	10	6
324.1	TRUE	Empty	LIM domain and actin-binding protein 1 OS=Homo sapiens OX=9606 GN=LIMA1 PE=1 SV=1	Q9UHB6	LIMA1	85 kDa	TRUE	0,0030	0,5	[]	unknown	23	6	10	4	7	3	2	8	13
324.2	TRUE	Empty	Isoform 4 of LIM domain and actin-binding protein 1 OS=Homo sapiens OX=9606 GN=LIMA1	Q9UHB6-4	LIMA1	85 kDa	TRUE	0,0040	0,5	[]	unknown	24	6	9	4	7	3	2	9	13
77.3	TRUE	Empty	Treacle protein OS=Homo sapiens OX=9606 GN=TCOF1 PE=1 SV=2	H0Y8Y7	TCOF1	101 kDa	TRUE	1,00	INF	[]	unknown	0	0	0	0	0	0	0	0	0
335	TRUE	Empty	60S ribosomal protein L17 (Fragment) OS=Homo sapiens OX=9606 GN=RPL17 PE=1 SV=1	A0A087WXM6 (+4)	RPL17	20 kDa		0,36	0,8	[]	unknown	6	10	12	8	7	9	4	8	10
337	TRUE	Empty	RNA-binding protein 39 OS=Homo sapiens OX=9606 GN=RBM39 PE=1 SV=2	Q14498 (+1)	RBM39	59 kDa	TRUE	0,54	0,9	[]	unknown	12	8	7	8	10	8	9	11	4
338	TRUE	Empty	Leucine--tRNA ligase, cytoplasmic OS=Homo sapiens OX=9606 GN=LARS PE=1 SV=2	Q9P2J5	LARS	134 kDa		0,29	1,1	[]	unknown	5	9	7	8	9	4	7	6	12
303.1	TRUE	Empty	AP complex subunit beta OS=Homo sapiens OX=9606 GN=AP2B1 PE=1 SV=1	A0A087X253 (+2)	AP2B1	101 kDa	TRUE	0,057	0,6	[]	unknown	12	11	5	5	5	4	4	5	10
339.1	TRUE	Empty	Glutamine--tRNA ligase OS=Homo sapiens OX=9606 GN=QARS PE=1 SV=1	P47897	QARS	88 kDa	TRUE	0,21	1,2	[]	unknown	3	10	7	10	10	8	5	2	12
340	TRUE	Empty	Condensin complex subunit 1 OS=Homo sapiens OX=9606 GN=NCAPD2 PE=1 SV=3	Q15021	NCAPD2	157 kDa		0,060	1,5	[]	unknown	1	10	4	7	9	8	4	4	13
341	TRUE	Empty	Elongation factor 1-gamma OS=Homo sapiens OX=9606 GN=EEF1G PE=1 SV=3	P26641 (+1)	EEF1G	50 kDa		0,24	1,2	[]	unknown	1	8	10	7	10	8	7	2	10
201.2	TRUE	Empty	ATPase family AAA domain-containing protein 3B OS=Homo sapiens OX=9606 GN=ATAD3B PE=1 SV=1	Q5T9A4	ATAD3B	73 kDa	TRUE	0,46	1,0	[]	unknown	2	8	11	3	4	8	9	2	15
342	TRUE	Empty	Trifunctional enzyme subunit alpha, mitochondrial OS=Homo sapiens OX=9606 GN=HADHA PE=1 SV=2	H0YFD6 (+1)	HADHA	86 kDa		0,21	0,7	[]	unknown	7	11	10	7	5	8	8	1	12
15.4	TRUE	Empty	RANBP2-like and GRIP domain-containing protein 5/6 OS=Homo sapiens OX=9606 GN=RGPD5 PE=1 SV=3	Q99666	RGPD5	199 kDa	TRUE	0,41	0,8	[]	unknown	8	0	8	7	0	0	0	10	9
343	TRUE	Empty	Mitotic checkpoint protein BUB3 (Fragment) OS=Homo sapiens OX=9606 GN=BUB3 PE=1 SV=1	J3QT28 (+2)	BUB3	32 kDa		0,27	1,1	[]	unknown	6	9	5	9	9	7	7	6	7
344	TRUE	Empty	60S ribosomal protein L5 OS=Homo sapiens OX=9606 GN=RPL5 PE=1 SV=3	P46777	RPL5	34 kDa		0,19	1,2	[]	unknown	6	9	3	8	5	6	9	10	6
346	TRUE	Empty	Paired amphipathic helix protein Sin3a OS=Homo sapiens OX=9606 GN=SIN3A PE=1 SV=2	Q96ST3	SIN3A	145 kDa	TRUE	0,22	0,7	[]	unknown	10	9	7	7	6	6	3	7	9
347	TRUE	Empty	General transcription factor 3C polypeptide 1 OS=Homo sapiens OX=9606 GN=GTF3C1 PE=1 SV=4	Q12789	GTF3C1	239 kDa		0,095	0,6	[]	unknown	6	8	9	5	1	3	2	5	12
348	TRUE	Empty	E3 ubiquitin-protein ligase HUWE1 OS=Homo sapiens OX=9606 GN=HUWE1 PE=1 SV=3	Q7Z6Z7 (+1)	HUWE1	482 kDa		0,27	1,1	[]	unknown	1	9	8	12	7	6	3	0	13
67.2	TRUE	Empty	116 kDa U5 small nuclear ribonucleoprotein component (Fragment) OS=Homo sapiens OX=9606 GN=EFTUD2 PE=1 SV=1	K7EP67	EFTUD2	25 kDa	TRUE	< 0,00010	0,0	control high, sample low	unknown	0	10	0	0	0	0	0	0	0
349	TRUE	Empty	Nuclear valosin-containing protein-like OS=Homo sapiens OX=9606 GN=NVL PE=1 SV=1	O15381	NVL	95 kDa		0,49	0,9	[]	unknown	12	11	4	6	8	6	8	14	6
350	TRUE	Empty	Leucine-rich PPR motif-containing protein, mitochondrial OS=Homo sapiens OX=9606 GN=LRPPRC PE=1 SV=3	P42704	LRPPRC	158 kDa		0,54	0,9	[]	unknown	4	8	11	6	4	9	6	3	14
351	TRUE	Empty	Voltage-dependent anion-selective channel protein 2 OS=Homo sapiens OX=9606 GN=VDAC2 PE=1 SV=2	P45880 (+2)	VDAC2	32 kDa		0,53	0,9	[]	unknown	8	9	11	6	9	8	7	6	15
352	TRUE	Empty	RNA-binding protein 25 OS=Homo sapiens OX=9606 GN=RBM25 PE=1 SV=3	P49756	RBM25	100 kDa		0,54	0,9	[]	unknown	9	8	6	4	5	6	13	11	3
353	TRUE	Empty	Nuclear fragile X mental retardation-interacting protein 2 OS=Homo sapiens OX=9606 GN=NUFIP2 PE=1 SV=1	Q7Z417	NUFIP2	76 kDa		0,41	1,0	[]	unknown	6	10	10	10	8	6	9	7	12
354	TRUE	Empty	Protein RCC2 OS=Homo sapiens OX=9606 GN=RCC2 PE=1 SV=2	Q9P258	RCC2	56 kDa		0,43	1,0	[]	unknown	6	9	5	7	8	7	7	6	5
345.1	TRUE	Empty	BCL-6 corepressor OS=Homo sapiens OX=9606 GN=BCOR PE=1 SV=1	Q6W2J9 (+2)	BCOR	192 kDa	TRUE	0,33	1,1	[]	unknown	6	8	7	5	10	8	8	11	3
355	TRUE	Empty	Serine/arginine-rich splicing factor 7 OS=Homo sapiens OX=9606 GN=SRSF7 PE=1 SV=1	Q16629 (+1)	SRSF7	27 kDa	TRUE	0,51	0,9	[]	unknown	9	10	7	6	5	6	10	12	10
356	TRUE	Empty	Centromere protein F OS=Homo sapiens OX=9606 GN=CENPF PE=1 SV=3	P49454	CENPF	358 kDa	TRUE	0,49	1,0	[]	unknown	11	5	1	4	4	1	0	21	3
279.2	TRUE	Empty	Isoform 2 of Polymerase delta-interacting protein 3 OS=Homo sapiens OX=9606 GN=POLDIP3	Q9BY77-2	POLDIP3	43 kDa	TRUE	0,30	1,1	[]	unknown	11	9	0	8	8	0	10	10	8
124.3	TRUE	Empty	Histone H3.3C OS=Homo sapiens OX=9606 GN=H3F3C PE=1 SV=3	Q6NXT2	H3F3C	15 kDa	TRUE	1,00	INF	[]	unknown	0	0	0	0	0	0	0	0	0
357	TRUE	Empty	Eukaryotic translation initiation factor 3 subunit D OS=Homo sapiens OX=9606 GN=EIF3D PE=1 SV=1	O15371 (+2)	EIF3D	64 kDa		0,55	0,9	[]	unknown	6	8	11	8	12	7	7	2	10
358	TRUE	Empty	60S ribosomal protein L38 OS=Homo sapiens OX=9606 GN=RPL38 PE=1 SV=2	P63173	RPL38	8 kDa		0,15	1,2	[]	unknown	6	8	7	8	12	9	8	6	9
359	TRUE	Empty	Complement component 1 Q subcomponent-binding protein, mitochondrial OS=Homo sapiens OX=9606 GN=C1QBP PE=1 SV=1	Q07021	C1QBP	31 kDa		0,018	1,6	[]	unknown	4	11	4	10	10	9	8	9	15
361	TRUE	Empty	RNA transcription, translation and transport factor protein OS=Homo sapiens OX=9606 GN=RTRAF PE=1 SV=1	Q9Y224	RTRAF	28 kDa		0,33	1,1	[]	unknown	8	4	9	6	6	7	5	8	13
362	TRUE	Empty	Core histone macro-H2A.1 OS=Homo sapiens OX=9606 GN=H2AFY PE=1 SV=4	O75367 (+2)	H2AFY	40 kDa	TRUE	0,36	1,0	[]	unknown	13	5	4	3	5	4	6	22	6
364	TRUE	Empty	Ankyrin repeat and KH domain-containing protein 1 OS=Homo sapiens OX=9606 GN=ANKHD1 PE=1 SV=1	Q8IWZ3 (+2)	ANKHD1	269 kDa	TRUE	0,14	0,7	[]	unknown	2	12	17	7	9	7	7	0	13
367	TRUE	Empty	Cytochrome b-c1 complex subunit 2, mitochondrial OS=Homo sapiens OX=9606 GN=UQCRC2 PE=1 SV=3	P22695	UQCRC2	48 kDa		0,32	1,1	[]	unknown	3	12	9	8	8	11	11	3	10
368	TRUE	Empty	Isoform 3 of Unconventional myosin-Ic OS=Homo sapiens OX=9606 GN=MYO1C	O00159-3	MYO1C	120 kDa	TRUE	0,00067	0,4	[]	unknown	23	9	5	4	5	3	4	10	4
369.1	TRUE	Empty	Plastin-3 OS=Homo sapiens OX=9606 GN=PLS3 PE=1 SV=4	P13797	PLS3	71 kDa	TRUE	0,38	1,0	[]	unknown	5	12	7	11	8	10	9	3	8
370	TRUE	Empty	Unconventional myosin-Id OS=Homo sapiens OX=9606 GN=MYO1D PE=1 SV=2	O94832	MYO1D	116 kDa		0,00063	0,4	[]	unknown	19	6	8	2	3	3	2	7	8
365.1	TRUE	Empty	Receptor of activated protein C kinase 1 OS=Homo sapiens OX=9606 GN=RACK1 PE=1 SV=3	P63244	RACK1	35 kDa	TRUE	0,19	1,2	[]	unknown	6	6	7	8	8	7	6	10	7
227.2	TRUE	Empty	Histone-binding protein RBBP7 OS=Homo sapiens OX=9606 GN=RBBP7 PE=1 SV=1	E9PC52 (+1)	RBBP7	47 kDa	TRUE	0,45	1,0	[]	unknown	5	7	5	7	5	7	6	7	2
336.1	TRUE	Empty	Isoform 3 of Synaptic functional regulator FMR1 OS=Homo sapiens OX=9606 GN=FMR1	Q06787-4 (+2)	FMR1	68 kDa	TRUE	0,39	1,0	[]	unknown	7	7	7	6	8	8	8	6	7
371	TRUE	Empty	Dynactin subunit 1 OS=Homo sapiens OX=9606 GN=DCTN1 PE=1 SV=1	E7EX90 (+2)	DCTN1	139 kDa		0,026	1,6	[]	unknown	0	7	9	10	8	9	6	1	18
310.2	TRUE	Empty	Isoform 2 of Cell cycle and apoptosis regulator protein 2 OS=Homo sapiens OX=9606 GN=CCAR2	Q8N163-2	CCAR2	103 kDa	TRUE	0,43	1,0	[]	unknown	0	8	12	8	7	10	7	0	8
373.1	TRUE	Empty	T-complex protein 1 subunit gamma OS=Homo sapiens OX=9606 GN=CCT3 PE=1 SV=4	P49368	CCT3	61 kDa	TRUE	0,39	1,0	[]	unknown	7	8	7	9	6	10	7	6	7
374.1	TRUE	Empty	60S ribosomal protein L15 OS=Homo sapiens OX=9606 GN=RPL15 PE=1 SV=2	P61313	RPL15	24 kDa	TRUE	0,45	0,9	[]	unknown	3	11	7	5	7	6	6	4	8
375	TRUE	Empty	CCAAT/enhancer-binding protein zeta OS=Homo sapiens OX=9606 GN=CEBPZ PE=1 SV=3	Q03701	CEBPZ	121 kDa		0,34	0,8	[]	unknown	15	7	3	3	4	3	4	17	9
376	TRUE	Empty	Nuclear pore complex protein Nup88 OS=Homo sapiens OX=9606 GN=NUP88 PE=1 SV=2	Q99567	NUP88	84 kDa		0,41	1,0	[]	unknown	8	8	9	7	9	7	8	10	9
377	TRUE	Empty	Transformation/transcription domain-associated protein OS=Homo sapiens OX=9606 GN=TRRAP PE=1 SV=3	F2Z2U4 (+1)	TRRAP	436 kDa		0,077	0,6	[]	unknown	10	6	5	3	1	5	3	9	3
372.1	TRUE	Empty	Eukaryotic translation initiation factor 3 subunit H OS=Homo sapiens OX=9606 GN=EIF3H PE=1 SV=1	B3KS98 (+1)	EIF3H	42 kDa	TRUE	0,33	1,1	[]	unknown	3	7	9	6	6	7	6	3	13
378.1	TRUE	Empty	Microtubule-actin cross-linking factor 1, isoforms 1/2/3/5 OS=Homo sapiens OX=9606 GN=MACF1 PE=1 SV=1	H3BPE1 (+1)	MACF1	857 kDa	TRUE	0,0020	0,4	[]	unknown	16	7	10	4	2	5	4	3	10
379	TRUE	Empty	Fructose-bisphosphate aldolase OS=Homo sapiens OX=9606 GN=ALDOA PE=1 SV=1	J3KPS3 (+2)	ALDOA	40 kDa		0,27	1,1	[]	unknown	5	8	7	9	11	7	7	4	7
380.1	TRUE	Empty	Catenin alpha-1 OS=Homo sapiens OX=9606 GN=CTNNA1 PE=1 SV=1	P35221 (+1)	CTNNA1	100 kDa	TRUE	0,11	0,7	[]	unknown	14	7	11	6	8	7	5	5	12
381	TRUE	Empty	60S ribosomal protein L21 OS=Homo sapiens OX=9606 GN=RPL21 PE=1 SV=2	P46778	RPL21	19 kDa	TRUE	0,37	1,1	[]	unknown	6	6	4	7	5	7	6	6	3
366.1	TRUE	Empty	Inosine-5'-monophosphate dehydrogenase 2 (Fragment) OS=Homo sapiens OX=9606 GN=IMPDH2 PE=1 SV=1	H0Y4R1 (+1)	IMPDH2	51 kDa	TRUE	0,12	1,3	[]	unknown	2	10	6	9	9	9	6	5	9
383	TRUE	Empty	Ankyrin repeat domain-containing protein 17 OS=Homo sapiens OX=9606 GN=ANKRD17 PE=1 SV=3	O75179 (+1)	ANKRD17	274 kDa	TRUE	0,35	1,0	[]	unknown	2	13	8	10	10	8	6	2	12
384	TRUE	Empty	THO complex subunit 2 OS=Homo sapiens OX=9606 GN=THOC2 PE=1 SV=2	Q8NI27	THOC2	183 kDa		0,19	0,7	[]	unknown	10	5	5	3	3	3	5	13	0
385	TRUE	Empty	Tyrosine-protein kinase BAZ1B OS=Homo sapiens OX=9606 GN=BAZ1B PE=1 SV=2	Q9UIG0 (+1)	BAZ1B	171 kDa		0,50	0,9	[]	unknown	16	4	3	0	1	1	10	25	4
387	TRUE	Empty	Activating signal cointegrator 1 complex subunit 3 OS=Homo sapiens OX=9606 GN=ASCC3 PE=1 SV=3	Q8N3C0	ASCC3	251 kDa		0,33	1,1	[]	unknown	8	7	3	8	8	7	5	5	6
388	TRUE	Empty	Serine/threonine-protein phosphatase PGAM5, mitochondrial OS=Homo sapiens OX=9606 GN=PGAM5 PE=1 SV=2	Q96HS1	PGAM5	32 kDa		0,086	0,6	[]	unknown	7	5	12	3	5	4	4	4	9
160.3	TRUE	Empty	ADP/ATP translocase 1 OS=Homo sapiens OX=9606 GN=SLC25A4 PE=1 SV=4	P12235	SLC25A4	33 kDa	TRUE	0,43	0,8	[]	unknown	7	9	7	3	8	8	9	4	7
316.1	TRUE	Empty	Keratin, type I cytoskeletal 10 OS=Homo sapiens OX=9606 GN=KRT10 PE=1 SV=6	P13645	KRT10	59 kDa	TRUE	0,53	0,9	[]	unknown	14	1	7	7	16	7	0	3	8
378.2	TRUE	Empty	Microtubule-actin cross-linking factor 1, isoforms 1/2/3/5 OS=Homo sapiens OX=9606 GN=MACF1 PE=4 SV=1	A0A590UJG2 (+2)	MACF1	615 kDa	TRUE	0,0020	0,4	[]	unknown	16	7	10	4	2	5	4	3	10
390.1	TRUE	Empty	Myosin light polypeptide 6 OS=Homo sapiens OX=9606 GN=MYL6 PE=1 SV=1	G8JLA2 (+1)	MYL6	17 kDa	TRUE	0,36	0,8	[]	unknown	8	9	11	7	8	8	7	6	10
386.1	TRUE	Empty	Eukaryotic translation initiation factor 3 subunit F OS=Homo sapiens OX=9606 GN=EIF3F PE=1 SV=1	O00303	EIF3F	38 kDa	TRUE	0,17	1,2	[]	unknown	5	9	8	9	9	10	9	6	10
382.1	TRUE	Empty	Isoform 2 of Afadin OS=Homo sapiens OX=9606 GN=AFDN	P55196-1	AFDN	206 kDa	TRUE	0,0050	0,5	[]	unknown	16	7	11	6	3	4	3	3	13
304.2	TRUE	Empty	Unconventional myosin-VI (Fragment) OS=Homo sapiens OX=9606 GN=MYO6 PE=4 SV=1	A0A590UKB0	MYO6	106 kDa	TRUE	1,00	INF	[]	unknown	0	0	0	0	0	0	0	0	0
391.1	TRUE	Empty	Casein kinase II subunit alpha OS=Homo sapiens OX=9606 GN=CSNK2A1 PE=1 SV=1	A0A2R8YD58 (+3)	CSNK2A1	44 kDa	TRUE	0,50	1,0	[]	unknown	7	8	6	5	6	6	6	8	9
392	TRUE	Empty	DNA-directed RNA polymerase I subunit RPA1 OS=Homo sapiens OX=9606 GN=POLR1A PE=1 SV=2	O95602	POLR1A	195 kDa		0,54	0,9	[]	unknown	11	7	3	7	4	6	2	15	5
393	TRUE	Empty	SNW domain-containing protein 1 OS=Homo sapiens OX=9606 GN=SNW1 PE=1 SV=1	Q13573	SNW1	61 kDa		0,39	1,0	[]	unknown	13	5	4	3	6	5	7	19	5
394	TRUE	Empty	Probable ATP-dependent RNA helicase DDX27 OS=Homo sapiens OX=9606 GN=DDX27 PE=1 SV=1	B7Z6D5 (+1)	DDX27	87 kDa		0,16	1,2	[]	unknown	11	4	3	3	4	3	8	20	7
389.1	TRUE	Empty	Unconventional myosin-Ib OS=Homo sapiens OX=9606 GN=MYO1B PE=1 SV=1	E9PDF6 (+2)	MYO1B	128 kDa	TRUE	< 0,00010	0,3	control high, sample low	unknown	24	10	6	3	2	3	2	6	9
395	TRUE	Empty	SWI/SNF complex subunit SMARCC2 OS=Homo sapiens OX=9606 GN=SMARCC2 PE=1 SV=1	Q8TAQ2	SMARCC2	133 kDa	TRUE	0,40	0,8	[]	unknown	6	8	10	5	7	4	4	14	6
17.3	TRUE	Empty	Putative heat shock 70 kDa protein 7 OS=Homo sapiens OX=9606 GN=HSPA7 PE=5 SV=2	P48741	HSPA7	40 kDa	TRUE	0,00094	INF	[]	unknown	0	0	0	8	0	0	0	0	8
396	TRUE	Empty	Catenin beta-1 OS=Homo sapiens OX=9606 GN=CTNNB1 PE=1 SV=1	A0A2R8Y543 (+4)	CTNNB1	78 kDa	TRUE	0,042	0,6	[]	unknown	12	11	8	5	6	6	5	6	8
397	TRUE	Empty	60S ribosomal protein L23a OS=Homo sapiens OX=9606 GN=RPL23A PE=1 SV=1	P62750	RPL23A	18 kDa		0,27	1,1	[]	unknown	6	7	8	9	5	8	9	8	8
336.2	TRUE	Empty	Synaptic functional regulator FMR1 OS=Homo sapiens OX=9606 GN=FMR1 PE=1 SV=1	Q06787 (+2)	FMR1	71 kDa	TRUE	0,44	1,0	[]	unknown	6	6	7	5	7	7	7	5	7
398	TRUE	Empty	Isoform 2 of E3 ubiquitin-protein ligase UBR4 OS=Homo sapiens OX=9606 GN=UBR4	Q5T4S7-2	UBR4	576 kDa		0,023	1,8	[]	unknown	0	7	5	11	9	7	3	1	12
29.3	TRUE	Empty	Putative heat shock protein HSP 90-beta-3 OS=Homo sapiens OX=9606 GN=HSP90AB3P PE=5 SV=1	Q58FF7	HSP90AB3P	68 kDa	TRUE	0,36	1,1	[]	unknown	6	7	6	6	8	8	7	0	11
400	TRUE	Empty	Transformer-2 protein homolog beta OS=Homo sapiens OX=9606 GN=TRA2B PE=1 SV=1	P62995 (+1)	TRA2B	34 kDa	TRUE	0,43	1,0	[]	unknown	7	7	7	6	5	6	8	8	9
401	TRUE	Empty	Isoform 2 of ATP-binding cassette sub-family F member 1 OS=Homo sapiens OX=9606 GN=ABCF1	Q8NE71-2	ABCF1	92 kDa		0,45	0,9	[]	unknown	5	13	8	8	10	6	7	9	5
403.1	TRUE	Empty	A-kinase anchor protein 1, mitochondrial OS=Homo sapiens OX=9606 GN=AKAP1 PE=1 SV=1	Q92667	AKAP1	97 kDa	TRUE	0,098	0,6	[]	unknown	4	17	9	4	6	7	6	2	14
404	TRUE	Empty	Non-specific serine/threonine protein kinase OS=Homo sapiens OX=9606 GN=CDC42BPA PE=1 SV=1	A0A0A0MRJ0 (+2)	CDC42BPA	194 kDa	TRUE	0,0049	0,5	[]	unknown	16	7	8	1	6	4	2	4	11
402.1	TRUE	Empty	T-complex protein 1 subunit alpha OS=Homo sapiens OX=9606 GN=TCP1 PE=1 SV=1	P17987	TCP1	60 kDa	TRUE	0,24	1,2	[]	unknown	2	9	8	8	9	8	9	3	7
405	TRUE	Empty	Msx2-interacting protein OS=Homo sapiens OX=9606 GN=SPEN PE=1 SV=1	Q96T58	SPEN	402 kDa		0,56	0,9	[]	unknown	15	4	0	1	2	1	5	25	1
16.8	TRUE	Empty	Tubulin beta 8B OS=Homo sapiens OX=9606 GN=TUBB8B PE=1 SV=1	A6NNZ2	TUBB8B	50 kDa	TRUE	1,00	INF	[]	unknown	0	0	0	0	0	0	0	0	0
406	TRUE	Empty	Monocarboxylate transporter 1 OS=Homo sapiens OX=9606 GN=SLC16A1 PE=1 SV=3	P53985	SLC16A1	54 kDa		0,39	1,0	[]	unknown	5	7	10	7	6	8	7	6	11
407	TRUE	Empty	ATP-dependent RNA helicase DDX54 OS=Homo sapiens OX=9606 GN=DDX54 PE=1 SV=2	Q8TDD1 (+1)	DDX54	99 kDa		0,27	1,1	[]	unknown	10	4	3	3	4	4	7	13	8
408	TRUE	Empty	Isoform Mitochondrial of Lysine--tRNA ligase OS=Homo sapiens OX=9606 GN=KARS1	Q15046-2	KARS1	71 kDa		0,10	1,5	[]	unknown	1	7	4	9	7	7	7	1	4
409	TRUE	Empty	THO complex subunit 4 OS=Homo sapiens OX=9606 GN=ALYREF PE=1 SV=1	E9PB61 (+1)	ALYREF	28 kDa		0,36	0,8	[]	unknown	9	8	10	5	8	7	8	9	7
410	TRUE	Empty	Pyruvate dehydrogenase E1 component subunit beta, mitochondrial OS=Homo sapiens OX=9606 GN=PDHB PE=1 SV=3	P11177	PDHB	39 kDa		0,21	1,2	[]	unknown	3	9	4	4	6	11	9	3	6
411	TRUE	Empty	Fragile X mental retardation syndrome-related protein 2 OS=Homo sapiens OX=9606 GN=FXR2 PE=1 SV=2	P51116	FXR2	74 kDa	TRUE	0,35	0,8	[]	unknown	4	7	11	6	5	7	5	5	7
412	TRUE	Empty	60S ribosomal protein L26 OS=Homo sapiens OX=9606 GN=RPL26 PE=1 SV=1	P61254	RPL26	17 kDa	TRUE	0,44	0,8	[]	unknown	5	7	7	6	7	6	4	4	5
413	TRUE	Empty	40S ribosomal protein S6 OS=Homo sapiens OX=9606 GN=RPS6 PE=1 SV=1	P62753	RPS6	29 kDa		0,53	0,9	[]	unknown	3	10	10	11	9	6	6	5	6
414	TRUE	Empty	60S ribosomal protein L8 OS=Homo sapiens OX=9606 GN=RPL8 PE=1 SV=2	P62917	RPL8	28 kDa		0,25	0,7	[]	unknown	5	5	10	5	6	4	3	5	6
415	TRUE	Empty	Serrate RNA effector molecule homolog OS=Homo sapiens OX=9606 GN=SRRT PE=1 SV=1	Q9BXP5 (+4)	SRRT	101 kDa		0,085	0,6	[]	unknown	7	9	10	6	5	5	5	6	5
416	TRUE	Empty	Calcium homeostasis endoplasmic reticulum protein OS=Homo sapiens OX=9606 GN=CHERP PE=1 SV=1	J3QK89 (+1)	CHERP	105 kDa		0,22	1,3	[]	unknown	4	4	2	4	4	4	3	8	3
417	TRUE	Empty	ATP-dependent DNA/RNA helicase DHX36 OS=Homo sapiens OX=9606 GN=DHX36 PE=1 SV=2	Q9H2U1 (+1)	DHX36	115 kDa	TRUE	0,51	1,0	[]	unknown	2	11	7	9	7	9	4	5	4
418	TRUE	Empty	Ribosome biogenesis protein BMS1 homolog OS=Homo sapiens OX=9606 GN=BMS1 PE=1 SV=1	Q14692	BMS1	146 kDa		0,24	0,7	[]	unknown	15	7	3	3	2	1	8	19	4
419	TRUE	Empty	H/ACA ribonucleoprotein complex subunit DKC1 OS=Homo sapiens OX=9606 GN=DKC1 PE=1 SV=3	O60832	DKC1	58 kDa		0,24	1,2	[]	unknown	8	7	1	2	6	4	4	15	7
420	TRUE	Empty	Pyruvate dehydrogenase protein X component, mitochondrial OS=Homo sapiens OX=9606 GN=PDHX PE=1 SV=3	O00330	PDHX	54 kDa		0,44	1,0	[]	unknown	6	12	1	7	4	13	11	1	2
110.3	TRUE	Empty	Splicing factor 3B subunit 2 (Fragment) OS=Homo sapiens OX=9606 GN=SF3B2 PE=1 SV=8	E9PJ04	SF3B2	38 kDa	TRUE	0,52	0,9	[]	unknown	5	9	4	6	6	6	7	5	4
382.2	TRUE	Empty	Afadin OS=Homo sapiens OX=9606 GN=AFDN PE=1 SV=1	J3KN01 (+2)	AFDN	208 kDa	TRUE	< 0,00010	0,3	control high, sample low	unknown	15	7	11	5	0	0	0	2	12
126.2	TRUE	Empty	40S ribosomal protein S4, Y isoform 2 OS=Homo sapiens OX=9606 GN=RPS4Y2 PE=2 SV=3	Q8TD47	RPS4Y2	29 kDa	TRUE	1,00	INF	[]	unknown	0	0	0	0	0	0	0	0	0
421	TRUE	Empty	WD repeat-containing protein 6 OS=Homo sapiens OX=9606 GN=WDR6 PE=1 SV=1	A0A087X295 (+1)	WDR6	125 kDa		0,25	0,7	[]	unknown	8	7	8	5	3	5	4	4	13
422	TRUE	Empty	60S ribosomal protein L13a (Fragment) OS=Homo sapiens OX=9606 GN=RPL13A PE=1 SV=2	M0QYS1 (+1)	RPL13A	24 kDa		0,53	0,9	[]	unknown	4	4	9	5	7	5	4	6	5
423	TRUE	Empty	ATP synthase subunit beta, mitochondrial OS=Homo sapiens OX=9606 GN=ATP5F1B PE=1 SV=3	P06576	ATP5F1B	57 kDa		0,40	0,8	[]	unknown	6	12	6	7	5	8	9	3	8
424	TRUE	Empty	YLP motif-containing protein 1 OS=Homo sapiens OX=9606 GN=YLPM1 PE=1 SV=4	P49750	YLPM1	242 kDa	TRUE	0,37	0,8	[]	unknown	12	6	6	5	4	4	6	13	7
425	TRUE	Empty	40S ribosomal protein S25 OS=Homo sapiens OX=9606 GN=RPS25 PE=1 SV=1	P62851	RPS25	14 kDa		0,48	1,0	[]	unknown	4	7	7	7	7	7	7	3	4
426	TRUE	Empty	Transducin beta-like protein 3 OS=Homo sapiens OX=9606 GN=TBL3 PE=1 SV=2	Q12788	TBL3	89 kDa		0,37	1,1	[]	unknown	8	7	3	5	5	4	7	13	4
427	TRUE	Empty	Death-inducer obliterator 1 OS=Homo sapiens OX=9606 GN=DIDO1 PE=1 SV=5	Q9BTC0	DIDO1	244 kDa		0,52	0,9	[]	unknown	4	11	4	6	8	5	3	11	3
428	TRUE	Empty	Vigilin OS=Homo sapiens OX=9606 GN=HDLBP PE=1 SV=2	Q00341	HDLBP	141 kDa		0,087	1,4	[]	unknown	2	9	5	6	11	7	4	5	12
429.1	TRUE	Empty	Serine/arginine-rich splicing factor 6 OS=Homo sapiens OX=9606 GN=SRSF6 PE=1 SV=2	Q13247 (+1)	SRSF6	40 kDa	TRUE	0,55	0,9	[]	unknown	5	4	6	3	4	4	6	6	5
430	TRUE	Empty	Probable helicase with zinc finger domain OS=Homo sapiens OX=9606 GN=HELZ PE=1 SV=1	J3QS41	HELZ	219 kDa		0,18	1,2	[]	unknown	1	9	7	6	10	9	7	1	9
2.2	TRUE	Empty	Keratin, type II cytoskeletal 2 epidermal OS=Homo sapiens OX=9606 GN=KRT2 PE=1 SV=2	P35908	KRT2	65 kDa	TRUE	0,36	1,1	[]	unknown	10	3	6	7	15	7	1	3	7
431	TRUE	Empty	Neurogenic locus notch homolog protein 2 OS=Homo sapiens OX=9606 GN=NOTCH2 PE=1 SV=3	Q04721	NOTCH2	265 kDa	TRUE	0,24	0,3	[]	unknown	0	1	2	1	0	0	0	0	1
432	TRUE	Empty	Kinesin-like protein KIF11 OS=Homo sapiens OX=9606 GN=KIF11 PE=1 SV=2	P52732	KIF11	119 kDa		0,18	1,3	[]	unknown	0	7	7	9	4	7	2	4	10
8.2	TRUE	Empty	Acetyl-CoA carboxylase 2 OS=Homo sapiens OX=9606 GN=ACACB PE=1 SV=3	O00763 (+1)	ACACB	277 kDa	TRUE	0,49	1,0	[]	unknown	0	6	5	0	0	12	0	3	7
433	TRUE	Empty	Splicing factor 3A subunit 3 OS=Homo sapiens OX=9606 GN=SF3A3 PE=1 SV=1	Q12874	SF3A3	59 kDa		0,54	0,9	[]	unknown	9	6	6	5	6	6	6	13	3
434	TRUE	Empty	WD repeat-containing protein 75 OS=Homo sapiens OX=9606 GN=WDR75 PE=1 SV=1	Q8IWA0	WDR75	95 kDa		0,44	1,0	[]	unknown	7	8	4	5	6	3	4	15	5
436	TRUE	Empty	Nucleolar complex protein 3 homolog OS=Homo sapiens OX=9606 GN=NOC3L PE=1 SV=1	Q8WTT2	NOC3L	93 kDa	TRUE	0,17	0,7	[]	unknown	14	6	4	2	3	2	6	19	1
437	TRUE	Empty	Baculoviral IAP repeat-containing protein 6 OS=Homo sapiens OX=9606 GN=BIRC6 PE=1 SV=2	Q9NR09	BIRC6	530 kDa		0,12	1,3	[]	unknown	1	11	4	14	8	9	5	1	6
15.5	TRUE	Empty	RANBP2-like and GRIP domain-containing protein 1 OS=Homo sapiens OX=9606 GN=RGPD1 PE=4 SV=1	F8VYC4	RGPD1	197 kDa	TRUE	< 0,00010	0,0	control high, sample low	unknown	0	0	9	0	0	0	0	0	0
145.2	TRUE	Empty	Y-box-binding protein 2 OS=Homo sapiens OX=9606 GN=YBX2 PE=1 SV=2	Q9Y2T7	YBX2	39 kDa	TRUE	0,11	INF	[]	unknown	0	0	0	0	0	0	0	5	0
438.1	TRUE	Empty	40S ribosomal protein S7 OS=Homo sapiens OX=9606 GN=RPS7 PE=1 SV=1	P62081	RPS7	22 kDa	TRUE	0,43	1,0	[]	unknown	3	8	9	4	7	5	6	6	12
440	TRUE	Empty	Ribosome biogenesis protein BOP1 OS=Homo sapiens OX=9606 GN=BOP1 PE=1 SV=2	Q14137	BOP1	84 kDa		0,36	1,1	[]	unknown	8	7	5	5	3	5	7	14	8
443	TRUE	Empty	Nck-associated protein 1 OS=Homo sapiens OX=9606 GN=NCKAP1 PE=1 SV=1	Q9Y2A7 (+1)	NCKAP1	129 kDa		0,13	1,3	[]	unknown	4	7	4	8	5	9	7	4	7
444	TRUE	Empty	WD repeat-containing protein 36 OS=Homo sapiens OX=9606 GN=WDR36 PE=1 SV=1	A0A0A0MTB8 (+1)	WDR36	99 kDa		0,41	0,8	[]	unknown	12	5	4	3	2	5	4	17	4
445	TRUE	Empty	Mitochondrial 2-oxoglutarate/malate carrier protein (Fragment) OS=Homo sapiens OX=9606 GN=SLC25A11 PE=1 SV=1	I3L1P8 (+1)	SLC25A11	32 kDa		0,37	1,1	[]	unknown	4	8	6	8	7	7	6	2	8
446	TRUE	Empty	Peptidyl-prolyl cis-trans isomerase A OS=Homo sapiens OX=9606 GN=PPIA PE=1 SV=2	P62937	PPIA	18 kDa	TRUE	0,43	1,0	[]	unknown	5	9	6	7	10	7	7	3	6
439.1	TRUE	Empty	mRNA export factor OS=Homo sapiens OX=9606 GN=RAE1 PE=1 SV=1	P78406	RAE1	41 kDa	TRUE	0,20	1,3	[]	unknown	5	3	5	6	7	4	6	5	5
447	TRUE	Empty	EBNA1 binding protein 2, isoform CRA_d OS=Homo sapiens OX=9606 GN=EBNA1BP2 PE=1 SV=1	H7C2Q8 (+1)	EBNA1BP2	41 kDa		0,10	1,4	[]	unknown	5	8	3	6	8	6	9	9	6
435.1	TRUE	Empty	SUN domain-containing protein 2 OS=Homo sapiens OX=9606 GN=SUN2 PE=1 SV=3	Q9UH99 (+1)	SUN2	80 kDa	TRUE	0,25	0,8	[]	unknown	6	11	9	8	9	6	2	6	8
449	TRUE	Empty	Spermatid perinuclear RNA-binding protein OS=Homo sapiens OX=9606 GN=STRBP PE=1 SV=1	Q96SI9	STRBP	74 kDa	TRUE	0,27	1,1	[]	unknown	6	5	6	8	7	5	5	6	8
448.1	TRUE	Empty	Isoform 2 of Band 4.1-like protein 3 OS=Homo sapiens OX=9606 GN=EPB41L3	Q9Y2J2-2	EPB41L3	97 kDa	TRUE	0,19	0,7	[]	unknown	1	12	10	6	6	4	6	2	8
363.1	TRUE	Empty	AP-2 complex subunit alpha-1 OS=Homo sapiens OX=9606 GN=AP2A1 PE=1 SV=3	O95782 (+1)	AP2A1	108 kDa	TRUE	0,00011	0,3	control high, sample low	unknown	16	8	6	2	0	4	2	5	5
450	TRUE	Empty	Nuclear pore complex protein Nup160 OS=Homo sapiens OX=9606 GN=NUP160 PE=1 SV=3	Q12769	NUP160	162 kDa		0,33	1,1	[]	unknown	8	7	3	4	6	4	6	12	7
452	TRUE	Empty	Ribosomal biogenesis protein LAS1L OS=Homo sapiens OX=9606 GN=LAS1L PE=1 SV=2	Q9Y4W2 (+1)	LAS1L	83 kDa		0,30	0,8	[]	unknown	8	8	8	7	3	7	8	8	4
453	TRUE	Empty	Pescadillo homolog OS=Homo sapiens OX=9606 GN=PES1 PE=1 SV=1	B5MCF9 (+1)	PES1	66 kDa		0,42	0,8	[]	unknown	10	7	5	3	3	4	9	11	7
454	TRUE	Empty	Leucine zipper protein 1 OS=Homo sapiens OX=9606 GN=LUZP1 PE=1 SV=2	Q86V48	LUZP1	120 kDa		0,085	0,6	[]	unknown	13	7	6	4	7	2	4	10	5
455	TRUE	Empty	Nucleolar pre-ribosomal-associated protein 1 OS=Homo sapiens OX=9606 GN=URB1 PE=1 SV=4	O60287	URB1	254 kDa		0,37	0,8	[]	unknown	10	6	1	3	1	3	8	10	2
441.1	TRUE	Empty	Isoform 3 of Nucleolar and coiled-body phosphoprotein 1 OS=Homo sapiens OX=9606 GN=NOLC1	Q14978-3	NOLC1	74 kDa	TRUE	0,45	0,9	[]	unknown	10	4	7	4	6	3	9	10	4
441.2	TRUE	Empty	Nucleolar and coiled-body phosphoprotein 1 (Fragment) OS=Homo sapiens OX=9606 GN=NOLC1 PE=1 SV=1	A0A0A0MRM9 (+2)	NOLC1	75 kDa	TRUE	0,45	0,9	[]	unknown	10	4	7	4	6	3	9	10	4
456	TRUE	Empty	Protein ELYS OS=Homo sapiens OX=9606 GN=AHCTF1 PE=1 SV=3	Q8WYP5 (+2)	AHCTF1	253 kDa		0,50	0,9	[]	unknown	15	4	3	0	4	0	7	24	4
345.2	TRUE	Empty	BCL-6 corepressor (Fragment) OS=Homo sapiens OX=9606 GN=BCOR PE=1 SV=1	H7BYY2	BCOR	139 kDa	TRUE	0,41	1,0	[]	unknown	5	7	5	3	8	7	7	10	0
457	TRUE	Empty	Isoform 2 of Splicing factor 1 OS=Homo sapiens OX=9606 GN=SF1	Q15637-2 (+1)	SF1	69 kDa		0,23	0,7	[]	unknown	9	6	9	3	4	5	5	9	9
458	TRUE	Empty	Nucleoporin NUP188 homolog OS=Homo sapiens OX=9606 GN=NUP188 PE=1 SV=1	Q5SRE5	NUP188	196 kDa		0,48	0,9	[]	unknown	6	7	7	5	6	6	5	4	9
451.1	TRUE	Empty	RNA-binding protein 4 OS=Homo sapiens OX=9606 GN=RBM4 PE=1 SV=1	Q9BWF3	RBM4	40 kDa	TRUE	0,52	0,9	[]	unknown	7	4	8	4	3	5	7	10	5
336.3	TRUE	Empty	Isoform 10 of Synaptic functional regulator FMR1 OS=Homo sapiens OX=9606 GN=FMR1	Q06787-10	FMR1	61 kDa	TRUE	0,33	1,1	[]	unknown	6	6	6	5	7	7	7	6	7
461	TRUE	Empty	Elongator complex protein 1 OS=Homo sapiens OX=9606 GN=ELP1 PE=1 SV=3	O95163	ELP1	150 kDa		0,084	1,4	[]	unknown	0	10	5	11	8	8	6	1	9
462	TRUE	Empty	Ribosomal RNA processing protein 1 homolog A OS=Homo sapiens OX=9606 GN=RRP1 PE=1 SV=1	P56182	RRP1	53 kDa		0,42	0,8	[]	unknown	11	7	4	3	7	4	5	13	5
463	TRUE	Empty	FACT complex subunit SPT16 OS=Homo sapiens OX=9606 GN=SUPT16H PE=1 SV=1	Q9Y5B9	SUPT16H	120 kDa		0,40	1,0	[]	unknown	12	3	3	4	3	6	6	16	2
464	TRUE	Empty	Isoform 2 of Protein arginine N-methyltransferase 5 OS=Homo sapiens OX=9606 GN=PRMT5	O14744-2	PRMT5	71 kDa		0,16	1,3	[]	unknown	2	8	5	7	7	6	3	4	12
465	TRUE	Empty	DBIRD complex subunit ZNF326 OS=Homo sapiens OX=9606 GN=ZNF326 PE=1 SV=2	Q5BKZ1	ZNF326	66 kDa		0,30	0,8	[]	unknown	9	5	10	3	4	4	9	11	6
466	TRUE	Empty	Core histone macro-H2A.2 OS=Homo sapiens OX=9606 GN=H2AFY2 PE=1 SV=3	Q9P0M6	H2AFY2	40 kDa	TRUE	0,36	1,1	[]	unknown	14	2	3	1	4	2	5	24	4
467.1	TRUE	Empty	GRB10-interacting GYF protein 2 OS=Homo sapiens OX=9606 GN=GIGYF2 PE=1 SV=1	Q6Y7W6 (+2)	GIGYF2	150 kDa	TRUE	0,11	1,4	[]	unknown	0	7	7	5	8	6	7	2	11
468	TRUE	Empty	Heterogeneous nuclear ribonucleoprotein D-like OS=Homo sapiens OX=9606 GN=HNRNPDL PE=1 SV=1	A0A087WUK2 (+1)	HNRNPDL	40 kDa	TRUE	0,53	0,9	[]	unknown	7	5	9	5	7	5	5	6	10
471	TRUE	Empty	Tropomodulin-3 OS=Homo sapiens OX=9606 GN=TMOD3 PE=1 SV=1	Q9NYL9	TMOD3	40 kDa	TRUE	0,062	0,6	[]	unknown	10	7	8	4	5	4	4	2	10
472	TRUE	Empty	26S proteasome non-ATPase regulatory subunit 3 OS=Homo sapiens OX=9606 GN=PSMD3 PE=1 SV=2	O43242	PSMD3	61 kDa		0,098	1,4	[]	unknown	2	8	5	11	10	9	4	2	6
439.2	TRUE	Empty	mRNA export factor OS=Homo sapiens OX=9606 GN=RAE1 PE=1 SV=1	E9PQ57	RAE1	48 kDa	TRUE	0,037	2,3	[]	unknown	5	0	0	0	7	0	6	5	5
473	TRUE	Empty	40S ribosomal protein S10 OS=Homo sapiens OX=9606 GN=RPS10 PE=1 SV=1	P46783	RPS10	19 kDa		0,52	0,9	[]	unknown	4	7	7	7	6	5	5	4	7
474	TRUE	Empty	Anaphase-promoting complex subunit 1 OS=Homo sapiens OX=9606 GN=ANAPC1 PE=1 SV=1	Q9H1A4	ANAPC1	217 kDa		0,28	0,7	[]	unknown	6	9	4	7	5	4	4	5	3
459.1	TRUE	Empty	Cytoplasmic FMR1-interacting protein 1 OS=Homo sapiens OX=9606 GN=CYFIP1 PE=1 SV=1	Q7L576	CYFIP1	145 kDa	TRUE	0,34	1,1	[]	unknown	4	7	4	6	5	6	5	4	7
469.1	TRUE	Empty	40S ribosomal protein S11 OS=Homo sapiens OX=9606 GN=RPS11 PE=1 SV=3	P62280	RPS11	18 kDa	TRUE	0,14	1,4	[]	unknown	3	4	4	5	5	7	5	4	5
475	TRUE	Empty	Symplekin OS=Homo sapiens OX=9606 GN=SYMPK PE=1 SV=2	Q92797	SYMPK	141 kDa		0,43	0,8	[]	unknown	5	8	5	9	7	2	1	7	4
2.3	TRUE	Empty	Desmin OS=Homo sapiens OX=9606 GN=DES PE=1 SV=3	P17661	DES	54 kDa	TRUE	1,00	INF	[]	unknown	0	0	0	0	0	0	0	0	0
476	TRUE	Empty	RNA-binding protein 15 OS=Homo sapiens OX=9606 GN=RBM15 PE=1 SV=1	A0A087WWP4 (+6)	RBM15	102 kDa	TRUE	0,53	0,9	[]	unknown	8	6	3	5	4	4	7	9	3
477.1	TRUE	Empty	D-3-phosphoglycerate dehydrogenase OS=Homo sapiens OX=9606 GN=PHGDH PE=1 SV=1	A0A286YF22 (+1)	PHGDH	56 kDa	TRUE	0,26	0,7	[]	unknown	5	8	5	3	4	3	3	6	7
479	TRUE	Empty	WD repeat-containing protein 3 OS=Homo sapiens OX=9606 GN=WDR3 PE=1 SV=1	Q9UNX4	WDR3	106 kDa		0,50	1,0	[]	unknown	6	6	3	3	4	2	4	13	3
478.1	TRUE	Empty	E3 ubiquitin-protein ligase BRE1B OS=Homo sapiens OX=9606 GN=RNF40 PE=1 SV=5	O75150	RNF40	114 kDa	TRUE	0,56	0,9	[]	unknown	4	7	8	8	5	5	2	8	7
481	TRUE	Empty	Uncharacterized protein OS=Homo sapiens OX=9606 GN=LOC102724159 PE=1 SV=1	A0A0B4J2E5 (+1)	LOC102724159	102 kDa		0,30	1,1	[]	unknown	8	4	2	2	4	4	5	13	4
175.2	TRUE	Empty	Histone H1.1 OS=Homo sapiens OX=9606 GN=H1-1 PE=1 SV=3	Q02539	H1-1	22 kDa	TRUE	0,21	1,2	[]	unknown	7	5	5	4	7	5	6	12	7
448.2	TRUE	Empty	Band 4.1-like protein 3 OS=Homo sapiens OX=9606 GN=EPB41L3 PE=1 SV=1	A0A0A0MSA4	EPB41L3	116 kDa	TRUE	0,20	0,7	[]	unknown	0	11	10	6	6	4	6	0	7
272.2	TRUE	Empty	Prelamin-A/C OS=Homo sapiens OX=9606 GN=LMNA PE=1 SV=1	Q5TCI8	LMNA	56 kDa	TRUE	1,00	INF	[]	unknown	0	0	0	0	0	0	0	0	0
482	TRUE	Empty	Peroxiredoxin-6 OS=Homo sapiens OX=9606 GN=PRDX6 PE=1 SV=3	P30041	PRDX6	25 kDa		0,42	1,0	[]	unknown	3	7	4	8	4	4	4	5	4
483	TRUE	Empty	Probable ATP-dependent RNA helicase DDX23 OS=Homo sapiens OX=9606 GN=DDX23 PE=1 SV=3	Q9BUQ8	DDX23	96 kDa		0,41	1,0	[]	unknown	10	3	3	4	7	6	4	9	3
484	TRUE	Empty	Constitutive coactivator of PPAR-gamma-like protein 1 OS=Homo sapiens OX=9606 GN=FAM120A PE=1 SV=2	Q9NZB2	FAM120A	122 kDa		0,35	0,8	[]	unknown	4	8	7	4	4	8	2	4	8
480.1	TRUE	Empty	Ubiquitin carboxyl-terminal hydrolase 10 OS=Homo sapiens OX=9606 GN=USP10 PE=1 SV=2	Q14694 (+2)	USP10	87 kDa	TRUE	0,52	0,9	[]	unknown	2	7	9	5	8	5	4	3	9
485	TRUE	Empty	Histone-lysine N-methyltransferase SETD1A OS=Homo sapiens OX=9606 GN=SETD1A PE=1 SV=3	O15047	SETD1A	186 kDa	TRUE	0,34	0,8	[]	unknown	2	8	8	6	5	3	2	3	9
360.1	TRUE	Empty	Poly(rC)-binding protein 2 OS=Homo sapiens OX=9606 GN=PCBP2 PE=1 SV=1	Q15366 (+3)	PCBP2	39 kDa	TRUE	0,18	1,2	[]	unknown	5	6	5	6	6	8	7	6	7
486	TRUE	Empty	Sister chromatid cohesion protein PDS5 homolog A OS=Homo sapiens OX=9606 GN=PDS5A PE=1 SV=1	Q29RF7	PDS5A	151 kDa		0,25	0,7	[]	unknown	5	9	6	8	6	2	3	6	4
487	TRUE	Empty	Creatine kinase B-type OS=Homo sapiens OX=9606 GN=CKB PE=1 SV=1	P12277	CKB	43 kDa		0,44	0,9	[]	unknown	5	8	7	6	6	3	2	4	13
488	TRUE	Empty	26S proteasome regulatory subunit 8 OS=Homo sapiens OX=9606 GN=PSMC5 PE=1 SV=1	P62195 (+1)	PSMC5	46 kDa	TRUE	0,33	1,1	[]	unknown	2	11	4	6	8	9	4	1	9
489.1	TRUE	Empty	Plakophilin-4 OS=Homo sapiens OX=9606 GN=PKP4 PE=1 SV=1	A0A0D9SF60 (+2)	PKP4	134 kDa	TRUE	< 0,00010	0,3	control high, sample low	unknown	18	4	11	0	2	1	2	3	9
80.3	TRUE	Empty	Lamina-associated polypeptide 2, isoforms beta/gamma (Fragment) OS=Homo sapiens OX=9606 GN=TMPO PE=1 SV=1	H0YJH7	TMPO	27 kDa	TRUE	0,45	0,9	[]	unknown	7	7	7	6	7	6	5	8	4
429.2	TRUE	Empty	Uncharacterized protein (Fragment) OS=Homo sapiens OX=9606 PE=4 SV=1	A0A590UK80		121 kDa	TRUE	0,43	0,8	[]	unknown	5	3	6	3	3	3	5	5	4
490	TRUE	Empty	Eukaryotic translation initiation factor 5B OS=Homo sapiens OX=9606 GN=EIF5B PE=1 SV=1	A0A087WUT6 (+1)	EIF5B	139 kDa		0,30	1,1	[]	unknown	4	9	4	7	5	7	3	9	7
491	TRUE	Empty	Nucleolar transcription factor 1 OS=Homo sapiens OX=9606 GN=UBTF PE=1 SV=1	E9PKP7	UBTF	87 kDa		0,21	0,7	[]	unknown	12	5	5	2	4	3	4	12	6
494	TRUE	Empty	Cellular tumor antigen p53 OS=Homo sapiens OX=9606 GN=TP53 PE=1 SV=1	A0A0U1RQC9 (+2)	TP53	46 kDa		0,44	0,8	[]	unknown	5	7	7	5	7	4	4	6	6
495	TRUE	Empty	Cip1-interacting zinc finger protein OS=Homo sapiens OX=9606 GN=CIZ1 PE=1 SV=2	F5H2X7	CIZ1	106 kDa		0,30	1,1	[]	unknown	6	8	3	6	7	3	6	13	3
492.1	TRUE	Empty	28S ribosomal protein S22, mitochondrial OS=Homo sapiens OX=9606 GN=MRPS22 PE=1 SV=1	G5E9V5 (+2)	MRPS22	41 kDa	TRUE	0,41	0,8	[]	unknown	5	7	9	3	5	7	7	3	10
496	TRUE	Empty	Histone deacetylase 2 OS=Homo sapiens OX=9606 GN=HDAC2 PE=1 SV=2	Q92769 (+1)	HDAC2	55 kDa	TRUE	0,33	1,1	[]	unknown	6	6	4	6	5	4	6	5	9
497	TRUE	Empty	Cell division cycle protein 23 homolog OS=Homo sapiens OX=9606 GN=CDC23 PE=1 SV=3	Q9UJX2	CDC23	69 kDa		0,55	0,9	[]	unknown	7	8	3	4	6	6	6	9	2
498.1	TRUE	Empty	Trifunctional purine biosynthetic protein adenosine-3 OS=Homo sapiens OX=9606 GN=GART PE=1 SV=1	P22102	GART	108 kDa	TRUE	0,17	1,4	[]	unknown	2	4	5	5	3	4	7	2	9
499	TRUE	Empty	Trifunctional enzyme subunit beta, mitochondrial OS=Homo sapiens OX=9606 GN=HADHB PE=1 SV=3	P55084 (+1)	HADHB	51 kDa		0,30	1,1	[]	unknown	3	5	6	6	6	7	5	0	8
500	TRUE	Empty	DNA damage-binding protein 1 OS=Homo sapiens OX=9606 GN=DDB1 PE=1 SV=1	Q16531	DDB1	127 kDa		0,0087	2,4	[]	unknown	1	6	0	7	0	7	5	5	10
501	TRUE	Empty	Extended synaptotagmin-1 OS=Homo sapiens OX=9606 GN=ESYT1 PE=1 SV=1	Q9BSJ8	ESYT1	123 kDa	TRUE	0,16	1,3	[]	unknown	3	9	3	5	5	6	7	4	12
502	TRUE	Empty	Nuclear pore complex protein Nup50 OS=Homo sapiens OX=9606 GN=NUP50 PE=1 SV=2	Q9UKX7 (+1)	NUP50	50 kDa		0,33	0,8	[]	unknown	9	7	4	2	4	5	6	10	4
504.1	TRUE	Empty	Nucleolar GTP-binding protein 2 OS=Homo sapiens OX=9606 GN=GNL2 PE=1 SV=1	Q13823	GNL2	84 kDa	TRUE	0,39	0,8	[]	unknown	7	5	6	3	2	4	8	7	5
76.2	TRUE	Empty	14-3-3 protein theta OS=Homo sapiens OX=9606 GN=YWHAQ PE=1 SV=1	P27348	YWHAQ	28 kDa	TRUE	0,43	0,8	[]	unknown	4	8	2	3	4	4	3	4	5
505	TRUE	Empty	60S ribosomal protein L35a OS=Homo sapiens OX=9606 GN=RPL35A PE=1 SV=2	P18077	RPL35A	13 kDa		0,55	0,9	[]	unknown	1	4	5	4	3	3	3	3	2
507	TRUE	Empty	Pre-mRNA-splicing factor SPF27 OS=Homo sapiens OX=9606 GN=BCAS2 PE=1 SV=1	O75934	BCAS2	26 kDa		0,29	0,7	[]	unknown	8	5	4	4	2	3	3	8	5
508	TRUE	Empty	Alpha-internexin OS=Homo sapiens OX=9606 GN=INA PE=1 SV=2	Q16352	INA	55 kDa	TRUE	0,0010	0,4	[]	unknown	17	2	8	1	4	1	2	4	7
4.3	TRUE	Empty	Filamin-C OS=Homo sapiens OX=9606 GN=FLNC PE=1 SV=3	Q14315 (+1)	FLNC	291 kDa	TRUE	0,41	0,8	[]	unknown	0	6	6	4	4	0	0	3	8
299.2	TRUE	Empty	F-actin-capping protein subunit beta OS=Homo sapiens OX=9606 GN=CAPZB PE=1 SV=1	B1AK85	CAPZB	29 kDa	TRUE	1,00	INF	[]	unknown	0	0	0	0	0	0	0	0	0
493.1	TRUE	Empty	T-complex protein 1 subunit zeta OS=Homo sapiens OX=9606 GN=CCT6A PE=1 SV=3	P40227	CCT6A	58 kDa	TRUE	0,23	1,2	[]	unknown	3	6	3	6	6	5	5	3	5
509	TRUE	Empty	40S ribosomal protein S20 OS=Homo sapiens OX=9606 GN=RPS20 PE=1 SV=1	P60866 (+1)	RPS20	13 kDa		0,24	1,2	[]	unknown	5	5	6	7	7	6	6	4	8
510.1	TRUE	Empty	40S ribosomal protein S15a OS=Homo sapiens OX=9606 GN=RPS15A PE=1 SV=2	P62244	RPS15A	15 kDa	TRUE	0,41	1,0	[]	unknown	4	6	7	5	9	6	5	4	6
511	TRUE	Empty	Aminoacyl tRNA synthase complex-interacting multifunctional protein 1 OS=Homo sapiens OX=9606 GN=AIMP1 PE=1 SV=2	Q12904 (+1)	AIMP1	34 kDa	TRUE	0,27	1,2	[]	unknown	3	5	8	7	7	8	4	3	8
512	TRUE	Empty	Phenylalanine--tRNA ligase beta subunit OS=Homo sapiens OX=9606 GN=FARSB PE=1 SV=3	Q9NSD9	FARSB	66 kDa		0,15	1,3	[]	unknown	3	6	4	7	7	6	9	3	3
76.3	TRUE	Empty	14-3-3 protein zeta/delta OS=Homo sapiens OX=9606 GN=YWHAZ PE=1 SV=1	P63104	YWHAZ	28 kDa	TRUE	0,30	1,2	[]	unknown	3	6	3	5	4	3	2	4	10
515	TRUE	Empty	Calcium-binding mitochondrial carrier protein Aralar2 OS=Homo sapiens OX=9606 GN=SLC25A13 PE=1 SV=2	Q9UJS0 (+1)	SLC25A13	74 kDa	TRUE	0,061	1,6	[]	unknown	1	7	4	6	10	8	6	0	8
239.3	TRUE	Empty	Band 4.1-like protein 2 (Fragment) OS=Homo sapiens OX=9606 GN=EPB41L2 PE=1 SV=1	A0A2R8Y5B3	EPB41L2	92 kDa	TRUE	0,30	0,7	[]	unknown	0	9	0	0	6	0	0	0	6
517	TRUE	Empty	Isoform 2 of Histone deacetylase complex subunit SAP18 OS=Homo sapiens OX=9606 GN=SAP18	O00422-2	SAP18	20 kDa		0,21	1,4	[]	unknown	3	3	2	3	3	4	4	4	4
518	TRUE	Empty	U2 small nuclear ribonucleoprotein A' OS=Homo sapiens OX=9606 GN=SNRPA1 PE=1 SV=2	P09661	SNRPA1	28 kDa		0,48	0,9	[]	unknown	8	7	4	6	4	5	6	7	5
520	TRUE	Empty	Ubiquitin carboxyl-terminal hydrolase 7 OS=Homo sapiens OX=9606 GN=USP7 PE=1 SV=2	Q93009 (+1)	USP7	128 kDa		0,53	0,9	[]	unknown	3	11	3	5	5	4	6	5	7
521	TRUE	Empty	Exosome complex exonuclease RRP44 OS=Homo sapiens OX=9606 GN=DIS3 PE=1 SV=2	Q9Y2L1	DIS3	109 kDa		0,30	1,1	[]	unknown	6	7	4	8	6	6	4	8	6
516.1	TRUE	Empty	60S ribosomal protein L10 OS=Homo sapiens OX=9606 GN=RPL10 PE=1 SV=2	F8W7C6	RPL10	19 kDa	TRUE	0,16	1,3	[]	unknown	4	7	4	8	6	7	7	5	6
522.1	TRUE	Empty	Pyruvate kinase PKM OS=Homo sapiens OX=9606 GN=PKM PE=1 SV=4	P14618	PKM	58 kDa	TRUE	0,30	1,1	[]	unknown	2	7	6	4	7	6	8	3	6
523	TRUE	Empty	Dihydrolipoyllysine-residue succinyltransferase component of 2-oxoglutarate dehydrogenase complex, mitochondrial OS=Homo sapiens OX=9606 GN=DLST PE=1 SV=4	P36957	DLST	49 kDa		0,42	1,0	[]	unknown	4	8	3	4	3	9	8	5	2
76.4	TRUE	Empty	14-3-3 protein beta/alpha OS=Homo sapiens OX=9606 GN=YWHAB PE=1 SV=3	P31946 (+1)	YWHAB	28 kDa	TRUE	0,56	0,9	[]	unknown	3	6	3	4	2	3	3	3	7
503.1	TRUE	Empty	Elongation factor 1-delta OS=Homo sapiens OX=9606 GN=EEF1D PE=1 SV=1	A0A087X1X7 (+2)	EEF1D	69 kDa	TRUE	0,38	1,1	[]	unknown	2	6	7	7	4	5	5	3	8
524	TRUE	Empty	Isoform SV4 of Supervillin OS=Homo sapiens OX=9606 GN=SVIL	O95425-4	SVIL	245 kDa		< 0,00010	0,3	control high, sample low	unknown	17	3	9	0	3	1	2	5	5
525	TRUE	Empty	ATP-dependent RNA helicase DDX18 OS=Homo sapiens OX=9606 GN=DDX18 PE=1 SV=2	Q9NVP1	DDX18	75 kDa		0,41	1,0	[]	unknown	13	3	1	2	3	2	6	16	6
156.1	TRUE	Empty	Ras-related protein Rab-1A OS=Homo sapiens OX=9606 GN=RAB1A PE=1 SV=3	P62820	RAB1A	23 kDa	TRUE	0,46	0,9	[]	unknown	2	5	10	5	4	7	3	1	9
527	TRUE	Empty	Elongation factor Tu, mitochondrial OS=Homo sapiens OX=9606 GN=TUFM PE=1 SV=2	P49411	TUFM	50 kDa	TRUE	0,41	1,0	[]	unknown	5	6	5	6	6	5	6	4	6
529	TRUE	Empty	ATP-binding cassette sub-family D member 3 OS=Homo sapiens OX=9606 GN=ABCD3 PE=1 SV=1	P28288	ABCD3	75 kDa		0,43	1,0	[]	unknown	3	5	4	4	3	6	5	1	6
506.1	TRUE	Empty	Zinc finger CCCH domain-containing protein 14 OS=Homo sapiens OX=9606 GN=ZC3H14 PE=1 SV=1	Q6PJT7 (+3)	ZC3H14	83 kDa	TRUE	0,22	0,7	[]	unknown	8	2	10	4	2	4	6	8	4
530	TRUE	Empty	SURP and G-patch domain-containing protein 2 OS=Homo sapiens OX=9606 GN=SUGP2 PE=1 SV=1	M0R2Z9 (+1)	SUGP2	122 kDa		0,23	1,3	[]	unknown	7	2	2	2	3	3	6	9	5
531	TRUE	Empty	Isoform 2 of Kinesin-like protein KIF2A OS=Homo sapiens OX=9606 GN=KIF2A	O00139-2	KIF2A	75 kDa		0,23	0,7	[]	unknown	3	6	4	2	7	3	1	3	1
532	TRUE	Empty	Ribosome biogenesis protein WDR12 OS=Homo sapiens OX=9606 GN=WDR12 PE=1 SV=2	Q9GZL7	WDR12	48 kDa		0,27	1,2	[]	unknown	10	5	1	4	3	5	7	14	4
533	TRUE	Empty	T-complex protein 1 subunit delta OS=Homo sapiens OX=9606 GN=CCT4 PE=1 SV=4	P50991	CCT4	58 kDa		0,10	1,5	[]	unknown	1	9	2	8	7	5	3	5	7
534	TRUE	Empty	MKI67 FHA domain-interacting nucleolar phosphoprotein OS=Homo sapiens OX=9606 GN=NIFK PE=1 SV=1	Q9BYG3	NIFK	34 kDa		0,45	0,8	[]	unknown	9	5	2	1	3	2	6	12	3
535	TRUE	Empty	Nucleolar protein 6 OS=Homo sapiens OX=9606 GN=NOL6 PE=1 SV=2	Q9H6R4 (+1)	NOL6	128 kDa		0,38	1,1	[]	unknown	9	2	2	1	1	0	8	15	3
536.1	TRUE	Empty	Probable global transcription activator SNF2L1 OS=Homo sapiens OX=9606 GN=SMARCA1 PE=1 SV=1	A0A0A0MRP6 (+1)	SMARCA1	123 kDa	TRUE	0,56	0,9	[]	unknown	5	4	0	2	2	1	1	10	1
537	TRUE	Empty	Isoform Non-brain of Clathrin light chain A OS=Homo sapiens OX=9606 GN=CLTA	P09496-2	CLTA	24 kDa		0,44	0,8	[]	unknown	6	5	4	4	4	5	4	3	5
539	TRUE	Empty	Isoform 3 of Metastasis-associated protein MTA1 OS=Homo sapiens OX=9606 GN=MTA1	Q13330-3	MTA1	79 kDa	TRUE	0,46	1,0	[]	unknown	3	6	6	6	4	5	3	6	6
540	TRUE	Empty	Ribosome biogenesis protein BRX1 homolog OS=Homo sapiens OX=9606 GN=BRIX1 PE=1 SV=2	Q8TDN6	BRIX1	41 kDa		0,49	1,0	[]	unknown	4	5	1	1	3	1	1	10	4
541	TRUE	Empty	Zinc finger protein 638 OS=Homo sapiens OX=9606 GN=ZNF638 PE=1 SV=2	Q14966	ZNF638	221 kDa		0,56	0,9	[]	unknown	9	3	2	1	3	0	3	13	6
542	TRUE	Empty	T-complex protein 1 subunit epsilon OS=Homo sapiens OX=9606 GN=CCT5 PE=1 SV=1	P48643	CCT5	60 kDa		0,044	1,9	[]	unknown	1	6	1	7	5	5	2	1	10
543	TRUE	Empty	Poly(U)-binding-splicing factor PUF60 (Fragment) OS=Homo sapiens OX=9606 GN=PUF60 PE=1 SV=1	A0A0J9YVP6 (+9)	PUF60	57 kDa		0,39	0,8	[]	unknown	10	6	2	2	3	3	5	15	1
514.1	TRUE	Empty	Regulation of nuclear pre-mRNA domain-containing protein 2 OS=Homo sapiens OX=9606 GN=RPRD2 PE=1 SV=1	Q5VT52 (+1)	RPRD2	156 kDa	TRUE	0,16	0,7	[]	unknown	10	4	6	3	4	1	2	11	5
544	TRUE	Empty	Cingulin OS=Homo sapiens OX=9606 GN=CGN PE=1 SV=2	Q9P2M7	CGN	136 kDa		< 0,00010	0,1	control high, sample low	unknown	31	1	2	0	1	0	0	9	0
536.2	TRUE	Empty	Probable global transcription activator SNF2L1 OS=Homo sapiens OX=9606 GN=SMARCA1 PE=1 SV=1	B7ZLQ5 (+1)	SMARCA1	124 kDa	TRUE	0,020	INF	[]	unknown	0	0	0	0	0	0	0	9	0
545	TRUE	Empty	Isoform 2 of 60S ribosomal protein L28 OS=Homo sapiens OX=9606 GN=RPL28	P46779-2	RPL28	18 kDa		0,34	1,1	[]	unknown	3	5	4	5	4	5	5	3	5
546	TRUE	Empty	Protein 4.1 OS=Homo sapiens OX=9606 GN=EPB41 PE=1 SV=4	P11171 (+1)	EPB41	97 kDa	TRUE	0,17	0,7	[]	unknown	4	9	6	6	2	5	4	3	5
548	TRUE	Empty	Nucleosome assembly protein 1-like 1 OS=Homo sapiens OX=9606 GN=NAP1L1 PE=1 SV=1	F5H4R6 (+4)	NAP1L1	45 kDa	TRUE	0,27	1,2	[]	unknown	3	7	5	6	6	6	5	4	8
549	TRUE	Empty	Inner nuclear membrane protein Man1 OS=Homo sapiens OX=9606 GN=LEMD3 PE=1 SV=2	Q9Y2U8	LEMD3	100 kDa		0,29	0,7	[]	unknown	2	8	7	5	8	2	2	2	6
550	TRUE	Empty	T-complex protein 1 subunit eta OS=Homo sapiens OX=9606 GN=CCT7 PE=1 SV=2	Q99832 (+1)	CCT7	59 kDa		0,19	1,4	[]	unknown	3	6	1	3	5	7	3	5	4
153.1	TRUE	Empty	Cell division cycle 2, G1 to S and G2 to M, isoform CRA_a OS=Homo sapiens OX=9606 GN=CDK1 PE=1 SV=1	A0A024QZP7 (+1)	CDK1	34 kDa	TRUE	0,16	1,4	[]	unknown	2	5	2	6	5	5	4	3	3
551	TRUE	Empty	Alpha-taxilin OS=Homo sapiens OX=9606 GN=TXLNA PE=1 SV=3	P40222	TXLNA	62 kDa		0,022	2,1	[]	unknown	0	5	3	6	6	7	4	5	5
552	TRUE	Empty	RNA cytosine C(5)-methyltransferase NSUN2 OS=Homo sapiens OX=9606 GN=NSUN2 PE=1 SV=2	Q08J23	NSUN2	86 kDa		0,095	1,5	[]	unknown	1	6	3	7	6	7	4	2	5
553	TRUE	Empty	Splicing factor 45 OS=Homo sapiens OX=9606 GN=RBM17 PE=1 SV=1	Q96I25	RBM17	45 kDa		0,43	0,8	[]	unknown	8	5	1	4	4	3	3	9	0
547.1	TRUE	Empty	RNA-binding protein EWS OS=Homo sapiens OX=9606 GN=EWSR1 PE=1 SV=1	B0QYK0 (+4)	EWSR1	65 kDa	TRUE	0,44	1,0	[]	unknown	6	7	5	5	9	4	6	8	4
513.1	TRUE	Empty	Eukaryotic translation initiation factor 3 subunit G OS=Homo sapiens OX=9606 GN=EIF3G PE=1 SV=2	O75821	EIF3G	36 kDa	TRUE	0,41	1,0	[]	unknown	6	6	5	6	11	6	5	2	5
554	TRUE	Empty	Phenylalanine--tRNA ligase alpha subunit OS=Homo sapiens OX=9606 GN=FARSA PE=1 SV=1	K7ER00	FARSA	62 kDa		0,34	1,1	[]	unknown	0	7	7	6	10	8	3	2	2
555.1	TRUE	Empty	Sarcoplasmic/endoplasmic reticulum calcium ATPase 2 OS=Homo sapiens OX=9606 GN=ATP2A2 PE=1 SV=1	P16615 (+3)	ATP2A2	115 kDa	TRUE	0,095	1,5	[]	unknown	0	9	1	5	5	5	5	2	9
556	TRUE	Empty	Ankycorbin OS=Homo sapiens OX=9606 GN=RAI14 PE=1 SV=2	Q9P0K7 (+2)	RAI14	110 kDa	TRUE	< 0,00010	0,2	control high, sample low	unknown	27	3	4	0	3	1	0	7	2
558	TRUE	Empty	Actin-like protein 6A OS=Homo sapiens OX=9606 GN=ACTL6A PE=1 SV=1	O96019	ACTL6A	47 kDa		0,20	1,3	[]	unknown	6	3	4	5	4	6	5	9	4
559	TRUE	Empty	Casein kinase II subunit alpha' OS=Homo sapiens OX=9606 GN=CSNK2A2 PE=1 SV=1	P19784	CSNK2A2	41 kDa		0,077	0,6	[]	unknown	7	8	6	5	7	3	3	3	3
561	TRUE	Empty	cAMP-dependent protein kinase type II-alpha regulatory subunit OS=Homo sapiens OX=9606 GN=PRKAR2A PE=1 SV=2	P13861 (+1)	PRKAR2A	46 kDa		0,55	0,9	[]	unknown	1	7	9	6	2	6	5	2	10
562	TRUE	Empty	DnaJ homolog subfamily C member 13 OS=Homo sapiens OX=9606 GN=DNAJC13 PE=1 SV=5	O75165	DNAJC13	254 kDa		0,14	1,4	[]	unknown	0	7	4	5	3	7	5	1	10
302.2	TRUE	Empty	rRNA 2'-O-methyltransferase fibrillarin (Fragment) OS=Homo sapiens OX=9606 GN=FBL PE=1 SV=1	M0R2U2	FBL	16 kDa	TRUE	1,00	INF	[]	unknown	0	0	0	0	0	0	0	0	0
563	TRUE	Empty	Nucleolar protein 11 OS=Homo sapiens OX=9606 GN=NOL11 PE=1 SV=1	Q9H8H0	NOL11	81 kDa		0,32	0,8	[]	unknown	8	5	3	3	3	3	4	8	3
564	TRUE	Empty	Protein TFG OS=Homo sapiens OX=9606 GN=TFG PE=1 SV=2	Q92734 (+1)	TFG	43 kDa	TRUE	0,13	1,4	[]	unknown	3	8	2	6	6	6	5	3	10
567	TRUE	Empty	Protein FAM98A OS=Homo sapiens OX=9606 GN=FAM98A PE=1 SV=2	Q8NCA5	FAM98A	55 kDa	TRUE	0,15	1,3	[]	unknown	1	7	6	4	8	6	4	7	8
568	TRUE	Empty	Isoform 2 of Thioredoxin-dependent peroxide reductase, mitochondrial OS=Homo sapiens OX=9606 GN=PRDX3	P30048-2	PRDX3	26 kDa		0,50	1,0	[]	unknown	3	6	6	4	5	8	6	1	5
566.1	TRUE	Empty	Nuclear RNA export factor 1 OS=Homo sapiens OX=9606 GN=NXF1 PE=1 SV=1	Q9UBU9	NXF1	70 kDa	TRUE	0,13	0,6	[]	unknown	7	9	2	1	3	1	5	9	3
569	TRUE	Empty	Cadherin-2 OS=Homo sapiens OX=9606 GN=CDH2 PE=1 SV=4	P19022 (+1)	CDH2	100 kDa		0,00038	0,3	control high, sample low	unknown	10	8	9	1	4	1	1	1	9
557.1	TRUE	Empty	ATP-dependent RNA helicase DDX39A OS=Homo sapiens OX=9606 GN=DDX39A PE=1 SV=2	O00148	DDX39A	49 kDa	TRUE	0,49	0,9	[]	unknown	5	5	5	4	4	5	5	5	3
570	TRUE	Empty	40S ribosomal protein SA OS=Homo sapiens OX=9606 GN=RPSA PE=1 SV=1	A0A0C4DG17 (+2)	RPSA	33 kDa		0,45	1,0	[]	unknown	6	6	4	6	5	7	5	5	4
571	TRUE	Empty	Membrane-associated progesterone receptor component 1 OS=Homo sapiens OX=9606 GN=PGRMC1 PE=1 SV=3	O00264	PGRMC1	22 kDa		0,37	1,1	[]	unknown	5	7	4	6	6	6	5	5	6
572.1	TRUE	Empty	Rho guanine nucleotide exchange factor 2 OS=Homo sapiens OX=9606 GN=ARHGEF2 PE=1 SV=4	Q92974 (+3)	ARHGEF2	112 kDa	TRUE	0,49	1,0	[]	unknown	2	6	3	4	3	4	5	4	2
573	TRUE	Empty	40S ribosomal protein S27 OS=Homo sapiens OX=9606 GN=RPS27 PE=1 SV=3	P42677	RPS27	9 kDa	TRUE	0,34	0,8	[]	unknown	5	7	6	4	4	4	8	3	5
574	TRUE	Empty	TATA-binding protein-associated factor 2N OS=Homo sapiens OX=9606 GN=TAF15 PE=1 SV=1	Q92804 (+1)	TAF15	62 kDa	TRUE	0,29	0,8	[]	unknown	7	7	6	6	5	3	5	8	3
519.1	TRUE	Empty	Isoform 3 of Nucleoside diphosphate kinase B OS=Homo sapiens OX=9606 GN=NME2	P22392-2 (+1)	NME2	30 kDa	TRUE	0,20	1,3	[]	unknown	3	7	3	7	3	7	6	3	7
575.1	TRUE	Empty	E3 ubiquitin-protein ligase BRE1A OS=Homo sapiens OX=9606 GN=RNF20 PE=1 SV=2	Q5VTR2	RNF20	114 kDa	TRUE	0,21	0,7	[]	unknown	4	7	8	7	3	4	4	3	5
442.1	TRUE	Empty	YTH domain-containing family protein 1 OS=Homo sapiens OX=9606 GN=YTHDF1 PE=1 SV=1	Q9BYJ9	YTHDF1	61 kDa	TRUE	0,38	1,1	[]	unknown	3	8	2	6	5	6	7	2	2
576	TRUE	Empty	Lupus La protein OS=Homo sapiens OX=9606 GN=SSB PE=1 SV=2	P05455	SSB	47 kDa		0,19	1,4	[]	unknown	0	5	5	5	4	4	4	2	8
513.2	TRUE	Empty	Eukaryotic translation initiation factor 3 subunit G (Fragment) OS=Homo sapiens OX=9606 GN=EIF3G PE=1 SV=8	K7EL20	EIF3G	29 kDa	TRUE	0,41	1,0	[]	unknown	5	7	4	6	9	6	6	2	4
577	TRUE	Empty	Ribosome biogenesis regulatory protein homolog OS=Homo sapiens OX=9606 GN=RRS1 PE=1 SV=2	Q15050	RRS1	41 kDa		0,14	0,6	[]	unknown	11	5	3	0	0	1	2	15	6
365.2	TRUE	Empty	Receptor of-activated protein C kinase 1 (Fragment) OS=Homo sapiens OX=9606 GN=RACK1 PE=1 SV=1	D6REE5	RACK1	35 kDa	TRUE	0,19	1,4	[]	unknown	3	4	3	5	5	4	3	6	4
578	TRUE	Empty	Transcriptional repressor p66-beta OS=Homo sapiens OX=9606 GN=GATAD2B PE=1 SV=1	A0A0U1RRM1 (+1)	GATAD2B	63 kDa	TRUE	0,46	1,0	[]	unknown	5	5	5	5	5	6	3	4	7
581	TRUE	Empty	Isoform 4 of Protein phosphatase 1 regulatory subunit 12A OS=Homo sapiens OX=9606 GN=PPP1R12A	O14974-4	PPP1R12A	109 kDa		0,052	0,5	[]	unknown	10	6	4	1	4	3	3	4	6
360.2	TRUE	Empty	Poly(rC)-binding protein 1 OS=Homo sapiens OX=9606 GN=PCBP1 PE=1 SV=2	Q15365	PCBP1	37 kDa	TRUE	0,34	1,1	[]	unknown	5	5	4	6	6	6	5	6	2
580.1	TRUE	Empty	Cofilin-1 OS=Homo sapiens OX=9606 GN=CFL1 PE=1 SV=1	E9PK25	CFL1	23 kDa	TRUE	0,43	1,0	[]	unknown	3	6	4	4	7	3	3	3	7
582	TRUE	Empty	Histone deacetylase 1 OS=Homo sapiens OX=9606 GN=HDAC1 PE=1 SV=1	Q13547	HDAC1	55 kDa	TRUE	0,56	0,9	[]	unknown	5	5	4	4	3	4	4	3	8
583	TRUE	Empty	ORC ubiquitin ligase 1 OS=Homo sapiens OX=9606 GN=OBI1 PE=1 SV=1	Q5W0B1	OBI1	81 kDa		0,39	1,1	[]	unknown	1	7	3	5	3	7	5	2	2
585.1	TRUE	Empty	26S proteasome regulatory subunit 6A OS=Homo sapiens OX=9606 GN=PSMC3 PE=1 SV=1	E9PM69	PSMC3	44 kDa	TRUE	0,50	1,0	[]	unknown	1	8	6	5	6	3	3	3	9
586	TRUE	Empty	Proline-, glutamic acid- and leucine-rich protein 1 OS=Homo sapiens OX=9606 GN=PELP1 PE=1 SV=2	C9JFV4 (+1)	PELP1	125 kDa		0,38	1,1	[]	unknown	2	9	3	4	3	8	7	4	4
538.1	TRUE	Empty	Isoform Beta of E3 ubiquitin-protein ligase TRIM33 OS=Homo sapiens OX=9606 GN=TRIM33	Q9UPN9-2	TRIM33	121 kDa	TRUE	0,38	1,1	[]	unknown	4	5	5	6	5	5	2	6	6
579.1	TRUE	Empty	SRSF protein kinase 1 OS=Homo sapiens OX=9606 GN=SRPK1 PE=1 SV=2	Q96SB4	SRPK1	74 kDa	TRUE	0,53	0,9	[]	unknown	4	7	3	4	4	4	4	5	4
587	TRUE	Empty	Ribonucleoprotein PTB-binding 1 OS=Homo sapiens OX=9606 GN=RAVER1 PE=1 SV=1	A0A087WZ13 (+1)	RAVER1	78 kDa		0,46	1,0	[]	unknown	1	6	8	5	4	5	3	3	10
76.5	TRUE	Empty	14-3-3 protein zeta/delta (Fragment) OS=Homo sapiens OX=9606 GN=YWHAZ PE=1 SV=1	E7EX29	YWHAZ	28 kDa	TRUE	0,21	1,4	[]	unknown	0	5	3	4	3	2	2	3	8
82.2	TRUE	Empty	Isoform 2 of Splicing factor 3B subunit 3 OS=Homo sapiens OX=9606 GN=SF3B3	Q15393-2	SF3B3	30 kDa	TRUE	1,00	INF	[]	unknown	0	0	0	0	0	0	0	0	0
588	TRUE	Empty	Zinc finger protein 512 OS=Homo sapiens OX=9606 GN=ZNF512 PE=1 SV=1	G3XAG1 (+2)	ZNF512	65 kDa		0,54	0,9	[]	unknown	5	5	6	4	4	4	4	8	5
589	TRUE	Empty	Isoform 2 of Calnexin OS=Homo sapiens OX=9606 GN=CANX	P27824-2	CANX	72 kDa		0,53	1,0	[]	unknown	2	6	4	3	3	2	4	2	9
590	TRUE	Empty	Protein transport protein Sec24C OS=Homo sapiens OX=9606 GN=SEC24C PE=1 SV=3	P53992	SEC24C	118 kDa		0,14	1,5	[]	unknown	2	4	4	5	5	6	4	2	7
591	TRUE	Empty	L-lactate dehydrogenase B chain OS=Homo sapiens OX=9606 GN=LDHB PE=1 SV=2	P07195	LDHB	37 kDa		0,26	1,2	[]	unknown	2	7	3	6	3	5	6	4	5
593.1	TRUE	Empty	Protein Red OS=Homo sapiens OX=9606 GN=IK PE=1 SV=3	Q13123	IK	66 kDa	TRUE	0,17	0,7	[]	unknown	8	5	6	4	3	2	4	8	4
592.1	TRUE	Empty	Nuclear pore glycoprotein p62 OS=Homo sapiens OX=9606 GN=NUP62 PE=1 SV=3	P37198	NUP62	53 kDa	TRUE	0,35	0,8	[]	unknown	6	6	3	4	2	2	4	6	5
594	TRUE	Empty	Heterogeneous nuclear ribonucleoprotein H3 OS=Homo sapiens OX=9606 GN=HNRNPH3 PE=1 SV=2	P31942 (+1)	HNRNPH3	37 kDa	TRUE	0,30	1,2	[]	unknown	4	4	2	2	4	3	6	6	3
595	TRUE	Empty	Far upstream element-binding protein 1 OS=Homo sapiens OX=9606 GN=FUBP1 PE=1 SV=1	E9PEB5 (+2)	FUBP1	69 kDa	TRUE	0,043	2,1	[]	unknown	2	3	1	5	4	5	3	6	2
596	TRUE	Empty	Serine/threonine-protein kinase PRP4 homolog OS=Homo sapiens OX=9606 GN=PRPF4B PE=1 SV=3	Q13523	PRPF4B	117 kDa		0,28	0,7	[]	unknown	6	9	4	5	3	5	4	10	1
597	TRUE	Empty	Alpha-adducin OS=Homo sapiens OX=9606 GN=ADD1 PE=1 SV=1	E7ENY0 (+5)	ADD1	73 kDa	TRUE	0,035	0,5	[]	unknown	6	6	9	3	4	2	0	3	9
565.1	TRUE	Empty	Melanoma-associated antigen D1 OS=Homo sapiens OX=9606 GN=MAGED1 PE=1 SV=3	Q9Y5V3 (+1)	MAGED1	86 kDa	TRUE	0,55	0,9	[]	unknown	3	6	6	7	7	3	4	2	5
538.2	TRUE	Empty	E3 ubiquitin-protein ligase TRIM33 OS=Homo sapiens OX=9606 GN=TRIM33 PE=1 SV=3	Q9UPN9	TRIM33	123 kDa	TRUE	0,42	1,0	[]	unknown	4	5	5	7	5	5	1	5	6
598	TRUE	Empty	Insulin-like growth factor 2 mRNA-binding protein 2 OS=Homo sapiens OX=9606 GN=IGF2BP2 PE=1 SV=1	F8W930 (+2)	IGF2BP2	67 kDa	TRUE	0,54	0,9	[]	unknown	3	5	8	4	6	6	2	4	7
557.2	TRUE	Empty	Spliceosome RNA helicase DDX39B OS=Homo sapiens OX=9606 GN=DDX39B PE=1 SV=1	Q13838 (+1)	DDX39B	49 kDa	TRUE	0,53	0,9	[]	unknown	5	5	4	4	4	5	5	5	2
599.1	TRUE	Empty	C-Jun-amino-terminal kinase-interacting protein 4 OS=Homo sapiens OX=9606 GN=SPAG9 PE=1 SV=4	O60271 (+1)	SPAG9	146 kDa	TRUE	0,039	1,8	[]	unknown	0	5	4	8	6	5	4	1	9
579.2	TRUE	Empty	Isoform 1 of SRSF protein kinase 1 OS=Homo sapiens OX=9606 GN=SRPK1	Q96SB4-3	SRPK1	92 kDa	TRUE	0,53	0,9	[]	unknown	4	7	3	4	4	4	4	5	4
156.2	TRUE	Empty	Ras-related protein Rab-1B OS=Homo sapiens OX=9606 GN=RAB1B PE=1 SV=1	Q9H0U4	RAB1B	22 kDa	TRUE	0,43	1,0	[]	unknown	0	4	9	4	5	8	3	0	7
600	TRUE	Empty	Importin-7 OS=Homo sapiens OX=9606 GN=IPO7 PE=1 SV=1	O95373	IPO7	120 kDa		0,30	1,2	[]	unknown	3	6	3	4	5	6	4	3	6
601	TRUE	Empty	Very-long-chain (3R)-3-hydroxyacyl-CoA dehydratase 3 OS=Homo sapiens OX=9606 GN=HACD3 PE=1 SV=2	Q9P035	HACD3	43 kDa		0,25	0,7	[]	unknown	4	7	6	3	6	4	4	3	4
602.1	TRUE	Empty	A-kinase anchor protein 8-like OS=Homo sapiens OX=9606 GN=AKAP8L PE=1 SV=4	Q9ULX6	AKAP8L	72 kDa	TRUE	0,26	1,2	[]	unknown	2	5	5	3	6	4	5	6	5
603	TRUE	Empty	Protein flightless-1 homolog OS=Homo sapiens OX=9606 GN=FLII PE=1 SV=2	Q13045 (+1)	FLII	145 kDa		0,34	0,8	[]	unknown	4	6	4	3	2	3	3	3	7
604	TRUE	Empty	60S ribosomal protein L31 OS=Homo sapiens OX=9606 GN=RPL31 PE=1 SV=1	P62899	RPL31	14 kDa		0,26	1,2	[]	unknown	5	4	3	5	5	4	3	6	6
605	TRUE	Empty	Pre-rRNA-processing protein TSR1 homolog OS=Homo sapiens OX=9606 GN=TSR1 PE=1 SV=1	Q2NL82	TSR1	92 kDa		0,23	1,2	[]	unknown	3	7	2	6	5	4	4	5	6
606	TRUE	Empty	Regulator of chromosome condensation OS=Homo sapiens OX=9606 GN=RCC1 PE=1 SV=1	P18754 (+1)	RCC1	45 kDa		0,44	1,0	[]	unknown	4	4	3	2	4	3	4	8	2
607	TRUE	Empty	Nucleolar protein 16 OS=Homo sapiens OX=9606 GN=NOP16 PE=1 SV=2	Q9Y3C1	NOP16	21 kDa		0,38	1,1	[]	unknown	5	3	4	4	3	4	2	7	6
608	TRUE	Empty	Transformer-2 protein homolog alpha OS=Homo sapiens OX=9606 GN=TRA2A PE=1 SV=1	Q13595 (+2)	TRA2A	33 kDa	TRUE	0,43	0,8	[]	unknown	4	5	5	2	5	2	4	4	6
609	TRUE	Empty	Isoform 3 of Transportin-1 OS=Homo sapiens OX=9606 GN=TNPO1	Q92973-3	TNPO1	97 kDa	TRUE	0,34	1,1	[]	unknown	3	4	6	6	5	3	3	5	7
610	TRUE	Empty	RNA-binding protein Raly OS=Homo sapiens OX=9606 GN=RALY PE=1 SV=1	Q9UKM9 (+1)	RALY	32 kDa		0,51	0,9	[]	unknown	5	3	3	1	4	1	6	5	2
611	TRUE	Empty	Golgin subfamily B member 1 OS=Homo sapiens OX=9606 GN=GOLGB1 PE=1 SV=2	Q14789 (+3)	GOLGB1	376 kDa	TRUE	0,43	1,0	[]	unknown	1	4	7	1	4	3	3	1	13
612.1	TRUE	Empty	AP-2 complex subunit mu OS=Homo sapiens OX=9606 GN=AP2M1 PE=1 SV=1	A0A087WY71 (+3)	AP2M1	50 kDa	TRUE	0,072	0,5	[]	unknown	6	3	3	1	0	1	1	4	4
614	TRUE	Empty	Nucleolar protein 10 OS=Homo sapiens OX=9606 GN=NOL10 PE=1 SV=1	Q9BSC4 (+1)	NOL10	80 kDa		0,40	0,8	[]	unknown	9	4	2	0	2	1	3	12	6
399.1	TRUE	Empty	Serine/threonine-protein phosphatase PP1-alpha catalytic subunit OS=Homo sapiens OX=9606 GN=PPP1CA PE=1 SV=1	P62136	PPP1CA	38 kDa	TRUE	0,48	1,0	[]	unknown	5	5	2	1	1	3	6	8	5
615	TRUE	Empty	Heterogeneous nuclear ribonucleoprotein U-like protein 2 OS=Homo sapiens OX=9606 GN=HNRNPUL2 PE=1 SV=1	Q1KMD3	HNRNPUL2	85 kDa		0,44	1,1	[]	unknown	4	3	3	1	0	2	5	8	5
616	TRUE	Empty	E2 ubiquitin-conjugating enzyme OS=Homo sapiens OX=9606 GN=UBE2O PE=1 SV=3	sp|Q9C0C9|UBE2O_HUMAN	UBE2O	141 kDa		0,12	1,6	[]	unknown	0	5	2	6	5	4	2	1	5
617	TRUE	Empty	GTP-binding nuclear protein Ran OS=Homo sapiens OX=9606 GN=RAN PE=1 SV=1	B5MDF5 (+2)	RAN	26 kDa		0,54	0,9	[]	unknown	5	4	7	4	7	4	5	5	5
618	TRUE	Empty	General transcription factor 3C polypeptide 4 OS=Homo sapiens OX=9606 GN=GTF3C4 PE=1 SV=2	Q9UKN8	GTF3C4	92 kDa		0,34	1,1	[]	unknown	4	4	6	5	4	3	7	5	7
619	TRUE	Empty	Exosome RNA helicase MTR4 OS=Homo sapiens OX=9606 GN=MTREX PE=1 SV=3	P42285	MTREX	118 kDa		0,43	1,0	[]	unknown	6	4	3	5	5	4	2	9	2
620	TRUE	Empty	Probable ATP-dependent RNA helicase DDX47 OS=Homo sapiens OX=9606 GN=DDX47 PE=1 SV=1	Q9H0S4	DDX47	51 kDa		0,34	1,1	[]	unknown	5	6	3	5	4	4	4	10	4
621	TRUE	Empty	Anaphase-promoting complex subunit 7 OS=Homo sapiens OX=9606 GN=ANAPC7 PE=1 SV=4	Q9UJX3 (+1)	ANAPC7	67 kDa		0,26	1,2	[]	unknown	4	4	4	5	6	4	4	8	2
622	TRUE	Empty	Ribosomal protein L19 OS=Homo sapiens OX=9606 GN=RPL19 PE=1 SV=1	J3KTE4 (+2)	RPL19	23 kDa		0,38	1,1	[]	unknown	2	4	8	5	7	6	6	2	4
623	TRUE	Empty	Transcription intermediary factor 1-alpha OS=Homo sapiens OX=9606 GN=TRIM24 PE=1 SV=3	O15164 (+1)	TRIM24	117 kDa		0,48	1,0	[]	unknown	3	4	5	7	3	3	2	6	3
613.1	TRUE	Empty	Uncharacterized protein KIAA1671 OS=Homo sapiens OX=9606 GN=KIAA1671 PE=1 SV=2	Q9BY89	KIAA1671	197 kDa	TRUE	0,0023	0,3	[]	unknown	13	5	4	1	3	3	2	2	4
624.1	TRUE	Empty	L-lactate dehydrogenase A chain OS=Homo sapiens OX=9606 GN=LDHA PE=1 SV=2	P00338 (+1)	LDHA	37 kDa	TRUE	0,049	1,9	[]	unknown	0	5	2	6	4	4	4	4	5
625	TRUE	Empty	Protein FAM207A OS=Homo sapiens OX=9606 GN=FAM207A PE=1 SV=2	Q9NSI2 (+1)	FAM207A	25 kDa		0,060	1,7	[]	unknown	1	7	1	6	5	7	3	4	6
626	TRUE	Empty	Luc7-like protein 3 OS=Homo sapiens OX=9606 GN=LUC7L3 PE=1 SV=2	O95232	LUC7L3	51 kDa		0,34	1,1	[]	unknown	5	4	3	3	5	4	6	9	0
627	TRUE	Empty	Kinesin-like protein KIF14 OS=Homo sapiens OX=9606 GN=KIF14 PE=1 SV=1	Q15058	KIF14	186 kDa		0,0080	0,4	[]	unknown	10	3	5	2	0	3	0	3	5
628	TRUE	Empty	Coatomer subunit alpha OS=Homo sapiens OX=9606 GN=COPA PE=1 SV=1	A0A3B3IS84 (+3)	COPA	136 kDa		0,39	1,1	[]	unknown	0	7	4	5	5	3	5	3	3
629	TRUE	Empty	Proliferation-associated protein 2G4 OS=Homo sapiens OX=9606 GN=PA2G4 PE=1 SV=3	Q9UQ80	PA2G4	44 kDa		0,22	1,3	[]	unknown	2	7	0	4	3	2	4	9	2
503.2	TRUE	Empty	Isoform 3 of Elongation factor 1-delta OS=Homo sapiens OX=9606 GN=EEF1D	P29692-3	EEF1D	29 kDa	TRUE	0,30	1,2	[]	unknown	1	5	5	5	4	4	4	3	6
290.2	TRUE	Empty	Sodium/potassium-transporting ATPase subunit alpha-3 OS=Homo sapiens OX=9606 GN=ATP1A3 PE=1 SV=1	A0A0A0MT26 (+5)	ATP1A3	133 kDa	TRUE	0,00068	0,0	[]	unknown	0	7	0	0	0	0	0	0	0
333.2	TRUE	Empty	Isoform 3 of Kinase D-interacting substrate of 220 kDa OS=Homo sapiens OX=9606 GN=KIDINS220	Q9ULH0-3	KIDINS220	115 kDa	TRUE	1,00	INF	[]	unknown	0	0	0	0	0	0	0	0	0
630	TRUE	Empty	DNA-directed RNA polymerases I and III subunit RPAC1 OS=Homo sapiens OX=9606 GN=POLR1C PE=1 SV=1	O15160	POLR1C	39 kDa		0,19	0,7	[]	unknown	7	4	7	2	3	3	4	5	7
631	TRUE	Empty	Eukaryotic translation initiation factor 3 subunit M OS=Homo sapiens OX=9606 GN=EIF3M PE=1 SV=1	Q7L2H7	EIF3M	43 kDa		0,47	1,0	[]	unknown	2	6	5	3	4	5	3	4	7
632	TRUE	Empty	Eukaryotic translation initiation factor 4B OS=Homo sapiens OX=9606 GN=EIF4B PE=1 SV=1	E7EX17 (+1)	EIF4B	70 kDa		0,22	0,7	[]	unknown	2	7	6	5	5	2	3	3	2
634	TRUE	Empty	Isoform 3 of Serine/arginine-rich splicing factor 10 OS=Homo sapiens OX=9606 GN=SRSF10	O75494-3 (+3)	SRSF10	22 kDa		0,49	1,0	[]	unknown	6	3	2	2	2	3	4	6	5
635	TRUE	Empty	Chromobox protein homolog 3 OS=Homo sapiens OX=9606 GN=CBX3 PE=1 SV=4	Q13185	CBX3	21 kDa	TRUE	0,32	0,8	[]	unknown	7	6	3	3	4	3	4	6	4
636	TRUE	Empty	60S ribosomal protein L14 OS=Homo sapiens OX=9606 GN=RPL14 PE=1 SV=4	P50914	RPL14	23 kDa		0,35	1,2	[]	unknown	3	3	3	3	4	3	3	4	4
637.1	TRUE	Empty	Eukaryotic translation initiation factor 5A (Fragment) OS=Homo sapiens OX=9606 GN=EIF5A PE=1 SV=8	I3L397	EIF5A	16 kDa	TRUE	0,19	1,4	[]	unknown	2	6	2	5	2	7	5	4	4
528.1	TRUE	Empty	High mobility group protein HMG-I/HMG-Y OS=Homo sapiens OX=9606 GN=HMGA1 PE=1 SV=3	P17096	HMGA1	12 kDa	TRUE	0,47	1,0	[]	unknown	7	3	3	3	3	4	4	7	5
584.1	TRUE	Empty	Chromosome-associated kinesin KIF4A OS=Homo sapiens OX=9606 GN=KIF4A PE=1 SV=3	O95239	KIF4A	140 kDa	TRUE	0,12	1,8	[]	unknown	2	3	0	4	4	2	1	7	0
526.1	TRUE	Empty	cDNA FLJ60124, highly similar to Mitochondrial dicarboxylate carrier OS=Homo sapiens OX=9606 PE=2 SV=1	B4DLN1		48 kDa	TRUE	0,38	1,1	[]	unknown	0	4	8	4	3	5	4	1	9
638	TRUE	Empty	Adenosylhomocysteinase OS=Homo sapiens OX=9606 GN=AHCY PE=1 SV=4	P23526	AHCY	48 kDa		0,14	1,5	[]	unknown	0	5	5	5	5	8	6	1	4
639	TRUE	Empty	Protein polybromo-1 OS=Homo sapiens OX=9606 GN=PBRM1 PE=1 SV=1	Q86U86 (+5)	PBRM1	193 kDa		0,26	0,7	[]	unknown	6	4	2	0	2	1	3	9	1
451.2	TRUE	Empty	RNA-binding protein 4B OS=Homo sapiens OX=9606 GN=RBM4B PE=1 SV=1	Q9BQ04	RBM4B	40 kDa	TRUE	0,29	0,7	[]	unknown	5	2	7	2	2	3	4	7	2
13.6	TRUE	Empty	Polyadenylate-binding protein 1-like OS=Homo sapiens OX=9606 GN=PABPC1L PE=2 SV=1	Q4VXU2	PABPC1L	68 kDa	TRUE	1,00	INF	[]	unknown	0	0	0	0	0	0	0	0	0
513.3	TRUE	Empty	Eukaryotic translation initiation factor 3 subunit G (Fragment) OS=Homo sapiens OX=9606 GN=EIF3G PE=1 SV=1	K7ER90	EIF3G	25 kDa	TRUE	1,00	INF	[]	unknown	0	0	0	0	0	0	0	0	0
641.1	TRUE	Empty	TAR DNA-binding protein 43 OS=Homo sapiens OX=9606 GN=TARDBP PE=1 SV=1	Q13148	TARDBP	45 kDa	TRUE	0,29	0,7	[]	unknown	6	6	5	5	4	3	3	5	5
642	TRUE	Empty	U4/U6 small nuclear ribonucleoprotein Prp4 OS=Homo sapiens OX=9606 GN=PRPF4 PE=1 SV=2	O43172 (+1)	PRPF4	58 kDa		0,50	1,0	[]	unknown	2	7	6	6	4	5	3	7	4
643	TRUE	Empty	Nucleolar complex protein 4 homolog OS=Homo sapiens OX=9606 GN=NOC4L PE=1 SV=1	Q9BVI4	NOC4L	58 kDa		0,47	0,8	[]	unknown	6	4	3	2	2	3	3	7	5
633.1	TRUE	Empty	Nuclear receptor corepressor 1 OS=Homo sapiens OX=9606 GN=NCOR1 PE=1 SV=2	O75376	NCOR1	270 kDa	TRUE	0,52	1,0	[]	unknown	3	8	2	5	4	6	3	3	4
645	TRUE	Empty	Thioredoxin OS=Homo sapiens OX=9606 GN=TXN PE=1 SV=3	P10599	TXN	12 kDa		0,38	1,1	[]	unknown	2	7	5	4	6	8	6	3	3
644.1	TRUE	Empty	Tudor-interacting repair regulator protein (Fragment) OS=Homo sapiens OX=9606 GN=NUDT16L1 PE=1 SV=1	K7EIN2 (+1)	NUDT16L1	22 kDa	TRUE	0,50	1,0	[]	unknown	6	4	5	5	3	5	5	7	4
646	TRUE	Empty	26S proteasome non-ATPase regulatory subunit 11 OS=Homo sapiens OX=9606 GN=PSMD11 PE=1 SV=3	O00231 (+1)	PSMD11	47 kDa		0,048	1,8	[]	unknown	4	4	1	6	6	5	3	3	9
647	TRUE	Empty	Cleavage and polyadenylation specificity factor subunit 1 OS=Homo sapiens OX=9606 GN=CPSF1 PE=1 SV=2	Q10570	CPSF1	161 kDa		0,35	1,2	[]	unknown	3	4	1	2	2	2	3	7	3
650	TRUE	Empty	60S ribosomal protein L7-like 1 OS=Homo sapiens OX=9606 GN=RPL7L1 PE=1 SV=2	Q6DKI1	RPL7L1	30 kDa		0,18	0,6	[]	unknown	6	5	4	1	4	2	4	6	2
651	TRUE	Empty	Very-long-chain enoyl-CoA reductase OS=Homo sapiens OX=9606 GN=TECR PE=1 SV=1	Q9NZ01	TECR	36 kDa	TRUE	0,26	1,3	[]	unknown	1	5	3	4	4	5	5	1	4
652	TRUE	Empty	3'-5' RNA helicase YTHDC2 OS=Homo sapiens OX=9606 GN=YTHDC2 PE=1 SV=2	Q9H6S0	YTHDC2	160 kDa		0,30	1,3	[]	unknown	0	6	1	5	4	2	2	2	3
653	TRUE	Empty	Microtubule-associated protein 1A OS=Homo sapiens OX=9606 GN=MAP1A PE=1 SV=1	E9PGC8 (+1)	MAP1A	331 kDa	TRUE	0,26	1,2	[]	unknown	1	7	2	6	9	4	4	0	2
654	TRUE	Empty	Condensin complex subunit 3 OS=Homo sapiens OX=9606 GN=NCAPG PE=1 SV=1	Q9BPX3	NCAPG	114 kDa		0,18	1,4	[]	unknown	0	5	3	5	6	4	4	2	2
655	TRUE	Empty	Deoxynucleotidyltransferase terminal-interacting protein 2 OS=Homo sapiens OX=9606 GN=DNTTIP2 PE=1 SV=2	Q5QJE6	DNTTIP2	84 kDa		0,021	0,5	[]	unknown	13	6	1	0	1	1	4	12	0
656.1	TRUE	Empty	Ubiquitin-associated protein 2 OS=Homo sapiens OX=9606 GN=UBAP2 PE=1 SV=1	Q5T6F2	UBAP2	117 kDa	TRUE	0,49	0,9	[]	unknown	4	5	6	4	6	5	3	3	5
460.1	TRUE	Empty	SMARCD2 protein OS=Homo sapiens OX=9606 GN=SMARCD2 PE=1 SV=1	B9EGA3 (+3)	SMARCD2	56 kDa	TRUE	0,062	1,9	[]	unknown	2	2	3	3	2	2	3	9	7
657	TRUE	Empty	Calcyclin-binding protein OS=Homo sapiens OX=9606 GN=CACYBP PE=1 SV=2	Q9HB71	CACYBP	26 kDa		0,13	1,5	[]	unknown	2	4	3	6	4	5	5	2	5
658.1	TRUE	Empty	Signal recognition particle subunit SRP72 OS=Homo sapiens OX=9606 GN=SRP72 PE=1 SV=3	O76094	SRP72	75 kDa	TRUE	0,17	1,4	[]	unknown	1	5	5	6	4	6	5	4	5
660	TRUE	Empty	40S ribosomal protein S19 OS=Homo sapiens OX=9606 GN=RPS19 PE=1 SV=2	P39019	RPS19	16 kDa		0,26	1,2	[]	unknown	1	8	3	9	4	8	5	1	2
399.2	TRUE	Empty	Serine/threonine-protein phosphatase PP1-beta catalytic subunit OS=Homo sapiens OX=9606 GN=PPP1CB PE=1 SV=3	P62140	PPP1CB	37 kDa	TRUE	0,30	1,2	[]	unknown	5	5	2	2	3	4	6	7	6
661	TRUE	Empty	4F2 cell-surface antigen heavy chain OS=Homo sapiens OX=9606 GN=SLC3A2 PE=1 SV=1	F5GZS6 (+5)	SLC3A2	65 kDa		0,51	1,0	[]	unknown	1	7	6	3	5	5	5	1	8
649.1	TRUE	Empty	Isoform 6 of Mitogen-activated protein kinase kinase kinase kinase 4 OS=Homo sapiens OX=9606 GN=MAP4K4	O95819-6	MAP4K4	145 kDa	TRUE	0,0016	0,3	[]	unknown	7	5	7	1	2	1	2	2	3
663	TRUE	Empty	Melanoma-associated antigen D2 OS=Homo sapiens OX=9606 GN=MAGED2 PE=1 SV=2	Q9UNF1	MAGED2	65 kDa	TRUE	0,52	1,0	[]	unknown	2	5	6	6	5	5	3	1	5
664	TRUE	Empty	Regulator of nonsense transcripts 3B OS=Homo sapiens OX=9606 GN=UPF3B PE=1 SV=1	Q9BZI7 (+1)	UPF3B	58 kDa		0,26	1,2	[]	unknown	5	5	1	6	3	8	4	6	0
519.2	TRUE	Empty	Nucleoside diphosphate kinase A OS=Homo sapiens OX=9606 GN=NME1 PE=1 SV=1	P15531 (+1)	NME1	17 kDa	TRUE	0,26	1,2	[]	unknown	2	7	2	7	3	7	5	2	3
50.3	TRUE	Empty	RNA-binding motif protein, X-linked-like-2 OS=Homo sapiens OX=9606 GN=RBMXL2 PE=1 SV=3	O75526	RBMXL2	43 kDa	TRUE	0,51	1,2	[]	unknown	0	3	0	2	5	0	0	0	0
666	TRUE	Empty	CCR4-NOT transcription complex subunit 9 OS=Homo sapiens OX=9606 GN=CNOT9 PE=1 SV=1	Q92600	CNOT9	34 kDa		0,39	1,1	[]	unknown	2	3	4	3	3	3	4	2	5
667	TRUE	Empty	Protein mago nashi homolog OS=Homo sapiens OX=9606 GN=MAGOH PE=1 SV=1	P61326 (+1)	MAGOH	17 kDa		0,43	1,0	[]	unknown	4	4	4	5	5	3	4	6	2
668	TRUE	Empty	Glutamate-rich WD repeat-containing protein 1 OS=Homo sapiens OX=9606 GN=GRWD1 PE=1 SV=1	Q9BQ67	GRWD1	49 kDa		0,34	1,1	[]	unknown	5	4	3	2	5	5	3	6	6
669	TRUE	Empty	Small nuclear ribonucleoprotein Sm D2 OS=Homo sapiens OX=9606 GN=SNRPD2 PE=1 SV=1	P62316	SNRPD2	14 kDa		0,52	1,0	[]	unknown	5	6	2	4	3	4	4	6	4
670	TRUE	Empty	Double-stranded RNA-binding protein Staufen homolog 2 (Fragment) OS=Homo sapiens OX=9606 GN=STAU2 PE=1 SV=1	E5RJN7 (+8)	STAU2	35 kDa	TRUE	0,53	1,0	[]	unknown	2	5	5	4	4	5	5	2	3
671	TRUE	Empty	La-related protein 7 OS=Homo sapiens OX=9606 GN=LARP7 PE=1 SV=1	Q4G0J3 (+1)	LARP7	67 kDa		0,21	1,4	[]	unknown	2	4	2	3	4	2	2	6	5
672	TRUE	Empty	U1 small nuclear ribonucleoprotein A OS=Homo sapiens OX=9606 GN=SNRPA PE=1 SV=3	P09012	SNRPA	31 kDa	TRUE	0,45	0,8	[]	unknown	6	3	2	3	2	2	4	5	2
640.1	TRUE	Empty	Ras-related protein Rab-5C OS=Homo sapiens OX=9606 GN=RAB5C PE=1 SV=2	P51148 (+1)	RAB5C	23 kDa	TRUE	0,15	0,6	[]	unknown	4	4	7	3	3	3	3	3	3
673	TRUE	Empty	Bystin OS=Homo sapiens OX=9606 GN=BYSL PE=1 SV=3	Q13895	BYSL	50 kDa		0,43	1,0	[]	unknown	6	4	2	5	2	3	6	7	2
665.1	TRUE	Empty	General transcription factor 3C polypeptide 3 OS=Homo sapiens OX=9606 GN=GTF3C3 PE=1 SV=1	Q9Y5Q9	GTF3C3	101 kDa	TRUE	0,53	0,9	[]	unknown	4	6	4	4	2	4	4	4	7
674.1	TRUE	Empty	Chromatin target of PRMT1 protein OS=Homo sapiens OX=9606 GN=CHTOP PE=1 SV=2	Q9Y3Y2 (+2)	CHTOP	26 kDa	TRUE	0,56	0,9	[]	unknown	6	3	5	3	4	1	3	10	5
675	TRUE	Empty	Pericentriolar material 1 protein OS=Homo sapiens OX=9606 GN=PCM1 PE=1 SV=5	Q15154 (+1)	PCM1	229 kDa		0,036	0,5	[]	unknown	15	2	1	2	2	3	1	6	3
676	TRUE	Empty	DnaJ homolog subfamily A member 2 OS=Homo sapiens OX=9606 GN=DNAJA2 PE=1 SV=1	O60884	DNAJA2	46 kDa		0,30	1,2	[]	unknown	1	6	3	5	5	3	5	1	5
677	TRUE	Empty	DNA-directed RNA polymerase I subunit RPA34 OS=Homo sapiens OX=9606 GN=CD3EAP PE=1 SV=1	O15446 (+1)	CD3EAP	55 kDa		0,044	0,5	[]	unknown	10	4	5	1	2	1	2	11	2
678	TRUE	Empty	mRNA turnover protein 4 homolog OS=Homo sapiens OX=9606 GN=MRTO4 PE=1 SV=2	Q9UKD2	MRTO4	28 kDa		0,56	0,9	[]	unknown	7	4	0	3	1	2	4	7	3
679.1	TRUE	Empty	RNA-binding protein 28 OS=Homo sapiens OX=9606 GN=RBM28 PE=1 SV=3	Q9NW13	RBM28	86 kDa	TRUE	0,35	0,8	[]	unknown	6	5	4	3	1	3	3	9	4
680	TRUE	Empty	eIF-2-alpha kinase activator GCN1 OS=Homo sapiens OX=9606 GN=GCN1 PE=1 SV=6	Q92616	GCN1	293 kDa		0,099	1,9	[]	unknown	0	4	1	2	5	2	0	0	10
681	TRUE	Empty	Protein virilizer homolog OS=Homo sapiens OX=9606 GN=VIRMA PE=1 SV=2	Q69YN4	VIRMA	202 kDa		0,38	0,8	[]	unknown	8	5	1	1	2	1	4	11	3
682.1	TRUE	Empty	Replication factor C subunit 1 OS=Homo sapiens OX=9606 GN=RFC1 PE=1 SV=4	P35251	RFC1	128 kDa	TRUE	0,39	1,1	[]	unknown	5	5	1	5	4	3	4	7	1
662.1	TRUE	Empty	ATP synthase subunit gamma, mitochondrial OS=Homo sapiens OX=9606 GN=ATP5F1C PE=1 SV=1	P36542	ATP5F1C	33 kDa	TRUE	0,16	1,4	[]	unknown	1	6	2	5	4	5	5	1	6
303.2	TRUE	Empty	AP-1 complex subunit beta-1 OS=Homo sapiens OX=9606 GN=AP1B1 PE=1 SV=2	Q10567 (+3)	AP1B1	105 kDa	TRUE	0,21	0,6	[]	unknown	6	6	2	3	2	4	3	2	4
592.2	TRUE	Empty	Nuclear pore glycoprotein p62 OS=Homo sapiens OX=9606 GN=NUP62 PE=1 SV=1	M0QXN5	NUP62	46 kDa	TRUE	1,00	INF	[]	unknown	0	0	0	0	0	0	0	0	0
438.2	TRUE	Empty	40S ribosomal protein S7 OS=Homo sapiens OX=9606 GN=RPS7 PE=1 SV=1	B5MCP9	RPS7	21 kDa	TRUE	1,00	INF	[]	unknown	0	0	0	0	0	0	0	0	0
683.1	TRUE	Empty	Survival motor neuron protein OS=Homo sapiens OX=9606 GN=SMN2 PE=1 SV=1	A0A1W2PRV5 (+3)	SMN2	30 kDa	TRUE	0,47	1,0	[]	unknown	5	3	5	4	5	4	5	4	4
684	TRUE	Empty	60S ribosomal protein L35 OS=Homo sapiens OX=9606 GN=RPL35 PE=1 SV=1	F2Z388 (+1)	RPL35	11 kDa		0,47	0,8	[]	unknown	3	4	6	3	6	4	2	3	4
686	TRUE	Empty	ATP-binding cassette sub-family F member 2 OS=Homo sapiens OX=9606 GN=ABCF2 PE=1 SV=2	Q9UG63 (+1)	ABCF2	71 kDa		0,095	1,7	[]	unknown	2	3	2	4	3	5	7	2	3
687	TRUE	Empty	Aladin OS=Homo sapiens OX=9606 GN=AAAS PE=1 SV=1	Q9NRG9	AAAS	60 kDa		0,52	1,0	[]	unknown	4	3	6	2	4	1	4	8	6
688	TRUE	Empty	Probable ATP-dependent RNA helicase DDX41 OS=Homo sapiens OX=9606 GN=DDX41 PE=1 SV=2	Q9UJV9	DDX41	70 kDa		0,52	0,9	[]	unknown	6	2	5	2	2	2	4	10	3
689	TRUE	Empty	Pleiotropic regulator 1 OS=Homo sapiens OX=9606 GN=PLRG1 PE=1 SV=1	O43660	PLRG1	57 kDa		0,34	0,8	[]	unknown	3	4	7	2	4	1	3	7	4
690	TRUE	Empty	DnaJ homolog subfamily C member 7 OS=Homo sapiens OX=9606 GN=DNAJC7 PE=1 SV=2	Q99615	DNAJC7	56 kDa		0,48	0,9	[]	unknown	1	7	6	4	6	4	2	1	7
691.1	TRUE	Empty	AT-rich interactive domain-containing protein 1A OS=Homo sapiens OX=9606 GN=ARID1A PE=1 SV=3	O14497	ARID1A	242 kDa	TRUE	0,092	0,5	[]	unknown	6	4	5	2	3	1	1	6	3
692	TRUE	Empty	Cystatin-B OS=Homo sapiens OX=9606 GN=CSTB PE=1 SV=2	P04080	CSTB	11 kDa		0,46	0,8	[]	unknown	1	6	5	4	5	5	3	1	2
693	TRUE	Empty	YTH domain-containing family protein 2 OS=Homo sapiens OX=9606 GN=YTHDF2 PE=1 SV=2	Q9Y5A9 (+1)	YTHDF2	62 kDa	TRUE	0,14	1,5	[]	unknown	1	6	3	6	8	3	4	4	4
694	TRUE	Empty	Bromodomain adjacent to zinc finger domain protein 1A OS=Homo sapiens OX=9606 GN=BAZ1A PE=1 SV=2	Q9NRL2	BAZ1A	179 kDa		0,41	0,8	[]	unknown	9	2	1	1	2	0	3	12	1
695	TRUE	Empty	A-kinase anchor protein 12 OS=Homo sapiens OX=9606 GN=AKAP12 PE=1 SV=4	Q02952 (+2)	AKAP12	191 kDa		0,083	1,7	[]	unknown	0	5	3	5	3	5	2	1	11
514.2	TRUE	Empty	Isoform 5 of Regulation of nuclear pre-mRNA domain-containing protein 2 OS=Homo sapiens OX=9606 GN=RPRD2	Q5VT52-5	RPRD2	100 kDa	TRUE	0,17	0,6	[]	unknown	7	3	4	1	3	0	0	9	4
29.4	TRUE	Empty	Putative heat shock protein HSP 90-beta 2 OS=Homo sapiens OX=9606 GN=HSP90AB2P PE=1 SV=2	Q58FF8	HSP90AB2P	44 kDa	TRUE	0,59	0,9	[]	unknown	0	6	0	0	5	0	0	0	6
365.3	TRUE	Empty	Receptor of-activated protein C kinase 1 (Fragment) OS=Homo sapiens OX=9606 GN=RACK1 PE=1 SV=1	D6RFX4	RACK1	21 kDa	TRUE	0,45	1,1	[]	unknown	0	4	4	6	5	0	0	6	0
665.2	TRUE	Empty	General transcription factor 3C polypeptide 3 OS=Homo sapiens OX=9606 GN=GTF3C3 PE=1 SV=1	A0A494C1S7	GTF3C3	71 kDa	TRUE	0,52	0,8	[]	unknown	0	6	0	0	0	4	0	0	6
696	TRUE	Empty	Leucine-rich repeat-containing protein 59 OS=Homo sapiens OX=9606 GN=LRRC59 PE=1 SV=1	Q96AG4	LRRC59	35 kDa		0,34	1,1	[]	unknown	4	4	4	4	7	4	3	3	6
697	TRUE	Empty	Polyadenylate-binding protein 2 OS=Homo sapiens OX=9606 GN=PABPN1 PE=1 SV=3	Q86U42 (+1)	PABPN1	33 kDa		0,56	0,9	[]	unknown	3	3	6	3	3	3	5	4	4
698	TRUE	Empty	GMP synthase [glutamine-hydrolyzing] OS=Homo sapiens OX=9606 GN=GMPS PE=1 SV=1	P49915	GMPS	77 kDa		0,16	1,4	[]	unknown	2	5	2	4	5	6	5	3	3
699	TRUE	Empty	Nucleolar protein 14 OS=Homo sapiens OX=9606 GN=NOP14 PE=1 SV=3	P78316	NOP14	98 kDa		0,34	1,1	[]	unknown	2	8	1	3	4	2	4	9	3
700.1	TRUE	Empty	Isoform 2 of Sphingomyelin phosphodiesterase 4 OS=Homo sapiens OX=9606 GN=SMPD4	Q9NXE4-2	SMPD4	95 kDa	TRUE	0,38	0,8	[]	unknown	6	3	5	3	3	2	4	7	3
648.1	TRUE	Empty	Alpha-enolase OS=Homo sapiens OX=9606 GN=ENO1 PE=1 SV=1	A0A2R8Y6G6	ENO1	47 kDa	TRUE	0,0069	2,7	[]	unknown	1	3	2	4	8	5	5	4	6
702	TRUE	Empty	Microtubule-associated protein RP/EB family member 1 OS=Homo sapiens OX=9606 GN=MAPRE1 PE=1 SV=3	Q15691	MAPRE1	30 kDa	TRUE	0,13	1,7	[]	unknown	1	4	1	2	3	4	4	4	3
703	TRUE	Empty	DNA repair protein RAD50 OS=Homo sapiens OX=9606 GN=RAD50 PE=1 SV=1	Q92878 (+1)	RAD50	154 kDa		0,19	0,6	[]	unknown	4	4	3	0	2	1	0	8	2
704.1	TRUE	Empty	THO complex subunit 1 OS=Homo sapiens OX=9606 GN=THOC1 PE=1 SV=1	A0A087WWS1 (+1)	THOC1	76 kDa	TRUE	0,31	0,7	[]	unknown	8	2	5	1	2	1	5	10	3
705	TRUE	Empty	Nuclear cap-binding protein subunit 1 OS=Homo sapiens OX=9606 GN=NCBP1 PE=1 SV=1	Q09161	NCBP1	92 kDa		0,47	0,8	[]	unknown	7	4	2	5	2	4	4	6	1
706.1	TRUE	Empty	Uncharacterized protein OS=Homo sapiens OX=9606 PE=4 SV=1	E7EVH7		84 kDa	TRUE	0,016	2,6	[]	unknown	1	3	1	4	3	9	5	1	4
708	TRUE	Empty	Importin subunit alpha-4 OS=Homo sapiens OX=9606 GN=KPNA3 PE=1 SV=2	O00505	KPNA3	58 kDa	TRUE	0,12	0,6	[]	unknown	4	7	4	3	3	1	1	4	5
709	TRUE	Empty	Protein disulfide-isomerase A6 OS=Homo sapiens OX=9606 GN=PDIA6 PE=1 SV=1	Q15084 (+4)	PDIA6	48 kDa		0,19	1,4	[]	unknown	2	5	3	2	4	5	5	1	10
710	TRUE	Empty	FACT complex subunit SSRP1 OS=Homo sapiens OX=9606 GN=SSRP1 PE=1 SV=1	Q08945	SSRP1	81 kDa		0,44	0,8	[]	unknown	8	2	0	0	2	0	2	11	1
711	TRUE	Empty	Isoform 2 of Cytospin-A OS=Homo sapiens OX=9606 GN=SPECC1L	Q69YQ0-2	SPECC1L	120 kDa	TRUE	< 0,00010	0,2	control high, sample low	unknown	14	7	4	1	2	1	0	3	4
712	TRUE	Empty	Metastasis-associated protein MTA3 OS=Homo sapiens OX=9606 GN=MTA3 PE=1 SV=1	E7EQY4 (+3)	MTA3	59 kDa	TRUE	0,44	0,8	[]	unknown	2	4	4	1	2	2	2	4	5
714	TRUE	Empty	Talin-1 OS=Homo sapiens OX=9606 GN=TLN1 PE=1 SV=3	Q9Y490	TLN1	270 kDa	TRUE	0,18	1,4	[]	unknown	0	4	4	4	3	4	2	2	8
715.1	TRUE	Empty	CCR4-NOT transcription complex subunit 3 OS=Homo sapiens OX=9606 GN=CNOT3 PE=1 SV=1	O75175	CNOT3	82 kDa	TRUE	0,53	1,0	[]	unknown	1	5	6	5	4	5	3	0	6
713.1	TRUE	Empty	Probable ATP-dependent RNA helicase DDX10 OS=Homo sapiens OX=9606 GN=DDX10 PE=1 SV=2	Q13206	DDX10	101 kDa	TRUE	0,35	1,2	[]	unknown	6	3	0	1	2	3	4	10	1
230.2	TRUE	Empty	Histone H2A type 2-B OS=Homo sapiens OX=9606 GN=HIST2H2AB PE=1 SV=3	Q8IUE6	HIST2H2AB	14 kDa	TRUE	0,35	1,2	[]	unknown	3	2	2	2	2	2	2	4	5
716	TRUE	Empty	Valine--tRNA ligase OS=Homo sapiens OX=9606 GN=VARS PE=1 SV=4	P26640	VARS	140 kDa		0,044	1,9	[]	unknown	0	5	3	6	4	6	6	0	8
547.2	TRUE	Empty	RNA-binding protein EWS (Fragment) OS=Homo sapiens OX=9606 GN=EWSR1 PE=1 SV=1	H7BY36	EWSR1	32 kDa	TRUE	0,38	1,1	[]	unknown	5	5	3	5	7	2	4	7	3
580.2	TRUE	Empty	Cofilin-1 (Fragment) OS=Homo sapiens OX=9606 GN=CFL1 PE=1 SV=8	E9PP50	CFL1	18 kDa	TRUE	1,00	INF	[]	unknown	0	0	0	0	0	0	0	0	0
265.2	TRUE	Empty	Annexin (Fragment) OS=Homo sapiens OX=9606 GN=ANXA2 PE=1 SV=1	H0YNP5	ANXA2	20 kDa	TRUE	1,00	INF	[]	unknown	0	0	0	0	0	0	0	0	0
718	TRUE	Empty	U4/U6 small nuclear ribonucleoprotein Prp3 OS=Homo sapiens OX=9606 GN=PRPF3 PE=1 SV=2	O43395	PRPF3	78 kDa		0,29	0,7	[]	unknown	5	6	3	3	2	4	2	6	3
719	TRUE	Empty	Biorientation of chromosomes in cell division protein 1-like 1 OS=Homo sapiens OX=9606 GN=BOD1L1 PE=1 SV=2	Q8NFC6	BOD1L1	330 kDa		0,30	1,2	[]	unknown	2	5	2	5	2	4	2	4	5
721	TRUE	Empty	3-hydroxyacyl-CoA dehydrogenase type-2 OS=Homo sapiens OX=9606 GN=HSD17B10 PE=1 SV=3	Q99714	HSD17B10	27 kDa		0,31	0,7	[]	unknown	3	4	8	3	3	3	4	3	6
722	TRUE	Empty	Serine/arginine repetitive matrix protein 1 OS=Homo sapiens OX=9606 GN=SRRM1 PE=1 SV=1	A9Z1X7 (+2)	SRRM1	103 kDa	TRUE	0,084	0,6	[]	unknown	7	7	4	3	4	3	4	4	2
723	TRUE	Empty	U4/U6.U5 tri-snRNP-associated protein 2 OS=Homo sapiens OX=9606 GN=USP39 PE=1 SV=1	B9A018 (+1)	USP39	62 kDa		0,47	0,8	[]	unknown	6	4	3	5	6	4	2	4	1
685.1	TRUE	Empty	Transcriptional regulator ATRX OS=Homo sapiens OX=9606 GN=ATRX PE=1 SV=5	P46100	ATRX	283 kDa	TRUE	0,49	1,0	[]	unknown	4	2	4	2	3	2	2	6	5
728	TRUE	Empty	Cleavage and polyadenylation specificity factor subunit 5 OS=Homo sapiens OX=9606 GN=NUDT21 PE=1 SV=1	O43809	NUDT21	26 kDa		0,21	0,6	[]	unknown	4	5	3	1	1	3	2	5	3
727.1	TRUE	Empty	E3 ubiquitin-protein ligase HERC2 OS=Homo sapiens OX=9606 GN=HERC2 PE=1 SV=2	O95714	HERC2	527 kDa	TRUE	0,21	1,4	[]	unknown	1	4	2	5	4	4	3	2	2
729	TRUE	Empty	Zinc finger protein 318 OS=Homo sapiens OX=9606 GN=ZNF318 PE=1 SV=2	Q5VUA4	ZNF318	251 kDa		0,40	1,1	[]	unknown	1	1	6	4	3	3	2	1	5
717.1	TRUE	Empty	40S ribosomal protein S24 OS=Homo sapiens OX=9606 GN=RPS24 PE=1 SV=1	A0A2R8YD14	RPS24	19 kDa	TRUE	0,47	1,0	[]	unknown	3	5	5	4	5	5	4	3	5
730	TRUE	Empty	60S ribosomal protein L30 OS=Homo sapiens OX=9606 GN=RPL30 PE=1 SV=2	P62888	RPL30	13 kDa		0,55	1,0	[]	unknown	2	5	3	4	2	5	4	3	1
724.1	TRUE	Empty	Heterochromatin protein 1-binding protein 3 OS=Homo sapiens OX=9606 GN=HP1BP3 PE=1 SV=1	Q5SSJ5	HP1BP3	61 kDa	TRUE	0,48	0,9	[]	unknown	7	2	5	2	3	3	2	10	4
156.3	TRUE	Empty	Ras-related protein Rab-10 OS=Homo sapiens OX=9606 GN=RAB10 PE=1 SV=1	P61026	RAB10	23 kDa	TRUE	0,32	0,7	[]	unknown	4	3	6	3	2	4	2	1	7
731	TRUE	Empty	Crk-like protein OS=Homo sapiens OX=9606 GN=CRKL PE=1 SV=1	P46109	CRKL	34 kDa		0,49	1,0	[]	unknown	3	7	1	4	4	4	4	3	3
732	TRUE	Empty	ATP-binding cassette sub-family E member 1 OS=Homo sapiens OX=9606 GN=ABCE1 PE=1 SV=1	P61221	ABCE1	67 kDa		0,31	0,7	[]	unknown	3	5	4	4	4	2	2	1	4
442.2	TRUE	Empty	YTH domain family, member 3, isoform CRA_a OS=Homo sapiens OX=9606 GN=YTHDF3 PE=1 SV=1	A0A024R7W5 (+3)	YTHDF3	58 kDa	TRUE	0,039	2,0	[]	unknown	1	5	1	5	5	5	5	3	5
707.1	TRUE	Empty	Heat shock protein beta-1 OS=Homo sapiens OX=9606 GN=HSPB1 PE=1 SV=2	P04792	HSPB1	23 kDa	TRUE	0,53	1,0	[]	unknown	2	6	4	7	5	3	4	1	3
733	TRUE	Empty	BAG6 OS=Homo sapiens OX=9606 GN=BAG6 PE=1 SV=1	A0A024RCR6 (+4)	BAG6	119 kDa		0,34	0,7	[]	unknown	1	5	5	2	5	2	1	2	4
734	TRUE	Empty	Protein-L-isoaspartate O-methyltransferase OS=Homo sapiens OX=9606 GN=PCMT1 PE=1 SV=1	H7BY58 (+1)	PCMT1	30 kDa		0,38	1,1	[]	unknown	1	8	3	5	7	5	5	1	3
566.2	TRUE	Empty	Isoform 2 of Nuclear RNA export factor 1 OS=Homo sapiens OX=9606 GN=NXF1	Q9UBU9-2	NXF1	40 kDa	TRUE	0,13	0,6	[]	unknown	5	7	2	0	3	0	3	7	3
649.2	TRUE	Empty	Mitogen-activated protein kinase kinase kinase kinase 4 OS=Homo sapiens OX=9606 GN=MAP4K4 PE=1 SV=1	A0A0D9SEY1 (+1)	MAP4K4	151 kDa	TRUE	< 0,00010	0,1	control high, sample low	unknown	6	3	7	0	2	0	0	0	2
372.2	TRUE	Empty	Eukaryotic translation initiation factor 3 subunit H (Fragment) OS=Homo sapiens OX=9606 GN=EIF3H PE=1 SV=1	E5RJT0	EIF3H	28 kDa	TRUE	0,0083	INF	[]	unknown	0	0	0	3	0	0	0	2	6
717.2	TRUE	Empty	Isoform 4 of 40S ribosomal protein S24 OS=Homo sapiens OX=9606 GN=RPS24	P62847-4	RPS24	32 kDa	TRUE	1,00	INF	[]	unknown	0	0	0	0	0	0	0	0	0
735	TRUE	Empty	40S ribosomal protein S23 OS=Homo sapiens OX=9606 GN=RPS23 PE=1 SV=3	P62266	RPS23	16 kDa		0,53	0,9	[]	unknown	5	5	4	5	5	3	5	4	3
736	TRUE	Empty	Guanine nucleotide-binding protein-like 3-like protein OS=Homo sapiens OX=9606 GN=GNL3L PE=1 SV=1	Q9NVN8	GNL3L	66 kDa		0,19	1,4	[]	unknown	2	4	3	4	6	3	3	4	5
737	TRUE	Empty	60S ribosomal protein L12 OS=Homo sapiens OX=9606 GN=RPL12 PE=1 SV=1	P30050	RPL12	18 kDa		0,43	0,8	[]	unknown	3	5	6	3	4	3	2	5	6
720.1	TRUE	Empty	Cleavage and polyadenylation-specificity factor subunit 7 (Fragment) OS=Homo sapiens OX=9606 GN=CPSF7 PE=1 SV=1	F5H669 (+3)	CPSF7	41 kDa	TRUE	0,29	0,7	[]	unknown	7	4	3	2	2	3	2	8	3
738	TRUE	Empty	DNA-directed RNA polymerases I, II, and III subunit RPABC1 OS=Homo sapiens OX=9606 GN=POLR2E PE=1 SV=1	A0A087WVZ9 (+2)	POLR2E	21 kDa		0,26	0,7	[]	unknown	5	5	5	2	2	3	3	6	5
739	TRUE	Empty	Serine/arginine-rich splicing factor 5 OS=Homo sapiens OX=9606 GN=SRSF5 PE=1 SV=1	Q13243	SRSF5	31 kDa	TRUE	0,31	0,7	[]	unknown	4	4	4	2	2	4	4	3	2
741	TRUE	Empty	60S ribosomal protein L11 OS=Homo sapiens OX=9606 GN=RPL11 PE=1 SV=2	P62913 (+2)	RPL11	20 kDa		0,44	1,1	[]	unknown	3	3	4	4	4	4	4	2	3
742	TRUE	Empty	Zinc finger CCCH domain-containing protein 18 OS=Homo sapiens OX=9606 GN=ZC3H18 PE=1 SV=1	E7ERS3 (+1)	ZC3H18	109 kDa		0,29	0,7	[]	unknown	4	4	6	2	5	1	4	5	3
743.1	TRUE	Empty	La-related protein 4B OS=Homo sapiens OX=9606 GN=LARP4B PE=1 SV=3	Q92615	LARP4B	81 kDa	TRUE	0,34	1,1	[]	unknown	1	7	3	4	5	3	3	4	6
726.1	TRUE	Empty	Ras-related protein Rab-2A OS=Homo sapiens OX=9606 GN=RAB2A PE=1 SV=1	P61019	RAB2A	24 kDa	TRUE	0,43	1,0	[]	unknown	1	6	5	5	5	5	4	2	4
744	TRUE	Empty	Nucleolar MIF4G domain-containing protein 1 OS=Homo sapiens OX=9606 GN=NOM1 PE=1 SV=1	Q5C9Z4	NOM1	96 kDa	TRUE	0,31	0,7	[]	unknown	4	5	6	4	5	1	2	6	4
659.1	TRUE	Empty	Alpha-centractin OS=Homo sapiens OX=9606 GN=ACTR1A PE=1 SV=1	P61163 (+1)	ACTR1A	43 kDa	TRUE	0,30	1,2	[]	unknown	1	3	6	5	2	4	4	1	8
745	TRUE	Empty	E1A-binding protein p400 OS=Homo sapiens OX=9606 GN=EP400 PE=1 SV=4	Q96L91 (+2)	EP400	343 kDa		0,12	0,6	[]	unknown	6	2	7	2	4	0	3	6	2
746	TRUE	Empty	Neurofilament light polypeptide OS=Homo sapiens OX=9606 GN=NEFL PE=1 SV=3	P07196	NEFL	62 kDa	TRUE	0,19	0,6	[]	unknown	9	0	4	2	2	2	2	5	3
715.2	TRUE	Empty	CCR4-NOT transcription complex subunit 3 OS=Homo sapiens OX=9606 GN=CNOT3 PE=1 SV=1	B7Z6J7	CNOT3	77 kDa	TRUE	0,39	1,1	[]	unknown	0	5	5	5	4	5	3	0	5
747	TRUE	Empty	Histone H1x OS=Homo sapiens OX=9606 GN=H1FX PE=1 SV=1	Q92522	H1FX	22 kDa		0,35	0,8	[]	unknown	4	4	7	3	4	4	4	4	4
748	TRUE	Empty	Exosome complex component RRP42 OS=Homo sapiens OX=9606 GN=EXOSC7 PE=1 SV=3	Q15024	EXOSC7	32 kDa		0,49	1,0	[]	unknown	4	4	3	3	3	4	4	5	3
749	TRUE	Empty	60S ribosomal protein L9 (Fragment) OS=Homo sapiens OX=9606 GN=RPL9 PE=1 SV=8	D6RAN4 (+1)	RPL9	21 kDa		0,16	1,4	[]	unknown	2	4	3	4	3	3	2	4	10
751	TRUE	Empty	Double-strand break repair protein MRE11 OS=Homo sapiens OX=9606 GN=MRE11 PE=1 SV=3	P49959 (+1)	MRE11	81 kDa		0,26	1,2	[]	unknown	4	3	3	3	5	5	3	7	2
752	TRUE	Empty	60S ribosomal protein L27a OS=Homo sapiens OX=9606 GN=RPL27A PE=1 SV=2	P46776	RPL27A	17 kDa		0,46	0,8	[]	unknown	2	4	6	3	7	3	3	2	2
754	TRUE	Empty	Protein unc-45 homolog A OS=Homo sapiens OX=9606 GN=UNC45A PE=1 SV=1	A0A1W2PNX8 (+2)	UNC45A	118 kDa		0,55	1,0	[]	unknown	2	4	4	3	3	3	2	3	5
753.1	TRUE	Empty	Voltage-dependent anion-selective channel protein 3 OS=Homo sapiens OX=9606 GN=VDAC3 PE=1 SV=1	Q9Y277	VDAC3	31 kDa	TRUE	0,38	0,8	[]	unknown	5	3	6	2	4	3	2	4	7
755	TRUE	Empty	Ran-specific GTPase-activating protein OS=Homo sapiens OX=9606 GN=RANBP1 PE=1 SV=1	P43487	RANBP1	23 kDa		0,35	1,2	[]	unknown	2	4	3	4	6	5	3	1	2
756	TRUE	Empty	PRKC apoptosis WT1 regulator protein OS=Homo sapiens OX=9606 GN=PAWR PE=1 SV=1	Q96IZ0	PAWR	37 kDa	TRUE	0,34	0,8	[]	unknown	5	7	2	4	2	4	4	3	4
757	TRUE	Empty	Asparagine synthetase [glutamine-hydrolyzing] OS=Homo sapiens OX=9606 GN=ASNS PE=1 SV=4	P08243 (+1)	ASNS	64 kDa		0,17	1,5	[]	unknown	2	3	2	5	6	2	1	3	4
758	TRUE	Empty	Transcription elongation factor SPT5 OS=Homo sapiens OX=9606 GN=SUPT5H PE=1 SV=1	O00267 (+1)	SUPT5H	121 kDa	TRUE	0,15	0,6	[]	unknown	3	6	6	4	2	4	4	3	1
759	TRUE	Empty	WD40 repeat-containing protein SMU1 OS=Homo sapiens OX=9606 GN=SMU1 PE=1 SV=2	Q2TAY7	SMU1	58 kDa		0,22	1,3	[]	unknown	5	3	1	1	4	2	4	12	1
760.1	TRUE	Empty	DnaJ homolog subfamily B member 6 OS=Homo sapiens OX=9606 GN=DNAJB6 PE=1 SV=2	O75190	DNAJB6	36 kDa	TRUE	0,39	1,1	[]	unknown	1	4	4	4	4	3	3	3	3
761	TRUE	Empty	G patch domain-containing protein 4 OS=Homo sapiens OX=9606 GN=GPATCH4 PE=1 SV=2	Q5T3I0 (+1)	GPATCH4	50 kDa		0,31	0,7	[]	unknown	5	6	4	3	1	3	6	6	3
762	TRUE	Empty	Probable ATP-dependent RNA helicase DDX56 OS=Homo sapiens OX=9606 GN=DDX56 PE=1 SV=1	Q9NY93 (+1)	DDX56	62 kDa		0,39	1,1	[]	unknown	7	3	1	3	2	2	5	11	1
764	TRUE	Empty	CTP synthase 1 OS=Homo sapiens OX=9606 GN=CTPS1 PE=1 SV=2	P17812	CTPS1	67 kDa		0,068	1,7	[]	unknown	1	5	2	6	5	5	5	2	5
750.1	TRUE	Empty	RNA-binding protein with serine-rich domain 1 OS=Homo sapiens OX=9606 GN=RNPS1 PE=1 SV=2	H3BV80	RNPS1	25 kDa	TRUE	0,47	0,8	[]	unknown	6	4	3	2	3	3	5	5	4
765	TRUE	Empty	Isoform 2 of Leucine-rich repeat flightless-interacting protein 1 OS=Homo sapiens OX=9606 GN=LRRFIP1	Q32MZ4-2	LRRFIP1	86 kDa	TRUE	0,16	1,4	[]	unknown	1	5	3	5	4	4	5	1	7
766	TRUE	Empty	Serine/arginine-rich splicing factor 4 OS=Homo sapiens OX=9606 GN=SRSF4 PE=1 SV=2	Q08170	SRSF4	57 kDa	TRUE	0,26	0,7	[]	unknown	4	3	5	1	1	2	3	5	4
76.6	TRUE	Empty	14-3-3 protein eta OS=Homo sapiens OX=9606 GN=YWHAH PE=1 SV=4	Q04917	YWHAH	28 kDa	TRUE	0,46	0,8	[]	unknown	1	4	2	2	3	1	1	2	2
701.1	TRUE	Empty	Nuclear envelope pore membrane protein POM 121C OS=Homo sapiens OX=9606 GN=POM121C PE=1 SV=3	A8CG34	POM121C	125 kDa	TRUE	0,41	0,8	[]	unknown	5	2	5	2	4	1	2	6	4
560.1	TRUE	Empty	Calcium/calmodulin-dependent protein kinase (CaM kinase) II gamma, isoform CRA_d OS=Homo sapiens OX=9606 GN=CAMK2G PE=1 SV=1	A0A2Q3DQE3 (+12)	CAMK2G	62 kDa	TRUE	0,25	1,3	[]	unknown	0	5	3	6	3	4	2	3	3
768	TRUE	Empty	26S proteasome regulatory subunit 7 OS=Homo sapiens OX=9606 GN=PSMC2 PE=1 SV=3	P35998	PSMC2	49 kDa		0,049	1,9	[]	unknown	0	5	2	3	4	6	3	1	10
769.1	TRUE	Empty	Glutamine--fructose-6-phosphate aminotransferase [isomerizing] 1 OS=Homo sapiens OX=9606 GN=GFPT1 PE=1 SV=3	Q06210 (+1)	GFPT1	79 kDa	TRUE	0,13	1,5	[]	unknown	0	5	4	5	5	7	5	1	4
100.3	TRUE	Empty	Chromodomain-helicase-DNA-binding protein 5 OS=Homo sapiens OX=9606 GN=CHD5 PE=1 SV=1	Q8TDI0	CHD5	223 kDa	TRUE	0,56	0,9	[]	unknown	5	3	4	3	3	2	2	6	6
701.2	TRUE	Empty	Nuclear envelope pore membrane protein POM 121 OS=Homo sapiens OX=9606 GN=POM121 PE=1 SV=2	Q96HA1	POM121	128 kDa	TRUE	0,40	0,8	[]	unknown	4	2	5	2	4	1	2	5	3
770	TRUE	Empty	Prohibitin OS=Homo sapiens OX=9606 GN=PHB2 PE=1 SV=2	J3KPX7 (+1)	PHB2	33 kDa		0,16	1,4	[]	unknown	0	6	3	2	3	6	6	0	9
771	TRUE	Empty	Transport and Golgi organization protein 1 homolog OS=Homo sapiens OX=9606 GN=MIA3 PE=1 SV=1	Q5JRA6 (+1)	MIA3	214 kDa		0,39	1,1	[]	unknown	0	7	3	2	2	3	3	0	12
772	TRUE	Empty	E3 ubiquitin-protein ligase HECTD1 OS=Homo sapiens OX=9606 GN=HECTD1 PE=1 SV=1	A0A087X2H1	HECTD1	290 kDa		0,44	1,1	[]	unknown	0	7	3	3	7	5	0	0	6
156.4	TRUE	Empty	Ras-related protein Rab-1B OS=Homo sapiens OX=9606 GN=RAB1B PE=1 SV=1	E9PLD0	RAB1B	18 kDa	TRUE	0,42	INF	[]	unknown	0	0	0	0	0	0	2	0	0
374.2	TRUE	Empty	Isoform 2 of 60S ribosomal protein L15 OS=Homo sapiens OX=9606 GN=RPL15	P61313-2	RPL15	17 kDa	TRUE	1,00	INF	[]	unknown	0	0	0	0	0	0	0	0	0
773	TRUE	Empty	DNA methyltransferase 1-associated protein 1 OS=Homo sapiens OX=9606 GN=DMAP1 PE=1 SV=1	Q9NPF5	DMAP1	53 kDa		0,26	1,2	[]	unknown	3	4	3	4	4	4	4	6	3
774	TRUE	Empty	40S ribosomal protein S26 OS=Homo sapiens OX=9606 GN=RPS26 PE=1 SV=3	P62854	RPS26	13 kDa		0,56	0,9	[]	unknown	2	4	5	2	5	4	3	3	3
775	TRUE	Empty	Protein MCM10 homolog OS=Homo sapiens OX=9606 GN=MCM10 PE=1 SV=2	Q7L590 (+1)	MCM10	98 kDa		0,56	0,9	[]	unknown	2	5	4	4	4	2	3	4	3
776	TRUE	Empty	Developmentally-regulated GTP-binding protein 1 OS=Homo sapiens OX=9606 GN=DRG1 PE=1 SV=1	Q9Y295	DRG1	41 kDa		0,30	1,2	[]	unknown	3	5	2	4	3	4	5	5	3
777	TRUE	Empty	Elongation factor 1-beta OS=Homo sapiens OX=9606 GN=EEF1B2 PE=1 SV=3	P24534	EEF1B2	25 kDa		0,55	1,0	[]	unknown	2	5	3	3	4	4	3	2	3
778	TRUE	Empty	Replication factor C subunit 4 OS=Homo sapiens OX=9606 GN=RFC4 PE=1 SV=2	P35249	RFC4	40 kDa		0,25	0,7	[]	unknown	4	5	5	2	3	2	4	4	4
779	TRUE	Empty	Microfibrillar-associated protein 1 OS=Homo sapiens OX=9606 GN=MFAP1 PE=1 SV=2	P55081	MFAP1	52 kDa		0,56	0,9	[]	unknown	4	4	3	3	3	2	6	4	2
780	TRUE	Empty	Coatomer subunit delta OS=Homo sapiens OX=9606 GN=ARCN1 PE=1 SV=1	B0YIW6 (+1)	ARCN1	62 kDa		0,43	0,8	[]	unknown	2	5	2	4	2	2	3	2	1
781.1	TRUE	Empty	SWI/SNF-related matrix-associated actin-dependent regulator of chromatin subfamily E member 1 OS=Homo sapiens OX=9606 GN=SMARCE1 PE=1 SV=1	A0A2R8Y855 (+4)	SMARCE1	42 kDa	TRUE	0,12	0,6	[]	unknown	4	2	9	4	2	2	1	3	5
782	TRUE	Empty	Ribosome production factor 2 homolog OS=Homo sapiens OX=9606 GN=RPF2 PE=1 SV=2	Q9H7B2	RPF2	36 kDa		0,30	1,3	[]	unknown	3	2	2	1	2	2	3	6	4
783	TRUE	Empty	WD repeat-containing protein 18 (Fragment) OS=Homo sapiens OX=9606 GN=WDR18 PE=1 SV=1	A0A0A0MQU0 (+2)	WDR18	47 kDa		0,23	0,7	[]	unknown	2	5	6	3	3	4	2	3	2
785	TRUE	Empty	Small nuclear ribonucleoprotein Sm D1 OS=Homo sapiens OX=9606 GN=SNRPD1 PE=1 SV=1	P62314	SNRPD1	13 kDa		0,39	1,1	[]	unknown	3	5	2	4	2	3	3	5	5
786	TRUE	Empty	RNA-binding protein 8A OS=Homo sapiens OX=9606 GN=RBM8A PE=1 SV=1	Q9Y5S9	RBM8A	20 kDa		0,46	0,8	[]	unknown	5	5	2	3	2	3	5	6	1
787	TRUE	Empty	Trinucleotide repeat-containing gene 6B protein OS=Homo sapiens OX=9606 GN=TNRC6B PE=1 SV=4	Q9UPQ9 (+1)	TNRC6B	194 kDa		0,21	0,6	[]	unknown	1	9	4	3	4	2	1	1	7
788	TRUE	Empty	U3 small nucleolar RNA-associated protein 15 homolog OS=Homo sapiens OX=9606 GN=UTP15 PE=1 SV=3	Q8TED0	UTP15	58 kDa		0,31	0,7	[]	unknown	7	3	2	1	2	2	2	8	2
789	TRUE	Empty	Cell division cycle protein 16 homolog OS=Homo sapiens OX=9606 GN=CDC16 PE=1 SV=2	Q13042 (+2)	CDC16	72 kDa		0,28	0,7	[]	unknown	3	8	2	2	3	4	2	6	1
790	TRUE	Empty	Zinc finger MYM-type protein 4 OS=Homo sapiens OX=9606 GN=ZMYM4 PE=1 SV=1	Q5VZL5 (+1)	ZMYM4	173 kDa	TRUE	0,31	0,7	[]	unknown	6	1	5	1	1	3	2	8	2
791	TRUE	Empty	Helicase SRCAP OS=Homo sapiens OX=9606 GN=SRCAP PE=1 SV=1	A0A0A0MS59 (+4)	SRCAP	316 kDa		0,56	0,9	[]	unknown	5	3	3	0	2	2	2	14	0
792	TRUE	Empty	YEATS domain-containing protein 2 OS=Homo sapiens OX=9606 GN=YEATS2 PE=1 SV=2	Q9ULM3	YEATS2	151 kDa		0,23	0,7	[]	unknown	2	5	6	2	5	0	1	5	4
793	TRUE	Empty	Targeting protein for Xklp2 OS=Homo sapiens OX=9606 GN=TPX2 PE=1 SV=2	Q9ULW0 (+1)	TPX2	86 kDa		0,42	0,8	[]	unknown	8	3	2	1	4	1	3	12	0
794	TRUE	Empty	Gamma-tubulin complex component 2 OS=Homo sapiens OX=9606 GN=TUBGCP2 PE=1 SV=2	Q9BSJ2 (+1)	TUBGCP2	103 kDa		0,22	1,3	[]	unknown	1	6	2	5	7	4	2	0	6
763.1	TRUE	Empty	Centromere protein V OS=Homo sapiens OX=9606 GN=CENPV PE=1 SV=1	Q7Z7K6	CENPV	30 kDa	TRUE	0,23	0,7	[]	unknown	6	4	3	1	2	2	3	8	1
459.2	TRUE	Empty	Cytoplasmic FMR1-interacting protein OS=Homo sapiens OX=9606 GN=CYFIP2 PE=1 SV=1	E7EVJ5 (+2)	CYFIP2	143 kDa	TRUE	0,56	0,9	[]	unknown	2	4	3	3	2	4	3	2	3
795	TRUE	Empty	Neurabin-2 OS=Homo sapiens OX=9606 GN=PPP1R9B PE=1 SV=3	Q96SB3	PPP1R9B	89 kDa		0,00024	0,3	control high, sample low	unknown	18	0	5	0	2	0	1	5	4
796	TRUE	Empty	Short transient receptor potential channel 7 OS=Homo sapiens OX=9606 GN=TRPC7 PE=2 SV=1	A1A4Z5-DECOY (+5)		?		0,12	0,2	[]	unknown	2	1	1	0	1	1	0	0	0
29.5	TRUE	Empty	Heat shock protein HSP 90-alpha A2 OS=Homo sapiens OX=9606 GN=HSP90AA2P PE=1 SV=2	Q14568	HSP90AA2P	39 kDa	TRUE	1,00	INF	[]	unknown	0	0	0	0	0	0	0	0	0
797	TRUE	Empty	Lysine-specific histone demethylase 1A OS=Homo sapiens OX=9606 GN=KDM1A PE=1 SV=2	O60341 (+1)	KDM1A	93 kDa		0,51	0,9	[]	unknown	2	4	5	3	4	2	2	4	4
798	TRUE	Empty	Enhancer of mRNA-decapping protein 3 OS=Homo sapiens OX=9606 GN=EDC3 PE=1 SV=1	Q96F86	EDC3	56 kDa		0,56	0,9	[]	unknown	2	4	3	2	2	3	3	1	6
799.1	TRUE	Empty	Nuclear pore complex protein Nup85 OS=Homo sapiens OX=9606 GN=NUP85 PE=1 SV=1	Q9BW27 (+1)	NUP85	75 kDa	TRUE	0,35	1,2	[]	unknown	3	3	1	3	4	3	3	3	1
800	TRUE	Empty	Cullin-associated NEDD8-dissociated protein 1 OS=Homo sapiens OX=9606 GN=CAND1 PE=1 SV=2	Q86VP6	CAND1	136 kDa		0,30	1,2	[]	unknown	2	5	1	6	4	4	1	3	2
725.1	TRUE	Empty	Isoform 2 of RNA-binding protein 26 OS=Homo sapiens OX=9606 GN=RBM26	Q5T8P6-2	RBM26	111 kDa	TRUE	0,54	1,0	[]	unknown	3	3	5	3	3	5	4	3	3
802	TRUE	Empty	DNA-directed RNA polymerases I, II, and III subunit RPABC3 (Fragment) OS=Homo sapiens OX=9606 GN=POLR2H PE=1 SV=8	C9JLU1 (+1)	POLR2H	17 kDa		0,43	0,8	[]	unknown	3	4	2	3	3	1	3	3	1
803.1	TRUE	Empty	HBS1-like protein OS=Homo sapiens OX=9606 GN=HBS1L PE=1 SV=1	Q9Y450	HBS1L	75 kDa	TRUE	0,095	1,7	[]	unknown	2	5	0	7	7	2	3	2	3
804	TRUE	Empty	Cystathionine beta-synthase-like protein OS=Homo sapiens OX=9606 GN=CBSL PE=1 SV=1	P0DN79 (+1)	CBSL	61 kDa		0,13	1,7	[]	unknown	0	3	3	4	3	5	3	2	3
806	TRUE	Empty	DNA ligase 3 OS=Homo sapiens OX=9606 GN=LIG3 PE=1 SV=2	P49916 (+1)	LIG3	113 kDa		0,027	0,4	[]	unknown	6	4	4	2	0	1	3	3	2
807	TRUE	Empty	Alanine--tRNA ligase, cytoplasmic OS=Homo sapiens OX=9606 GN=AARS PE=1 SV=2	P49588	AARS	107 kDa		0,055	2,0	[]	unknown	1	4	1	7	3	3	2	0	9
808	TRUE	Empty	ATP-dependent RNA helicase DHX8 OS=Homo sapiens OX=9606 GN=DHX8 PE=1 SV=1	Q14562	DHX8	139 kDa	TRUE	0,56	0,9	[]	unknown	4	5	2	2	1	1	4	11	1
662.2	TRUE	Empty	Isoform Heart of ATP synthase subunit gamma, mitochondrial OS=Homo sapiens OX=9606 GN=ATP5F1C	P36542-2	ATP5F1C	33 kDa	TRUE	0,12	1,6	[]	unknown	1	5	2	5	4	5	5	1	5
277.2	TRUE	Empty	Protein PRRC2B (Fragment) OS=Homo sapiens OX=9606 GN=PRRC2B PE=1 SV=1	H0Y412	PRRC2B	63 kDa	TRUE	0,070	0,5	[]	unknown	2	7	6	5	4	6	0	0	0
290.3	TRUE	Empty	Sodium/potassium-transporting ATPase subunit alpha OS=Homo sapiens OX=9606 GN=ATP1A2 PE=1 SV=1	B1AKY9 (+1)	ATP1A2	111 kDa	TRUE	0,0019	0,0	[]	unknown	0	0	6	0	0	0	0	0	0
658.2	TRUE	Empty	Isoform 2 of Signal recognition particle subunit SRP72 OS=Homo sapiens OX=9606 GN=SRP72	O76094-2	SRP72	68 kDa	TRUE	1,00	INF	[]	unknown	0	0	0	0	0	0	0	0	0
809	TRUE	Empty	ADP-ribosylation factor 3 OS=Homo sapiens OX=9606 GN=ARF3 PE=1 SV=2	P61204 (+1)	ARF3	21 kDa	TRUE	0,53	1,0	[]	unknown	3	5	4	4	3	4	3	3	6
810	TRUE	Empty	Probable ATP-dependent RNA helicase DDX6 OS=Homo sapiens OX=9606 GN=DDX6 PE=1 SV=2	P26196	DDX6	54 kDa		0,44	1,0	[]	unknown	2	4	5	4	3	6	3	3	4
812	TRUE	Empty	60S ribosomal protein L23 OS=Homo sapiens OX=9606 GN=RPL23 PE=1 SV=1	P62829	RPL23	15 kDa		0,44	1,1	[]	unknown	2	4	4	2	4	2	3	5	5
813	TRUE	Empty	40S ribosomal protein S28 OS=Homo sapiens OX=9606 GN=RPS28 PE=1 SV=1	P62857	RPS28	8 kDa		0,18	1,4	[]	unknown	2	3	3	3	7	3	3	3	4
814	TRUE	Empty	Protein FAM98B OS=Homo sapiens OX=9606 GN=FAM98B PE=1 SV=2	Q52LJ0	FAM98B	46 kDa	TRUE	0,19	1,4	[]	unknown	2	4	3	4	5	4	2	4	6
815	TRUE	Empty	Transcriptional repressor p66-alpha OS=Homo sapiens OX=9606 GN=GATAD2A PE=1 SV=1	Q86YP4 (+2)	GATAD2A	68 kDa	TRUE	0,15	0,6	[]	unknown	3	4	6	3	1	2	1	3	5
816	TRUE	Empty	ATPase family protein 2 homolog OS=Homo sapiens OX=9606 GN=SPATA5 PE=1 SV=3	Q8NB90	SPATA5	98 kDa	TRUE	0,35	1,2	[]	unknown	2	4	3	2	5	4	3	4	3
817	TRUE	Empty	Nitric oxide synthase-interacting protein OS=Homo sapiens OX=9606 GN=NOSIP PE=1 SV=1	Q9Y314	NOSIP	33 kDa		0,23	0,7	[]	unknown	4	5	4	3	4	2	4	3	1
818	TRUE	Empty	Transcription factor A, mitochondrial OS=Homo sapiens OX=9606 GN=TFAM PE=1 SV=1	Q00059	TFAM	29 kDa		0,51	1,0	[]	unknown	4	1	3	3	1	1	2	5	4
819	TRUE	Empty	Enhancer of rudimentary homolog OS=Homo sapiens OX=9606 GN=ERH PE=1 SV=1	P84090	ERH	12 kDa		0,40	1,1	[]	unknown	2	3	2	2	4	2	2	2	4
820	TRUE	Empty	E3 ubiquitin/ISG15 ligase TRIM25 OS=Homo sapiens OX=9606 GN=TRIM25 PE=1 SV=2	Q14258	TRIM25	71 kDa		0,25	1,4	[]	unknown	1	5	1	4	5	3	3	1	3
821	TRUE	Empty	Isoform 3 of PHD finger protein 6 OS=Homo sapiens OX=9606 GN=PHF6	Q8IWS0-3	PHF6	41 kDa		0,29	0,7	[]	unknown	2	6	3	2	3	2	5	2	1
470.1	TRUE	Empty	Guanine nucleotide-binding protein G(s) subunit alpha isoforms XLas OS=Homo sapiens OX=9606 GN=GNAS PE=1 SV=2	Q5JWF2 (+1)	GNAS	111 kDa	TRUE	0,36	0,8	[]	unknown	3	4	5	2	3	3	3	1	6
822	TRUE	Empty	Golgi-specific brefeldin A-resistance guanine nucleotide exchange factor 1 OS=Homo sapiens OX=9606 GN=GBF1 PE=1 SV=2	Q92538 (+2)	GBF1	206 kDa		0,40	1,1	[]	unknown	0	4	3	3	3	3	2	1	4
805.1	TRUE	Empty	Serine/threonine-protein phosphatase 6 regulatory subunit 3 OS=Homo sapiens OX=9606 GN=PPP6R3 PE=1 SV=1	E9PKF6 (+5)	PPP6R3	94 kDa	TRUE	0,11	1,8	[]	unknown	0	5	1	7	2	5	3	2	2
824	TRUE	Empty	RNA polymerase II-associated protein 3 OS=Homo sapiens OX=9606 GN=RPAP3 PE=1 SV=2	Q9H6T3	RPAP3	76 kDa		0,56	0,9	[]	unknown	0	5	4	5	4	3	2	0	3
44.4	TRUE	Empty	Alpha-actinin-2 OS=Homo sapiens OX=9606 GN=ACTN2 PE=1 SV=1	P35609 (+1)	ACTN2	104 kDa	TRUE	0,23	0,7	[]	unknown	6	7	0	3	2	5	3	4	0
767.1	TRUE	Empty	Disks large homolog 1 OS=Homo sapiens OX=9606 GN=DLG1 PE=4 SV=1	A0A590UJR5	DLG1	98 kDa	TRUE	0,040	0,4	[]	unknown	6	3	5	0	3	0	0	2	7
767.2	TRUE	Empty	Disks large homolog 1 OS=Homo sapiens OX=9606 GN=DLG1 PE=4 SV=1	A0A590UJ18	DLG1	97 kDa	TRUE	0,040	0,4	[]	unknown	6	3	5	0	3	0	0	2	7
492.2	TRUE	Empty	28S ribosomal protein S22, mitochondrial (Fragment) OS=Homo sapiens OX=9606 GN=MRPS22 PE=1 SV=1	H7C5H3	MRPS22	23 kDa	TRUE	1,00	INF	[]	unknown	0	0	0	0	0	0	0	0	0
825	TRUE	Empty	Multiple myeloma tumor-associated protein 2 OS=Homo sapiens OX=9606 GN=MMTAG2 PE=1 SV=1	Q9BU76 (+1)	MMTAG2	29 kDa	TRUE	0,21	1,4	[]	unknown	2	3	3	5	3	4	3	3	4
826	TRUE	Empty	TRMT1-like protein OS=Homo sapiens OX=9606 GN=TRMT1L PE=1 SV=2	Q7Z2T5	TRMT1L	82 kDa		0,51	0,9	[]	unknown	2	7	3	4	5	3	3	3	3
828	TRUE	Empty	Calmodulin-1 OS=Homo sapiens OX=9606 GN=CALM1 PE=4 SV=1	A0A590UK56 (+2)	CALM1	17 kDa		0,55	1,0	[]	unknown	2	4	4	4	2	3	2	2	6
829	TRUE	Empty	BAG family molecular chaperone regulator 2 OS=Homo sapiens OX=9606 GN=BAG2 PE=1 SV=1	O95816	BAG2	24 kDa		0,50	1,0	[]	unknown	2	3	4	2	1	4	3	1	7
830.1	TRUE	Empty	Activity-dependent neuroprotector homeobox protein OS=Homo sapiens OX=9606 GN=ADNP PE=1 SV=1	Q9H2P0	ADNP	124 kDa	TRUE	0,13	0,6	[]	unknown	3	6	5	2	5	1	1	5	2
831	TRUE	Empty	Splicing factor U2AF 65 kDa subunit OS=Homo sapiens OX=9606 GN=U2AF2 PE=1 SV=4	P26368 (+1)	U2AF2	54 kDa		0,46	0,8	[]	unknown	6	4	2	2	2	4	3	8	1
834	TRUE	Empty	Serine/arginine-rich splicing factor 11 OS=Homo sapiens OX=9606 GN=SRSF11 PE=1 SV=1	Q05519	SRSF11	54 kDa		0,35	1,2	[]	unknown	5	2	1	3	2	2	2	8	2
835	TRUE	Empty	Ran-binding protein 9 OS=Homo sapiens OX=9606 GN=RANBP9 PE=1 SV=1	Q96S59	RANBP9	78 kDa		0,34	0,7	[]	unknown	3	4	4	2	2	1	3	2	6
801.1	TRUE	Empty	HCG2039996 OS=Homo sapiens OX=9606 GN=PPAN-P2RY11 PE=3 SV=1	A0A0B4J1V8	PPAN-P2RY11	88 kDa	TRUE	0,54	0,9	[]	unknown	3	4	1	1	1	3	3	4	2
836	TRUE	Empty	Pyruvate dehydrogenase E1 component subunit alpha, somatic form, mitochondrial OS=Homo sapiens OX=9606 GN=PDHA1 PE=1 SV=3	P08559 (+3)	PDHA1	43 kDa		0,25	1,3	[]	unknown	2	4	2	1	1	8	8	1	2
833.1	TRUE	Empty	Kinesin-like protein KIF23 OS=Homo sapiens OX=9606 GN=KIF23 PE=1 SV=3	Q02241	KIF23	110 kDa	TRUE	0,041	0,5	[]	unknown	10	3	4	2	3	1	1	5	4
838	TRUE	Empty	DNA mismatch repair protein Msh2 OS=Homo sapiens OX=9606 GN=MSH2 PE=1 SV=1	P43246	MSH2	105 kDa		0,59	0,9	[]	unknown	0	3	3	2	2	0	0	2	5
839	TRUE	Empty	26S proteasome non-ATPase regulatory subunit 1 OS=Homo sapiens OX=9606 GN=PSMD1 PE=1 SV=2	Q99460 (+1)	PSMD1	106 kDa		0,21	1,4	[]	unknown	0	5	2	5	3	5	3	0	4
840.1	TRUE	Empty	Dynamin-like 120 kDa protein, mitochondrial OS=Homo sapiens OX=9606 GN=OPA1 PE=1 SV=3	O60313 (+1)	OPA1	112 kDa	TRUE	0,47	1,1	[]	unknown	0	4	2	3	2	2	3	0	3
841	TRUE	Empty	Isoform 2B of Cytoplasmic dynein 1 intermediate chain 2 OS=Homo sapiens OX=9606 GN=DYNC1I2	Q13409-2 (+1)	DYNC1I2	71 kDa		0,25	1,3	[]	unknown	0	6	2	5	5	4	4	0	3
460.2	TRUE	Empty	SWI/SNF-related matrix-associated actin-dependent regulator of chromatin subfamily D member 1 OS=Homo sapiens OX=9606 GN=SMARCD1 PE=1 SV=2	Q96GM5	SMARCD1	58 kDa	TRUE	0,57	0,9	[]	unknown	3	2	3	0	0	0	0	9	6
767.3	TRUE	Empty	Disks large homolog 1 OS=Homo sapiens OX=9606 GN=DLG1 PE=4 SV=1	A0A590UJ08 (+3)	DLG1	98 kDa	TRUE	0,018	0,4	[]	unknown	6	3	5	0	3	0	0	0	7
76.7	TRUE	Empty	14-3-3 protein gamma OS=Homo sapiens OX=9606 GN=YWHAG PE=1 SV=2	P61981	YWHAG	28 kDa	TRUE	0,51	0,8	[]	unknown	0	4	1	1	2	1	1	0	3
801.2	TRUE	Empty	Protein PPAN-P2RY11 OS=Homo sapiens OX=9606 GN=PPAN-P2RY11 PE=4 SV=1	A0A0A6YYI3	PPAN-P2RY11	58 kDa	TRUE	0,53	0,9	[]	unknown	3	4	0	0	0	3	3	4	2
713.2	TRUE	Empty	RNA helicase OS=Homo sapiens OX=9606 GN=DDX10 PE=1 SV=1	A0A3B3ISR7	DDX10	78 kDa	TRUE	0,35	1,2	[]	unknown	5	2	0	0	1	3	4	9	0
121.3	TRUE	Empty	Bcl-2-associated transcription factor 1 (Fragment) OS=Homo sapiens OX=9606 GN=BCLAF1 PE=1 SV=1	H0YF00	BCLAF1	13 kDa	TRUE	0,088	0,4	[]	unknown	3	1	3	2	2	1	0	0	0
156.5	TRUE	Empty	Putative Ras-related protein Rab-1C OS=Homo sapiens OX=9606 GN=RAB1C PE=5 SV=2	Q92928	RAB1C	22 kDa	TRUE	0,12	0,0	[]	unknown	2	0	0	0	0	0	0	0	0
842	TRUE	Empty	60S ribosomal protein L36 OS=Homo sapiens OX=9606 GN=RPL36 PE=1 SV=3	Q9Y3U8	RPL36	12 kDa		0,21	1,4	[]	unknown	3	3	2	3	3	4	6	3	3
844	TRUE	Empty	Importin subunit alpha-5 OS=Homo sapiens OX=9606 GN=KPNA1 PE=1 SV=3	P52294	KPNA1	60 kDa	TRUE	0,099	1,9	[]	unknown	2	1	2	4	4	4	2	2	3
811.1	TRUE	Empty	Isoform 6 of RNA binding protein fox-1 homolog 2 OS=Homo sapiens OX=9606 GN=RBFOX2	O43251-6 (+1)	RBFOX2	47 kDa	TRUE	0,49	1,0	[]	unknown	3	2	6	4	5	3	3	4	3
827.1	TRUE	Empty	V-type proton ATPase subunit B, brain isoform OS=Homo sapiens OX=9606 GN=ATP6V1B2 PE=1 SV=3	P21281	ATP6V1B2	57 kDa	TRUE	0,045	0,4	[]	unknown	3	5	5	2	2	1	1	1	4
846	TRUE	Empty	PDZ and LIM domain protein 1 OS=Homo sapiens OX=9606 GN=PDLIM1 PE=1 SV=4	O00151	PDLIM1	36 kDa		0,51	0,9	[]	unknown	3	3	5	2	5	3	1	3	5
847	TRUE	Empty	E3 ubiquitin-protein ligase RBBP6 OS=Homo sapiens OX=9606 GN=RBBP6 PE=1 SV=1	Q7Z6E9 (+1)	RBBP6	202 kDa		0,32	0,7	[]	unknown	5	1	4	2	2	2	3	4	1
848	TRUE	Empty	Cell growth-regulating nucleolar protein OS=Homo sapiens OX=9606 GN=LYAR PE=1 SV=2	Q9NX58	LYAR	44 kDa		0,30	1,2	[]	unknown	3	3	3	4	1	3	4	5	5
849	TRUE	Empty	Eukaryotic translation initiation factor 2 subunit 3 OS=Homo sapiens OX=9606 GN=EIF2S3 PE=1 SV=3	P41091	EIF2S3	51 kDa		0,32	0,7	[]	unknown	2	4	4	3	3	2	2	1	3
850	TRUE	Empty	PC4 and SFRS1-interacting protein OS=Homo sapiens OX=9606 GN=PSIP1 PE=1 SV=1	O75475	PSIP1	60 kDa		0,57	0,9	[]	unknown	4	2	2	0	1	1	3	9	1
851	TRUE	Empty	Prohibitin OS=Homo sapiens OX=9606 GN=PHB PE=1 SV=1	P35232	PHB	30 kDa		0,17	0,6	[]	unknown	1	7	6	4	3	2	2	2	4
845.1	TRUE	Empty	Protein KRI1 homolog OS=Homo sapiens OX=9606 GN=KRI1 PE=1 SV=1	A0A494C108 (+1)	KRI1	83 kDa	TRUE	0,18	1,4	[]	unknown	3	4	1	4	2	4	4	7	2
740.1	TRUE	Empty	Casein kinase I isoform epsilon OS=Homo sapiens OX=9606 GN=CSNK1E PE=1 SV=1	P49674	CSNK1E	47 kDa	TRUE	0,40	1,1	[]	unknown	4	3	1	1	4	3	4	3	3
852	TRUE	Empty	Exosome complex component MTR3 OS=Homo sapiens OX=9606 GN=EXOSC6 PE=1 SV=1	Q5RKV6	EXOSC6	28 kDa		0,45	0,8	[]	unknown	4	5	2	3	4	2	1	6	2
853	TRUE	Empty	WD repeat-containing protein 43 OS=Homo sapiens OX=9606 GN=WDR43 PE=1 SV=3	Q15061	WDR43	75 kDa		0,41	0,8	[]	unknown	2	2	4	1	2	0	3	5	1
854	TRUE	Empty	Cytoplasmic dynein 1 light intermediate chain 1 OS=Homo sapiens OX=9606 GN=DYNC1LI1 PE=1 SV=3	Q9Y6G9	DYNC1LI1	57 kDa		0,18	1,4	[]	unknown	1	3	4	3	6	4	3	1	6
855	TRUE	Empty	Pre-mRNA-splicing factor RBM22 OS=Homo sapiens OX=9606 GN=RBM22 PE=1 SV=1	Q9NW64	RBM22	47 kDa		0,12	0,5	[]	unknown	2	6	5	3	2	3	1	3	2
857	TRUE	Empty	Set1/Ash2 histone methyltransferase complex subunit ASH2 OS=Homo sapiens OX=9606 GN=ASH2L PE=1 SV=1	Q9UBL3 (+1)	ASH2L	69 kDa		0,057	0,5	[]	unknown	3	5	6	1	2	0	1	4	5
856.1	TRUE	Empty	N-alpha-acetyltransferase 15, NatA auxiliary subunit OS=Homo sapiens OX=9606 GN=NAA15 PE=1 SV=1	A0A0B4J1W3 (+1)	NAA15	101 kDa	TRUE	0,24	1,4	[]	unknown	1	4	1	3	2	5	5	1	1
858	TRUE	Empty	Pericentrin OS=Homo sapiens OX=9606 GN=PCNT PE=1 SV=4	O95613	PCNT	378 kDa		0,17	0,6	[]	unknown	5	4	1	2	1	3	0	1	4
859	TRUE	Empty	Septin-2 OS=Homo sapiens OX=9606 GN=SEPTIN2 PE=1 SV=1	Q15019 (+2)	SEPTIN2	41 kDa		0,21	1,4	[]	unknown	0	4	4	3	5	4	3	2	5
823.1	TRUE	Empty	Coatomer subunit beta' OS=Homo sapiens OX=9606 GN=COPB2 PE=1 SV=2	P35606 (+1)	COPB2	102 kDa	TRUE	0,45	1,1	[]	unknown	0	7	1	3	4	2	3	0	5
469.2	TRUE	Empty	40S ribosomal protein S11 OS=Homo sapiens OX=9606 GN=RPS11 PE=1 SV=1	M0R1H6	RPS11	10 kDa	TRUE	0,18	1,7	[]	unknown	0	2	2	3	3	4	0	2	2
624.2	TRUE	Empty	Isoform 4 of L-lactate dehydrogenase A chain OS=Homo sapiens OX=9606 GN=LDHA	P00338-4	LDHA	30 kDa	TRUE	0,068	2,2	[]	unknown	0	4	0	5	3	3	3	0	4
123.2	TRUE	Empty	Peroxiredoxin-4 (Fragment) OS=Homo sapiens OX=9606 GN=PRDX4 PE=1 SV=1	H7C3T4 (+1)	PRDX4	18 kDa	TRUE	0,58	0,8	[]	unknown	0	2	0	0	0	0	0	0	3
724.2	TRUE	Empty	Isoform 3 of Heterochromatin protein 1-binding protein 3 OS=Homo sapiens OX=9606 GN=HP1BP3	Q5SSJ5-3	HP1BP3	44 kDa	TRUE	1,00	INF	[]	unknown	0	0	0	0	0	0	0	0	0
683.2	TRUE	Empty	Survival motor neuron protein OS=Homo sapiens OX=9606 GN=SMN1 PE=1 SV=1	B4DP61	SMN1	24 kDa	TRUE	1,00	INF	[]	unknown	0	0	0	0	0	0	0	0	0
860	TRUE	Empty	Hypoxanthine-guanine phosphoribosyltransferase OS=Homo sapiens OX=9606 GN=HPRT1 PE=1 SV=2	P00492	HPRT1	25 kDa		0,35	1,2	[]	unknown	2	3	4	3	4	4	4	3	3
862	TRUE	Empty	Pre-mRNA-splicing regulator WTAP OS=Homo sapiens OX=9606 GN=WTAP PE=1 SV=2	Q15007	WTAP	44 kDa		0,26	0,7	[]	unknown	5	3	4	2	2	2	3	5	2
861.1	TRUE	Empty	Zinc finger CCCH domain-containing protein 15 OS=Homo sapiens OX=9606 GN=ZC3H15 PE=1 SV=1	Q8WU90	ZC3H15	49 kDa	TRUE	0,56	0,9	[]	unknown	3	4	2	2	3	5	3	2	2
864	TRUE	Empty	Interferon-induced, double-stranded RNA-activated protein kinase OS=Homo sapiens OX=9606 GN=EIF2AK2 PE=1 SV=2	P19525	EIF2AK2	62 kDa		0,29	1,4	[]	unknown	1	3	1	2	2	3	2	3	2
866	TRUE	Empty	MAGUK p55 subfamily member 6 OS=Homo sapiens OX=9606 GN=MPP6 PE=1 SV=2	Q9NZW5	MPP6	61 kDa	TRUE	0,15	0,5	[]	unknown	2	4	5	2	1	2	2	1	4
867	TRUE	Empty	Eukaryotic translation initiation factor 3 subunit K OS=Homo sapiens OX=9606 GN=EIF3K PE=1 SV=1	Q9UBQ5	EIF3K	25 kDa		0,45	1,1	[]	unknown	3	3	3	4	4	2	1	3	5
868	TRUE	Empty	Inorganic pyrophosphatase OS=Homo sapiens OX=9606 GN=PPA1 PE=1 SV=2	Q15181	PPA1	33 kDa		0,087	1,8	[]	unknown	1	2	3	4	3	4	4	2	5
869	TRUE	Empty	Sequestosome-1 OS=Homo sapiens OX=9606 GN=SQSTM1 PE=1 SV=1	Q13501 (+1)	SQSTM1	48 kDa		0,39	1,1	[]	unknown	1	5	4	4	4	4	3	4	3
870	TRUE	Empty	Transgelin-2 OS=Homo sapiens OX=9606 GN=TAGLN2 PE=1 SV=3	P37802 (+2)	TAGLN2	22 kDa		0,45	1,1	[]	unknown	1	5	3	4	2	5	3	1	4
865.1	TRUE	Empty	Isoform 2 of MAP7 domain-containing protein 3 OS=Homo sapiens OX=9606 GN=MAP7D3	Q8IWC1-2	MAP7D3	94 kDa	TRUE	0,28	1,5	[]	unknown	2	1	1	3	2	0	1	2	4
872	TRUE	Empty	GTP-binding protein 1 OS=Homo sapiens OX=9606 GN=GTPBP1 PE=1 SV=3	O00178	GTPBP1	72 kDa		0,087	1,8	[]	unknown	1	3	2	4	5	4	4	3	2
874.1	TRUE	Empty	Liprin-alpha-1 (Fragment) OS=Homo sapiens OX=9606 GN=PPFIA1 PE=1 SV=1	A0A2R8Y7R9 (+2)	PPFIA1	139 kDa	TRUE	0,41	0,8	[]	unknown	4	5	3	5	3	3	2	1	5
875	TRUE	Empty	Dolichyl-diphosphooligosaccharide--protein glycosyltransferase 48 kDa subunit OS=Homo sapiens OX=9606 GN=DDOST PE=1 SV=1	A0A0C4DGS1 (+2)	DDOST	49 kDa		0,40	1,1	[]	unknown	1	3	3	2	3	2	1	1	7
784.1	TRUE	Empty	60S ribosomal protein L36a OS=Homo sapiens OX=9606 GN=RPL36A PE=1 SV=1	J3KQN4 (+1)	RPL36A	16 kDa	TRUE	0,29	1,3	[]	unknown	1	3	2	5	2	3	3	1	2
877	TRUE	Empty	U3 small nucleolar RNA-associated protein 18 homolog OS=Homo sapiens OX=9606 GN=UTP18 PE=1 SV=3	Q9Y5J1	UTP18	62 kDa		0,21	1,4	[]	unknown	4	2	1	1	4	0	5	7	3
873.1	TRUE	Empty	Neutral amino acid transporter B(0) OS=Homo sapiens OX=9606 GN=SLC1A5 PE=1 SV=2	Q15758	SLC1A5	57 kDa	TRUE	0,55	0,9	[]	unknown	2	5	3	4	4	4	2	3	1
878	TRUE	Empty	U3 small nucleolar RNA-associated protein 4 homolog (Fragment) OS=Homo sapiens OX=9606 GN=UTP4 PE=1 SV=1	H3BSH7	UTP4	78 kDa		0,35	1,2	[]	unknown	5	2	1	1	1	1	2	13	1
879	TRUE	Empty	Nuclear pore membrane glycoprotein 210 OS=Homo sapiens OX=9606 GN=NUP210 PE=1 SV=3	Q8TEM1	NUP210	205 kDa		0,45	1,1	[]	unknown	2	4	2	3	2	0	2	4	6
881	TRUE	Empty	Pre-mRNA-splicing factor SYF1 OS=Homo sapiens OX=9606 GN=XAB2 PE=1 SV=2	Q9HCS7	XAB2	100 kDa		0,34	0,7	[]	unknown	5	4	2	0	1	0	2	9	4
882	TRUE	Empty	Importin-8 OS=Homo sapiens OX=9606 GN=IPO8 PE=1 SV=2	O15397	IPO8	120 kDa		0,11	1,8	[]	unknown	1	2	3	6	5	3	3	0	4
883.1	TRUE	Empty	Transcription elongation regulator 1 OS=Homo sapiens OX=9606 GN=TCERG1 PE=1 SV=2	O14776 (+1)	TCERG1	124 kDa	TRUE	0,38	0,8	[]	unknown	7	2	1	5	1	2	0	6	1
884	TRUE	Empty	Isoform 2 of 28S ribosomal protein S27, mitochondrial OS=Homo sapiens OX=9606 GN=MRPS27	Q92552-2	MRPS27	49 kDa		0,50	1,0	[]	unknown	1	5	3	2	0	4	3	3	6
885.1	TRUE	Empty	Oxysterol-binding protein-related protein 8 OS=Homo sapiens OX=9606 GN=OSBPL8 PE=1 SV=3	Q9BZF1 (+2)	OSBPL8	101 kDa	TRUE	0,057	0,5	[]	unknown	1	9	4	1	3	3	2	0	4
880.1	TRUE	Empty	Eukaryotic translation initiation factor 2A OS=Homo sapiens OX=9606 GN=EIF2A PE=1 SV=3	Q9BY44 (+1)	EIF2A	65 kDa	TRUE	0,20	1,5	[]	unknown	0	5	1	4	3	4	3	3	1
876.1	TRUE	Empty	Isoform 11 of Partitioning defective 3 homolog OS=Homo sapiens OX=9606 GN=PARD3	Q8TEW0-11	PARD3	150 kDa	TRUE	0,00089	0,2	[]	unknown	14	1	3	0	0	0	1	5	3
640.2	TRUE	Empty	Uncharacterized protein OS=Homo sapiens OX=9606 PE=4 SV=1	K7ERI8		18 kDa	TRUE	0,063	0,4	[]	unknown	3	2	5	2	2	2	2	0	0
833.2	TRUE	Empty	Isoform 2 of Kinesin-like protein KIF23 OS=Homo sapiens OX=9606 GN=KIF23	Q02241-2	KIF23	98 kDa	TRUE	0,025	0,4	[]	unknown	8	3	4	0	3	0	0	5	4
887	TRUE	Empty	60S ribosomal protein L24 OS=Homo sapiens OX=9606 GN=RPL24 PE=1 SV=1	C9JNW5 (+2)	RPL24	18 kDa		0,25	1,4	[]	unknown	2	4	1	4	3	4	4	2	2
889	TRUE	Empty	MARCKS-related protein OS=Homo sapiens OX=9606 GN=MARCKSL1 PE=1 SV=2	P49006	MARCKSL1	20 kDa		0,51	0,9	[]	unknown	4	4	3	4	4	4	3	1	3
890	TRUE	Empty	Exportin-5 OS=Homo sapiens OX=9606 GN=XPO5 PE=1 SV=1	Q9HAV4	XPO5	136 kDa		0,19	0,6	[]	unknown	2	5	4	3	2	1	1	1	5
399.3	TRUE	Empty	Serine/threonine-protein phosphatase OS=Homo sapiens OX=9606 GN=PPP1CC PE=1 SV=1	A0A087WYY5	PPP1CC	16 kDa	TRUE	0,21	1,4	[]	unknown	3	2	2	1	1	4	3	5	6
153.2	TRUE	Empty	Cyclin-dependent kinase 2 OS=Homo sapiens OX=9606 GN=CDK2 PE=1 SV=1	G3V5T9 (+2)	CDK2	39 kDa	TRUE	0,40	1,1	[]	unknown	2	4	1	3	2	2	2	5	2
892	TRUE	Empty	A-kinase anchor protein 8 OS=Homo sapiens OX=9606 GN=AKAP8 PE=1 SV=1	O43823	AKAP8	76 kDa		0,56	0,9	[]	unknown	2	3	4	1	2	2	4	4	4
871.1	TRUE	Empty	Adenomatous polyposis coli protein OS=Homo sapiens OX=9606 GN=APC PE=1 SV=2	P25054 (+1)	APC	312 kDa	TRUE	0,13	0,5	[]	unknown	6	2	4	1	1	1	1	3	6
893	TRUE	Empty	Probable ATP-dependent RNA helicase DHX37 OS=Homo sapiens OX=9606 GN=DHX37 PE=1 SV=1	Q8IY37	DHX37	130 kDa		0,34	0,7	[]	unknown	7	3	1	1	2	1	2	8	2
894	TRUE	Empty	U5 small nuclear ribonucleoprotein 40 kDa protein OS=Homo sapiens OX=9606 GN=SNRNP40 PE=1 SV=1	Q96DI7	SNRNP40	39 kDa		0,40	0,8	[]	unknown	3	2	6	1	3	1	2	6	4
888.1	TRUE	Empty	Eukaryotic translation initiation factor 6 OS=Homo sapiens OX=9606 GN=EIF6 PE=1 SV=1	P56537	EIF6	27 kDa	TRUE	0,55	1,0	[]	unknown	4	4	2	1	4	3	3	5	3
560.2	TRUE	Empty	Isoform Delta 11 of Calcium/calmodulin-dependent protein kinase type II subunit delta OS=Homo sapiens OX=9606 GN=CAMK2D	Q13557-11	CAMK2D	59 kDa	TRUE	0,21	1,4	[]	unknown	1	3	3	4	3	4	4	2	3
895	TRUE	Empty	Dynactin subunit 4 OS=Homo sapiens OX=9606 GN=DCTN4 PE=1 SV=1	Q9UJW0 (+1)	DCTN4	52 kDa		0,35	1,2	[]	unknown	1	5	2	4	4	3	1	1	6
896	TRUE	Empty	60S ribosomal protein L18a OS=Homo sapiens OX=9606 GN=RPL18A PE=1 SV=1	M0R1A7 (+1)	RPL18A	17 kDa		0,58	0,9	[]	unknown	2	1	1	0	0	2	1	3	1
897	TRUE	Empty	Centromere/kinetochore protein zw10 homolog OS=Homo sapiens OX=9606 GN=ZW10 PE=1 SV=3	O43264	ZW10	89 kDa		0,099	1,9	[]	unknown	0	3	2	4	4	3	3	1	4
898	TRUE	Empty	Protein AATF OS=Homo sapiens OX=9606 GN=AATF PE=1 SV=1	Q9NY61	AATF	63 kDa		0,51	0,9	[]	unknown	7	3	1	2	0	2	4	6	5
900	TRUE	Empty	Anaphase-promoting complex subunit 5 OS=Homo sapiens OX=9606 GN=ANAPC5 PE=1 SV=1	F5H0F9 (+1)	ANAPC5	84 kDa		0,54	0,9	[]	unknown	1	7	0	3	4	1	0	4	2
901	TRUE	Empty	U3 small nucleolar RNA-associated protein 6 homolog OS=Homo sapiens OX=9606 GN=UTP6 PE=2 SV=2	Q9NYH9	UTP6	70 kDa		0,29	1,3	[]	unknown	4	1	1	1	1	0	3	11	0
902	TRUE	Empty	Mediator of RNA polymerase II transcription subunit 12 OS=Homo sapiens OX=9606 GN=MED12 PE=1 SV=4	Q93074 (+2)	MED12	243 kDa	TRUE	0,24	0,6	[]	unknown	1	2	8	2	6	2	0	1	3
903	TRUE	Empty	Isoform 1 of Fibronectin OS=Homo sapiens OX=9606 GN=FN1	P02751-1 (+7)	FN1	263 kDa		0,29	1,4	[]	unknown	5	0	0	0	2	0	4	7	1
899.1	TRUE	Empty	Ankyrin-3 OS=Homo sapiens OX=9606 GN=ANK3 PE=1 SV=3	Q12955	ANK3	480 kDa	TRUE	0,0063	0,3	[]	unknown	3	7	4	2	0	0	0	0	6
904	TRUE	Empty	26S proteasome non-ATPase regulatory subunit 2 OS=Homo sapiens OX=9606 GN=PSMD2 PE=1 SV=3	Q13200	PSMD2	100 kDa		0,55	1,0	[]	unknown	0	5	5	4	1	6	0	0	8
363.2	TRUE	Empty	AP-2 complex subunit alpha-2 OS=Homo sapiens OX=9606 GN=AP2A2 PE=1 SV=2	O94973 (+1)	AP2A2	104 kDa	TRUE	0,0065	0,3	[]	unknown	6	5	2	0	0	0	0	1	6
880.2	TRUE	Empty	Eukaryotic translation initiation factor 2A OS=Homo sapiens OX=9606 GN=EIF2A PE=1 SV=1	F8WAE5	EIF2A	64 kDa	TRUE	0,34	1,4	[]	unknown	0	4	0	4	3	4	0	0	0
226.2	TRUE	Empty	ATP synthase subunit alpha, mitochondrial (Fragment) OS=Homo sapiens OX=9606 GN=ATP5F1A PE=1 SV=1	K7ENJ4	ATP5F1A	21 kDa	TRUE	0,12	0,0	[]	unknown	2	0	0	0	0	0	0	0	0
185.2	TRUE	Empty	U3 small nucleolar RNA-associated protein 14 homolog C OS=Homo sapiens OX=9606 GN=UTP14C PE=1 SV=1	Q5TAP6	UTP14C	87 kDa	TRUE	1,00	INF	[]	unknown	0	0	0	0	0	0	0	0	0
905	TRUE	Empty	Glutathione S-transferase P OS=Homo sapiens OX=9606 GN=GSTP1 PE=1 SV=2	P09211	GSTP1	23 kDa		0,55	1,0	[]	unknown	3	4	3	2	3	3	3	3	5
906	TRUE	Empty	Polynucleotide 5'-hydroxyl-kinase NOL9 OS=Homo sapiens OX=9606 GN=NOL9 PE=1 SV=1	Q5SY16	NOL9	79 kDa		0,34	0,7	[]	unknown	3	5	3	2	3	2	3	4	2
907	TRUE	Empty	39S ribosomal protein L11, mitochondrial OS=Homo sapiens OX=9606 GN=MRPL11 PE=1 SV=1	Q9Y3B7	MRPL11	21 kDa		0,45	1,1	[]	unknown	3	3	3	2	2	2	3	5	5
908	TRUE	Empty	Ribonuclease P protein subunit p30 OS=Homo sapiens OX=9606 GN=RPP30 PE=1 SV=1	P78346 (+1)	RPP30	29 kDa		0,47	1,1	[]	unknown	1	3	2	2	2	2	2	3	2
909	TRUE	Empty	CCR4-NOT transcription complex subunit 10 OS=Homo sapiens OX=9606 GN=CNOT10 PE=1 SV=1	Q9H9A5 (+2)	CNOT10	82 kDa		0,49	0,8	[]	unknown	1	4	4	3	2	3	2	2	3
910	TRUE	Empty	60S ribosomal protein L34 OS=Homo sapiens OX=9606 GN=RPL34 PE=1 SV=3	P49207	RPL34	13 kDa		0,17	2,0	[]	unknown	1	1	1	2	2	2	2	0	4
911	TRUE	Empty	RNA-binding protein 27 OS=Homo sapiens OX=9606 GN=RBM27 PE=1 SV=2	Q9P2N5	RBM27	119 kDa	TRUE	0,22	0,6	[]	unknown	3	4	3	2	1	2	1	3	3
912	TRUE	Empty	Exosome complex component RRP4 OS=Homo sapiens OX=9606 GN=EXOSC2 PE=1 SV=2	Q13868	EXOSC2	33 kDa		0,31	0,7	[]	unknown	5	3	4	1	2	1	2	6	5
913	TRUE	Empty	DNA-directed RNA polymerase I subunit RPA2 OS=Homo sapiens OX=9606 GN=POLR1B PE=1 SV=2	Q9H9Y6 (+1)	POLR1B	128 kDa		0,35	1,2	[]	unknown	3	1	4	2	3	2	2	8	2
914	TRUE	Empty	Mediator of RNA polymerase II transcription subunit 23 OS=Homo sapiens OX=9606 GN=MED23 PE=1 SV=1	Q5JWT2 (+4)	MED23	157 kDa		0,19	0,6	[]	unknown	3	3	5	2	3	3	1	1	3
916	TRUE	Empty	Ubiquitin carboxyl-terminal hydrolase 5 OS=Homo sapiens OX=9606 GN=USP5 PE=1 SV=2	P45974 (+1)	USP5	96 kDa		0,14	1,9	[]	unknown	1	2	1	5	3	2	2	0	3
917	TRUE	Empty	Nucleosome assembly protein 1-like 4 (Fragment) OS=Homo sapiens OX=9606 GN=NAP1L4 PE=1 SV=2	A8MXH2 (+2)	NAP1L4	18 kDa	TRUE	0,55	1,0	[]	unknown	2	5	3	4	3	4	2	2	4
918	TRUE	Empty	Signal recognition particle subunit SRP68 OS=Homo sapiens OX=9606 GN=SRP68 PE=1 SV=2	Q9UHB9	SRP68	71 kDa		0,47	0,8	[]	unknown	0	2	6	3	3	2	1	0	4
919.1	TRUE	Empty	ATP synthase subunit O, mitochondrial OS=Homo sapiens OX=9606 GN=ATP5PO PE=1 SV=1	P48047	ATP5PO	23 kDa	TRUE	0,45	1,1	[]	unknown	1	4	4	4	3	4	2	0	6
920	TRUE	Empty	Phosphate carrier protein, mitochondrial OS=Homo sapiens OX=9606 GN=SLC25A3 PE=1 SV=2	Q00325 (+1)	SLC25A3	40 kDa		0,46	0,8	[]	unknown	1	6	0	3	2	2	3	0	1
921.1	TRUE	Empty	Receptor-type tyrosine-protein phosphatase F OS=Homo sapiens OX=9606 GN=PTPRF PE=1 SV=2	P10586 (+1)	PTPRF	213 kDa	TRUE	0,025	0,4	[]	unknown	0	8	7	3	2	0	1	0	6
922	TRUE	Empty	Nuclear receptor coactivator 5 OS=Homo sapiens OX=9606 GN=NCOA5 PE=1 SV=2	Q9HCD5	NCOA5	66 kDa		0,45	1,1	[]	unknown	5	1	2	0	2	0	3	11	1
32.5	TRUE	Empty	Tubulin alpha chain-like 3 OS=Homo sapiens OX=9606 GN=TUBAL3 PE=1 SV=2	A6NHL2 (+1)	TUBAL3	50 kDa	TRUE	0,41	1,2	[]	unknown	2	3	0	2	2	2	2	2	2
76.8	TRUE	Empty	14-3-3 protein sigma OS=Homo sapiens OX=9606 GN=SFN PE=1 SV=1	P31947 (+1)	SFN	28 kDa	TRUE	0,53	1,2	[]	unknown	0	2	0	1	1	0	0	2	1
876.2	TRUE	Empty	Partitioning defective 3 homolog OS=Homo sapiens OX=9606 GN=PARD3 PE=1 SV=1	Q5VWV2	PARD3	144 kDa	TRUE	0,00088	0,2	[]	unknown	13	1	3	0	0	0	1	5	2
318.2	TRUE	Empty	Isoform 2 of Myosin regulatory light polypeptide 9 OS=Homo sapiens OX=9606 GN=MYL9	P24844-2	MYL9	14 kDa	TRUE	0,39	1,1	[]	unknown	3	4	2	2	3	3	4	4	4
750.2	TRUE	Empty	RNA-binding protein with serine-rich domain 1 OS=Homo sapiens OX=9606 GN=RNPS1 PE=1 SV=1	H3BMS0	RNPS1	27 kDa	TRUE	0,51	1,0	[]	unknown	4	4	0	2	3	3	4	4	0
557.3	TRUE	Empty	ATP-dependent RNA helicase DDX39A (Fragment) OS=Homo sapiens OX=9606 GN=DDX39A PE=1 SV=1	K7EQN7	DDX39A	29 kDa	TRUE	0,42	INF	[]	unknown	0	0	0	0	0	2	0	0	0
925	TRUE	Empty	THO complex subunit 6 homolog OS=Homo sapiens OX=9606 GN=THOC6 PE=1 SV=1	Q86W42 (+1)	THOC6	38 kDa		0,29	1,3	[]	unknown	2	2	2	3	4	2	3	3	1
926	TRUE	Empty	Cleavage and polyadenylation specific factor 3, 73kDa, isoform CRA_b OS=Homo sapiens OX=9606 GN=CPSF3 PE=1 SV=1	G5E9W3 (+1)	CPSF3	73 kDa		0,52	0,8	[]	unknown	3	2	1	2	1	1	2	2	2
928	TRUE	Empty	Flap endonuclease 1 OS=Homo sapiens OX=9606 GN=FEN1 PE=1 SV=1	P39748	FEN1	43 kDa		0,54	0,9	[]	unknown	2	4	2	3	2	1	1	3	4
832.1	TRUE	Empty	Putative protein FAM10A4 OS=Homo sapiens OX=9606 GN=ST13P4 PE=5 SV=1	Q8IZP2	ST13P4	27 kDa	TRUE	0,21	1,8	[]	unknown	0	2	1	2	2	2	2	2	1
930	TRUE	Empty	Plakophilin-2 OS=Homo sapiens OX=9606 GN=PKP2 PE=1 SV=2	Q99959 (+1)	PKP2	97 kDa		0,019	0,3	[]	unknown	8	2	3	1	2	2	2	1	1
931	TRUE	Empty	Replication protein A 70 kDa DNA-binding subunit OS=Homo sapiens OX=9606 GN=RPA1 PE=1 SV=2	P27694	RPA1	68 kDa		0,20	1,5	[]	unknown	1	4	1	2	1	2	2	10	1
932.1	TRUE	Empty	Rac GTPase-activating protein 1 OS=Homo sapiens OX=9606 GN=RACGAP1 PE=1 SV=1	Q9H0H5	RACGAP1	71 kDa	TRUE	0,22	0,6	[]	unknown	6	1	3	1	1	0	1	7	2
933	TRUE	Empty	Annexin A7 OS=Homo sapiens OX=9606 GN=ANXA7 PE=1 SV=3	P20073 (+1)	ANXA7	53 kDa		0,11	2,0	[]	unknown	0	2	2	5	3	3	2	2	1
929.1	TRUE	Empty	Protein PML OS=Homo sapiens OX=9606 GN=PML PE=1 SV=3	P29590 (+1)	PML	98 kDa	TRUE	0,59	0,9	[]	unknown	1	1	4	1	3	3	0	1	3
934	TRUE	Empty	Pre-mRNA-processing factor 17 OS=Homo sapiens OX=9606 GN=CDC40 PE=1 SV=1	O60508	CDC40	66 kDa		0,41	0,8	[]	unknown	2	3	3	0	2	2	2	5	1
935	TRUE	Empty	Beta-2-syntrophin OS=Homo sapiens OX=9606 GN=SNTB2 PE=1 SV=1	Q13425	SNTB2	58 kDa	TRUE	0,32	0,7	[]	unknown	1	6	3	3	3	3	1	0	4
924.1	TRUE	Empty	60S ribosomal protein L22 (Fragment) OS=Homo sapiens OX=9606 GN=RPL22 PE=1 SV=1	K7EMH1	RPL22	10 kDa	TRUE	0,54	0,9	[]	unknown	2	2	4	2	3	2	2	2	3
784.2	TRUE	Empty	60S ribosomal protein L36a-like OS=Homo sapiens OX=9606 GN=RPL36AL PE=1 SV=3	Q969Q0	RPL36AL	12 kDa	TRUE	0,35	1,2	[]	unknown	1	3	2	5	1	3	3	0	3
937	TRUE	Empty	Cell division cycle and apoptosis regulator protein 1 OS=Homo sapiens OX=9606 GN=CCAR1 PE=1 SV=2	Q8IX12 (+1)	CCAR1	133 kDa	TRUE	0,15	0,5	[]	unknown	7	3	1	1	2	0	1	8	0
924.2	TRUE	Empty	60S ribosomal protein L22 OS=Homo sapiens OX=9606 GN=RPL22 PE=1 SV=1	K7ERI7 (+1)	RPL22	11 kDa	TRUE	0,54	0,9	[]	unknown	2	2	4	2	3	2	2	2	3
915.1	TRUE	Empty	28S ribosomal protein S23, mitochondrial OS=Homo sapiens OX=9606 GN=MRPS23 PE=1 SV=2	Q9Y3D9	MRPS23	22 kDa	TRUE	0,20	1,5	[]	unknown	0	2	4	4	3	5	3	1	2
938	TRUE	Empty	Mannosyl-oligosaccharide glucosidase (Fragment) OS=Homo sapiens OX=9606 GN=MOGS PE=1 SV=1	A0A3B3IRK6	MOGS	79 kDa		0,12	1,8	[]	unknown	0	4	1	3	4	5	5	0	1
939	TRUE	Empty	Nestin OS=Homo sapiens OX=9606 GN=NES PE=1 SV=2	P48681	NES	177 kDa		< 0,00010	0,06	control high, sample low	unknown	16	0	0	0	0	0	0	2	0
865.2	TRUE	Empty	Isoform 3 of MAP7 domain-containing protein 3 OS=Homo sapiens OX=9606 GN=MAP7D3	Q8IWC1-3	MAP7D3	95 kDa	TRUE	0,11	2,8	[]	unknown	2	0	0	3	2	0	1	2	3
2.4	TRUE	Empty	Keratin, type II cytoskeletal 8 OS=Homo sapiens OX=9606 GN=KRT8 PE=1 SV=7	P05787 (+1)	KRT8	54 kDa	TRUE	0,12	0,2	[]	unknown	3	0	1	0	0	0	0	0	2
201.3	TRUE	Empty	ATPase family AAA domain-containing protein 3A (Fragment) OS=Homo sapiens OX=9606 GN=ATAD3A PE=1 SV=1	Q5SV16	ATAD3A	23 kDa	TRUE	0,23	1,6	[]	unknown	0	2	2	0	2	2	2	0	7
231.2	TRUE	Empty	Microtubule-associated protein OS=Homo sapiens OX=9606 GN=MAP4 PE=1 SV=1	F8W9U4	MAP4	88 kDa	TRUE	0,36	0,5	[]	unknown	0	3	0	0	3	0	0	0	0
585.2	TRUE	Empty	26S proteasome regulatory subunit 6A (Fragment) OS=Homo sapiens OX=9606 GN=PSMC3 PE=1 SV=9	E9PMD8	PSMC3	33 kDa	TRUE	1,00	INF	[]	unknown	0	0	0	0	0	0	0	0	0
2.5	TRUE	Empty	Peripherin (Fragment) OS=Homo sapiens OX=9606 GN=PRPH PE=1 SV=1	H7C5W5 (+1)	PRPH	23 kDa	TRUE	1,00	INF	[]	unknown	0	0	0	0	0	0	0	0	0
941	TRUE	Empty	Splicing factor 3B subunit 6 OS=Homo sapiens OX=9606 GN=SF3B6 PE=1 SV=1	Q9Y3B4	SF3B6	15 kDa		0,44	0,8	[]	unknown	4	2	4	3	3	2	2	4	2
943	TRUE	Empty	Peptidyl-prolyl cis-trans isomerase-like 1 OS=Homo sapiens OX=9606 GN=PPIL1 PE=1 SV=1	Q9Y3C6	PPIL1	18 kDa		0,54	0,9	[]	unknown	3	3	2	1	1	2	4	3	3
940.1	TRUE	Empty	Pre-mRNA 3'-end-processing factor FIP1 OS=Homo sapiens OX=9606 GN=FIP1L1 PE=1 SV=1	Q6UN15 (+2)	FIP1L1	67 kDa	TRUE	0,46	1,1	[]	unknown	2	3	2	2	3	2	3	3	2
942.1	TRUE	Empty	Ras-related protein Rab-7a OS=Homo sapiens OX=9606 GN=RAB7A PE=1 SV=1	P51149	RAB7A	23 kDa	TRUE	0,40	0,8	[]	unknown	2	6	3	4	3	2	2	3	3
886.1	TRUE	Empty	Splicing factor U2AF 35 kDa subunit OS=Homo sapiens OX=9606 GN=U2AF1 PE=1 SV=3	Q01081	U2AF1	28 kDa	TRUE	0,24	1,4	[]	unknown	2	2	2	2	3	2	4	3	3
944	TRUE	Empty	CCR4-NOT transcription complex subunit 11 OS=Homo sapiens OX=9606 GN=CNOT11 PE=1 SV=1	Q9UKZ1	CNOT11	55 kDa		0,49	0,8	[]	unknown	1	5	3	2	3	3	3	2	2
945	TRUE	Empty	Src substrate cortactin OS=Homo sapiens OX=9606 GN=CTTN PE=1 SV=2	Q14247	CTTN	62 kDa		0,17	0,6	[]	unknown	2	6	2	2	2	2	2	0	3
946.1	TRUE	Empty	Profilin-1 OS=Homo sapiens OX=9606 GN=PFN1 PE=1 SV=2	P07737	PFN1	15 kDa	TRUE	0,30	0,7	[]	unknown	1	5	3	2	0	3	1	2	4
948	TRUE	Empty	Replication factor C subunit 3 OS=Homo sapiens OX=9606 GN=RFC3 PE=1 SV=2	P40938	RFC3	41 kDa		0,53	1,0	[]	unknown	4	2	1	2	1	2	3	3	3
949	TRUE	Empty	28S ribosomal protein S29, mitochondrial OS=Homo sapiens OX=9606 GN=DAP3 PE=1 SV=1	P51398 (+2)	DAP3	46 kDa		0,17	0,6	[]	unknown	3	3	4	2	1	2	1	1	4
950	TRUE	Empty	Survival of motor neuron-related-splicing factor 30 OS=Homo sapiens OX=9606 GN=SMNDC1 PE=1 SV=1	O75940	SMNDC1	27 kDa		0,40	1,1	[]	unknown	2	4	2	4	4	4	4	1	1
951	TRUE	Empty	Zinc finger CCCH-type antiviral protein 1-like OS=Homo sapiens OX=9606 GN=ZC3HAV1L PE=1 SV=2	Q96H79	ZC3HAV1L	33 kDa		0,13	1,7	[]	unknown	1	3	2	4	3	4	3	3	3
952	TRUE	Empty	DNA-3-methyladenine glycosylase OS=Homo sapiens OX=9606 GN=MPG PE=1 SV=3	P29372 (+3)	MPG	33 kDa		0,55	0,9	[]	unknown	2	4	3	4	3	2	2	4	1
953	TRUE	Empty	Probable fibrosin-1 OS=Homo sapiens OX=9606 GN=FBRS PE=1 SV=1	J3KNZ9	FBRS	104 kDa	TRUE	0,19	0,6	[]	unknown	1	3	5	2	3	1	0	2	2
954	TRUE	Empty	Helicase-like transcription factor OS=Homo sapiens OX=9606 GN=HLTF PE=1 SV=1	A0A0C4DGA6 (+1)	HLTF	114 kDa		0,19	0,6	[]	unknown	2	5	4	3	2	1	0	3	4
955	TRUE	Empty	Splicing factor 3B subunit 5 OS=Homo sapiens OX=9606 GN=SF3B5 PE=1 SV=1	Q9BWJ5	SF3B5	10 kDa		0,29	1,4	[]	unknown	2	2	1	3	2	3	2	1	3
956	TRUE	Empty	Eukaryotic translation elongation factor 1 epsilon-1 OS=Homo sapiens OX=9606 GN=EEF1E1 PE=1 SV=1	O43324	EEF1E1	20 kDa		0,45	1,1	[]	unknown	1	5	2	2	3	2	2	1	7
957.1	TRUE	Empty	RalBP1-associated Eps domain-containing protein 1 OS=Homo sapiens OX=9606 GN=REPS1 PE=1 SV=3	Q96D71 (+1)	REPS1	87 kDa	TRUE	0,056	0,4	[]	unknown	6	3	2	1	2	1	2	1	2
958	TRUE	Empty	U2 small nuclear ribonucleoprotein B'' OS=Homo sapiens OX=9606 GN=SNRPB2 PE=1 SV=1	P08579	SNRPB2	25 kDa	TRUE	0,45	0,8	[]	unknown	2	1	3	2	0	2	3	2	0
959	TRUE	Empty	DNA-directed RNA polymerase III subunit RPC1 OS=Homo sapiens OX=9606 GN=POLR3A PE=1 SV=2	O14802	POLR3A	156 kDa		0,11	0,5	[]	unknown	1	5	5	1	5	1	1	0	3
960	TRUE	Empty	DNA-directed RNA polymerase I subunit RPA49 OS=Homo sapiens OX=9606 GN=POLR1E PE=1 SV=3	Q9GZS1 (+1)	POLR1E	47 kDa		0,40	1,1	[]	unknown	5	2	0	2	1	2	3	6	2
927.1	TRUE	Empty	26S proteasome non-ATPase regulatory subunit 13 OS=Homo sapiens OX=9606 GN=PSMD13 PE=1 SV=2	Q9UNM6	PSMD13	43 kDa	TRUE	0,43	0,8	[]	unknown	2	4	3	2	3	1	2	1	5
961	TRUE	Empty	SWI/SNF-related matrix-associated actin-dependent regulator of chromatin subfamily B member 1 OS=Homo sapiens OX=9606 GN=SMARCB1 PE=1 SV=1	G5E975 (+2)	SMARCB1	45 kDa		0,55	0,9	[]	unknown	3	3	3	2	2	0	1	6	5
962	TRUE	Empty	Tuftelin-interacting protein 11 OS=Homo sapiens OX=9606 GN=TFIP11 PE=1 SV=1	Q9UBB9	TFIP11	97 kDa		0,19	0,5	[]	unknown	4	1	2	0	0	1	2	4	0
963	TRUE	Empty	Erlin-2 (Fragment) OS=Homo sapiens OX=9606 GN=ERLIN2 PE=1 SV=1	E5RHW4 (+1)	ERLIN2	38 kDa	TRUE	0,40	1,1	[]	unknown	2	5	1	3	1	3	3	1	7
964	TRUE	Empty	Crooked neck-like protein 1 OS=Homo sapiens OX=9606 GN=CRNKL1 PE=1 SV=4	Q9BZJ0	CRNKL1	100 kDa		0,15	0,5	[]	unknown	6	4	1	0	2	2	1	7	0
965	TRUE	Empty	U3 small nucleolar ribonucleoprotein protein MPP10 OS=Homo sapiens OX=9606 GN=MPHOSPH10 PE=1 SV=2	O00566	MPHOSPH10	79 kDa		0,49	0,8	[]	unknown	4	3	2	0	2	1	0	11	1
966	TRUE	Empty	Nuclear migration protein nudC OS=Homo sapiens OX=9606 GN=NUDC PE=1 SV=1	Q9Y266	NUDC	38 kDa		0,29	1,4	[]	unknown	0	4	1	3	3	4	3	0	1
967	TRUE	Empty	26S proteasome regulatory subunit 6B OS=Homo sapiens OX=9606 GN=PSMC4 PE=1 SV=2	P43686	PSMC4	47 kDa		0,061	2,1	[]	unknown	0	1	4	3	1	4	3	0	10
968	TRUE	Empty	Pumilio homolog 3 OS=Homo sapiens OX=9606 GN=PUM3 PE=1 SV=3	Q15397	PUM3	74 kDa		0,075	2,5	[]	unknown	2	1	0	1	0	0	3	9	2
528.2	TRUE	Empty	Isoform HMG-Y of High mobility group protein HMG-I/HMG-Y OS=Homo sapiens OX=9606 GN=HMGA1	P17096-2	HMGA1	11 kDa	TRUE	0,32	0,7	[]	unknown	6	2	2	2	0	2	3	4	3
969	TRUE	Empty	Phosphatidylinositol 3-kinase regulatory subunit beta OS=Homo sapiens OX=9606 GN=PIK3R2 PE=1 SV=2	O00459	PIK3R2	82 kDa	TRUE	0,010	0,3	[]	unknown	6	2	7	0	0	1	1	1	7
763.2	TRUE	Empty	Isoform 3 of Centromere protein V OS=Homo sapiens OX=9606 GN=CENPV	Q7Z7K6-3	CENPV	30 kDa	TRUE	0,22	0,6	[]	unknown	5	3	2	1	1	1	2	6	1
923.1	TRUE	Empty	Ataxin-2 OS=Homo sapiens OX=9606 GN=ATXN2 PE=1 SV=1	A0A2R8Y5A6 (+1)	ATXN2	126 kDa	TRUE	0,32	0,7	[]	unknown	0	4	6	3	4	3	0	0	4
270.2	TRUE	Empty	Probable global transcription activator SNF2L2 OS=Homo sapiens OX=9606 GN=SMARCA2 PE=1 SV=2	P51531 (+1)	SMARCA2	181 kDa	TRUE	0,39	0,7	[]	unknown	3	4	0	1	0	2	1	6	0
181.2	TRUE	Empty	Polypyrimidine tract-binding protein 3 OS=Homo sapiens OX=9606 GN=PTBP3 PE=1 SV=2	O95758 (+5)	PTBP3	60 kDa	TRUE	0,55	1,0	[]	unknown	3	2	0	1	2	2	2	3	0
929.2	TRUE	Empty	Isoform PML-6 of Protein PML OS=Homo sapiens OX=9606 GN=PML	P29590-4	PML	62 kDa	TRUE	0,52	0,8	[]	unknown	1	1	4	1	2	3	0	1	3
923.2	TRUE	Empty	Ataxin-2 OS=Homo sapiens OX=9606 GN=ATXN2 PE=1 SV=2	A0A2R8Y7E6 (+1)	ATXN2	125 kDa	TRUE	0,32	0,7	[]	unknown	0	4	6	3	4	3	0	0	4
899.2	TRUE	Empty	Ankyrin-3 (Fragment) OS=Homo sapiens OX=9606 GN=ANK3 PE=1 SV=1	A0A087WTF3	ANK3	180 kDa	TRUE	1,00	INF	[]	unknown	0	0	0	0	0	0	0	0	0
169.2	TRUE	Empty	Splicing factor 3A subunit 1 (Fragment) OS=Homo sapiens OX=9606 GN=SF3A1 PE=1 SV=1	H7C1L2	SF3A1	29 kDa	TRUE	1,00	INF	[]	unknown	0	0	0	0	0	0	0	0	0
319.2	TRUE	Empty	DNA (cytosine-5)-methyltransferase 1 (Fragment) OS=Homo sapiens OX=9606 GN=DNMT1 PE=1 SV=1	K7EJL0	DNMT1	28 kDa	TRUE	1,00	INF	[]	unknown	0	0	0	0	0	0	0	0	0
971	TRUE	Empty	Nucleoporin p54 OS=Homo sapiens OX=9606 GN=NUP54 PE=1 SV=2	Q7Z3B4 (+1)	NUP54	55 kDa		0,53	1,0	[]	unknown	2	3	2	2	2	2	2	4	2
972	TRUE	Empty	Small nuclear ribonucleoprotein-associated protein N (Fragment) OS=Homo sapiens OX=9606 GN=SNRPN PE=1 SV=1	J3QLE5 (+5)	SNRPN	18 kDa		0,49	0,8	[]	unknown	4	3	2	3	1	3	2	3	3
974	TRUE	Empty	Helicase, lymphoid-specific, isoform CRA_b OS=Homo sapiens OX=9606 GN=HELLS PE=1 SV=1	A0A0B4J1V9	HELLS	103 kDa		0,55	1,0	[]	unknown	1	3	1	1	3	2	2	1	1
843.1	TRUE	Empty	Putative RNA-binding protein Luc7-like 2 OS=Homo sapiens OX=9606 GN=LUC7L2 PE=1 SV=2	Q9Y383	LUC7L2	47 kDa	TRUE	0,54	0,9	[]	unknown	5	1	2	1	2	2	4	3	2
975.1	TRUE	Empty	E3 ubiquitin-protein ligase Midline-1 OS=Homo sapiens OX=9606 GN=MID1 PE=1 SV=1	O15344	MID1	75 kDa	TRUE	0,20	1,5	[]	unknown	1	3	2	2	3	5	2	2	4
976	TRUE	Empty	28S ribosomal protein S34, mitochondrial OS=Homo sapiens OX=9606 GN=MRPS34 PE=1 SV=2	P82930	MRPS34	26 kDa		0,45	0,8	[]	unknown	0	3	3	2	1	1	1	1	3
977	TRUE	Empty	Chromatin assembly factor 1 subunit B OS=Homo sapiens OX=9606 GN=CHAF1B PE=1 SV=1	Q13112	CHAF1B	61 kDa		0,29	1,4	[]	unknown	3	1	1	2	2	1	3	4	2
978	TRUE	Empty	Protein phosphatase 1G OS=Homo sapiens OX=9606 GN=PPM1G PE=1 SV=1	O15355	PPM1G	59 kDa		0,39	0,7	[]	unknown	1	4	2	2	1	3	1	1	2
863.1	TRUE	Empty	Profilin OS=Homo sapiens OX=9606 GN=PFN2 PE=1 SV=1	C9J0J7 (+2)	PFN2	10 kDa	TRUE	0,35	1,2	[]	unknown	2	3	2	3	3	3	3	2	3
979.1	TRUE	Empty	26S proteasome regulatory subunit 10B OS=Homo sapiens OX=9606 GN=PSMC6 PE=1 SV=1	A0A087X2I1 (+1)	PSMC6	46 kDa	TRUE	0,20	1,5	[]	unknown	1	3	2	4	2	3	2	3	4
980	TRUE	Empty	CDGSH iron-sulfur domain-containing protein 2 OS=Homo sapiens OX=9606 GN=CISD2 PE=1 SV=1	Q8N5K1	CISD2	15 kDa		0,34	1,4	[]	unknown	1	3	0	1	2	2	2	2	2
981	TRUE	Empty	KRR1 small subunit processome component homolog OS=Homo sapiens OX=9606 GN=KRR1 PE=1 SV=4	Q13601	KRR1	44 kDa		0,53	1,0	[]	unknown	2	3	2	1	1	1	3	6	2
982	TRUE	Empty	Histone H1.0 OS=Homo sapiens OX=9606 GN=H1-0 PE=1 SV=3	P07305 (+1)	H1-0	21 kDa		0,35	1,2	[]	unknown	3	2	1	2	2	2	2	5	2
973.1	TRUE	Empty	General transcription factor 3C polypeptide 5 OS=Homo sapiens OX=9606 GN=GTF3C5 PE=1 SV=2	Q9Y5Q8	GTF3C5	60 kDa	TRUE	0,32	0,7	[]	unknown	4	2	4	2	2	2	2	2	4
983	TRUE	Empty	Pentatricopeptide repeat domain-containing protein 3, mitochondrial OS=Homo sapiens OX=9606 GN=PTCD3 PE=1 SV=3	Q96EY7	PTCD3	79 kDa		0,45	1,1	[]	unknown	0	5	3	3	2	2	2	2	6
984	TRUE	Empty	Isoform 3 of Disks large-associated protein 5 OS=Homo sapiens OX=9606 GN=DLGAP5	Q15398-3	DLGAP5	94 kDa		0,35	1,2	[]	unknown	0	5	1	2	3	3	2	4	1
985	TRUE	Empty	Fructose-bisphosphate aldolase OS=Homo sapiens OX=9606 GN=ALDOC PE=1 SV=1	A8MVZ9 (+5)	ALDOC	36 kDa		0,048	2,2	[]	unknown	0	3	2	5	4	4	2	3	4
986	TRUE	Empty	Tubulin gamma-1 chain OS=Homo sapiens OX=9606 GN=TUBG1 PE=1 SV=2	P23258	TUBG1	51 kDa		0,40	1,1	[]	unknown	0	4	4	4	2	4	4	1	3
987.1	TRUE	Empty	Ras-related protein Rab-11A OS=Homo sapiens OX=9606 GN=RAB11A PE=1 SV=3	P62491 (+3)	RAB11A	24 kDa	TRUE	0,29	1,3	[]	unknown	0	4	2	4	3	3	4	0	2
988	TRUE	Empty	COP9 constitutive photomorphogenic-like protein subunit 4 isoform 2 OS=Homo sapiens OX=9606 GN=COPS4 PE=1 SV=1	D6RAX7 (+1)	COPS4	48 kDa		0,54	1,0	[]	unknown	0	5	1	5	1	2	0	2	2
989	TRUE	Empty	Ubiquitin carboxyl-terminal hydrolase 24 OS=Homo sapiens OX=9606 GN=USP24 PE=1 SV=3	Q9UPU5	USP24	294 kDa		0,41	1,2	[]	unknown	0	5	1	3	2	3	3	0	3
990	TRUE	Empty	Zinc finger MYM-type protein 3 OS=Homo sapiens OX=9606 GN=ZMYM3 PE=1 SV=1	A6NHB5 (+1)	ZMYM3	153 kDa	TRUE	0,46	1,1	[]	unknown	3	1	3	2	2	1	1	7	2
725.2	TRUE	Empty	RNA-binding protein 26 OS=Homo sapiens OX=9606 GN=RBM26 PE=1 SV=1	A0A087X0H9	RBM26	114 kDa	TRUE	0,40	1,1	[]	unknown	0	3	4	2	2	5	3	2	2
991	TRUE	Empty	26S proteasome non-ATPase regulatory subunit 12 OS=Homo sapiens OX=9606 GN=PSMD12 PE=1 SV=3	O00232	PSMD12	53 kDa		0,17	2,0	[]	unknown	0	2	1	2	2	3	2	0	3
837.1	TRUE	Empty	Chromodomain-helicase-DNA-binding protein 7 OS=Homo sapiens OX=9606 GN=CHD7 PE=1 SV=3	Q9P2D1	CHD7	336 kDa	TRUE	0,59	0,9	[]	unknown	5	1	1	1	1	0	0	9	2
927.2	TRUE	Empty	Isoform 2 of 26S proteasome non-ATPase regulatory subunit 13 OS=Homo sapiens OX=9606 GN=PSMD13	Q9UNM6-2	PSMD13	43 kDa	TRUE	0,30	0,7	[]	unknown	2	4	3	2	3	1	1	1	4
156.6	TRUE	Empty	Ras-related protein Rab-8A OS=Homo sapiens OX=9606 GN=RAB8A PE=1 SV=1	P61006	RAB8A	24 kDa	TRUE	0,46	0,8	[]	unknown	0	2	5	2	0	3	2	0	4
970.1	TRUE	Empty	Endoplasmin OS=Homo sapiens OX=9606 GN=HSP90B1 PE=1 SV=1	P14625	HSP90B1	92 kDa	TRUE	0,10	0,4	[]	unknown	6	0	3	0	0	0	0	3	5
2.6	TRUE	Empty	Keratin, type II cytoskeletal 6A OS=Homo sapiens OX=9606 GN=KRT6A PE=1 SV=3	P02538	KRT6A	60 kDa	TRUE	0,17	2,0	[]	unknown	3	0	0	0	6	0	0	2	4
448.3	TRUE	Empty	Band 4.1-like protein 3 (Fragment) OS=Homo sapiens OX=9606 GN=EPB41L3 PE=1 SV=3	A0A0J9YW31	EPB41L3	20 kDa	TRUE	1,00	INF	[]	unknown	0	0	0	0	0	0	0	0	0
391.2	TRUE	Empty	Casein kinase II subunit alpha (Fragment) OS=Homo sapiens OX=9606 GN=CSNK2A1 PE=1 SV=1	A0A087WY74	CSNK2A1	14 kDa	TRUE	1,00	INF	[]	unknown	0	0	0	0	0	0	0	0	0
339.2	TRUE	Empty	Glutaminyl-tRNA synthetase 1 (Fragment) OS=Homo sapiens OX=9606 GN=QARS1 PE=1 SV=2	C9J165	QARS1	38 kDa	TRUE	1,00	INF	[]	unknown	0	0	0	0	0	0	0	0	0
182.2	TRUE	Empty	60 kDa heat shock protein, mitochondrial (Fragment) OS=Homo sapiens OX=9606 GN=HSPD1 PE=1 SV=1	C9JL25	HSPD1	19 kDa	TRUE	1,00	INF	[]	unknown	0	0	0	0	0	0	0	0	0
992	TRUE	Empty	General transcription factor 3C polypeptide 2 OS=Homo sapiens OX=9606 GN=GTF3C2 PE=1 SV=2	Q8WUA4	GTF3C2	101 kDa		0,53	0,9	[]	unknown	3	2	2	1	2	2	2	3	2
993	TRUE	Empty	Signal recognition particle receptor subunit beta OS=Homo sapiens OX=9606 GN=SRPRB PE=1 SV=3	Q9Y5M8	SRPRB	30 kDa		0,53	1,0	[]	unknown	2	3	2	3	2	2	3	1	3
153.3	TRUE	Empty	Cyclin-dependent kinase 9 OS=Homo sapiens OX=9606 GN=CDK9 PE=1 SV=3	P50750 (+1)	CDK9	43 kDa	TRUE	0,53	0,9	[]	unknown	3	2	2	1	1	2	3	3	2
156.7	TRUE	Empty	Ras-related protein Rab-14 OS=Homo sapiens OX=9606 GN=RAB14 PE=1 SV=4	P61106	RAB14	24 kDa	TRUE	0,36	0,7	[]	unknown	3	2	4	2	1	2	2	1	5
994	TRUE	Empty	Striatin OS=Homo sapiens OX=9606 GN=STRN PE=1 SV=4	O43815	STRN	86 kDa		0,55	0,9	[]	unknown	2	4	3	2	3	2	1	1	7
995	TRUE	Empty	RNA helicase aquarius OS=Homo sapiens OX=9606 GN=AQR PE=1 SV=4	O60306	AQR	171 kDa		0,35	1,2	[]	unknown	2	1	3	2	1	1	2	8	1
996	TRUE	Empty	Nucleosome-remodeling factor subunit BPTF (Fragment) OS=Homo sapiens OX=9606 GN=BPTF PE=1 SV=2	F5GXF5 (+2)	BPTF	272 kDa		0,092	0,5	[]	unknown	4	3	3	3	0	0	1	4	1
998	TRUE	Empty	Coiled-coil domain-containing protein 86 OS=Homo sapiens OX=9606 GN=CCDC86 PE=1 SV=1	Q9H6F5	CCDC86	40 kDa		0,57	0,9	[]	unknown	5	2	1	1	1	1	1	9	2
1001	TRUE	Empty	NF-X1-type zinc finger protein NFXL1 OS=Homo sapiens OX=9606 GN=NFXL1 PE=1 SV=2	Q6ZNB6	NFXL1	101 kDa		0,13	0,5	[]	unknown	2	5	3	1	0	1	4	0	4
1002	TRUE	Empty	Dynein light chain 1, cytoplasmic OS=Homo sapiens OX=9606 GN=DYNLL1 PE=1 SV=1	P63167	DYNLL1	10 kDa	TRUE	0,53	0,9	[]	unknown	1	3	3	3	3	2	2	0	2
1003	TRUE	Empty	Integrator complex subunit 1 OS=Homo sapiens OX=9606 GN=INTS1 PE=1 SV=2	Q8N201	INTS1	244 kDa		0,019	0,3	[]	unknown	3	6	4	3	1	0	2	3	0
1004	TRUE	Empty	Coatomer subunit beta OS=Homo sapiens OX=9606 GN=COPB1 PE=1 SV=3	P53618	COPB1	107 kDa		0,46	1,1	[]	unknown	1	4	2	2	3	2	3	0	5
1005	TRUE	Empty	Transcription elongation factor SPT6 OS=Homo sapiens OX=9606 GN=SUPT6H PE=1 SV=2	Q7KZ85	SUPT6H	199 kDa		0,59	0,9	[]	unknown	5	1	1	1	3	0	2	7	0
153.4	TRUE	Empty	Cyclin-dependent kinase 12 OS=Homo sapiens OX=9606 GN=CDK12 PE=1 SV=2	Q9NYV4 (+1)	CDK12	164 kDa	TRUE	0,19	0,6	[]	unknown	3	3	3	1	0	1	2	6	0
1006	TRUE	Empty	Endoribonuclease Dicer OS=Homo sapiens OX=9606 GN=DICER1 PE=1 SV=3	Q9UPY3	DICER1	219 kDa		0,075	2,5	[]	unknown	0	3	0	2	4	2	2	3	2
1007	TRUE	Empty	tRNA methyltransferase 10 homolog C OS=Homo sapiens OX=9606 GN=TRMT10C PE=1 SV=2	Q7L0Y3	TRMT10C	47 kDa		0,41	0,8	[]	unknown	0	5	3	1	2	1	2	0	6
1008	TRUE	Empty	Stress-induced-phosphoprotein 1 OS=Homo sapiens OX=9606 GN=STIP1 PE=1 SV=1	P31948 (+1)	STIP1	63 kDa		0,040	2,5	[]	unknown	0	4	0	7	4	3	0	2	4
973.2	TRUE	Empty	Isoform 2 of General transcription factor 3C polypeptide 5 OS=Homo sapiens OX=9606 GN=GTF3C5	Q9Y5Q8-2	GTF3C5	58 kDa	TRUE	0,32	0,7	[]	unknown	4	2	4	2	2	2	2	2	4
526.2	TRUE	Empty	Mitochondrial dicarboxylate carrier OS=Homo sapiens OX=9606 GN=SLC25A10 PE=1 SV=1	F6RGN5	SLC25A10	44 kDa	TRUE	0,40	1,1	[]	unknown	0	2	6	2	3	4	3	0	6
915.2	TRUE	Empty	28S ribosomal protein S23, mitochondrial OS=Homo sapiens OX=9606 GN=MRPS23 PE=1 SV=1	J3QLR8	MRPS23	18 kDa	TRUE	0,59	0,9	[]	unknown	1	2	4	3	2	4	2	0	2
555.2	TRUE	Empty	Sarcoplasmic/endoplasmic reticulum calcium ATPase 1 OS=Homo sapiens OX=9606 GN=ATP2A1 PE=1 SV=1	O14983 (+1)	ATP2A1	110 kDa	TRUE	0,57	1,0	[]	unknown	0	4	0	3	0	3	2	0	0
13.7	TRUE	Empty	Polyadenylate-binding protein 1-like 2 OS=Homo sapiens OX=9606 GN=PABPC1L2A PE=2 SV=1	Q5JQF8	PABPC1L2A	23 kDa	TRUE	1,00	INF	[]	unknown	0	0	0	0	0	0	0	0	0
270.3	TRUE	Empty	Transcription activator BRG1 (Fragment) OS=Homo sapiens OX=9606 GN=SMARCA4 PE=1 SV=2	K7EP28	SMARCA4	26 kDa	TRUE	1,00	INF	[]	unknown	0	0	0	0	0	0	0	0	0
236.2	TRUE	Empty	Protein arginine N-methyltransferase 8 OS=Homo sapiens OX=9606 GN=PRMT8 PE=1 SV=2	Q9NR22 (+1)	PRMT8	45 kDa	TRUE	1,00	INF	[]	unknown	0	0	0	0	0	0	0	0	0
1010	TRUE	Empty	DnaJ homolog subfamily A member 3, mitochondrial OS=Homo sapiens OX=9606 GN=DNAJA3 PE=1 SV=2	Q96EY1 (+1)	DNAJA3	52 kDa		0,43	0,8	[]	unknown	2	5	2	2	2	3	2	2	3
1011	TRUE	Empty	Cysteine and glycine-rich protein 2 OS=Homo sapiens OX=9606 GN=CSRP2 PE=1 SV=3	Q16527	CSRP2	21 kDa		0,40	1,1	[]	unknown	1	2	4	3	1	3	3	2	4
1013	TRUE	Empty	Sentrin-specific protease 3 OS=Homo sapiens OX=9606 GN=SENP3 PE=1 SV=2	Q9H4L4	SENP3	65 kDa		0,24	0,6	[]	unknown	5	4	2	1	2	2	2	5	2
1014	TRUE	Empty	Phosphoinositide 3-kinase regulatory subunit 4 OS=Homo sapiens OX=9606 GN=PIK3R4 PE=1 SV=3	Q99570	PIK3R4	153 kDa		0,081	3,0	[]	unknown	0	1	1	3	1	3	2	1	2
1015	TRUE	Empty	Transcription initiation factor TFIID subunit 5 OS=Homo sapiens OX=9606 GN=TAF5 PE=1 SV=3	Q15542	TAF5	87 kDa		0,48	1,1	[]	unknown	1	2	2	1	1	3	4	1	1
1016	TRUE	Empty	Protein/nucleic acid deglycase DJ-1 OS=Homo sapiens OX=9606 GN=PARK7 PE=1 SV=2	Q99497	PARK7	20 kDa		0,078	2,0	[]	unknown	1	3	1	4	6	4	3	1	2
1018.1	TRUE	Empty	E3 ubiquitin-protein ligase CHIP OS=Homo sapiens OX=9606 GN=STUB1 PE=1 SV=2	Q9UNE7	STUB1	35 kDa	TRUE	0,59	0,9	[]	unknown	2	3	1	2	2	2	2	1	2
997.1	TRUE	Empty	Isoform 2 of Nucleolysin TIAR OS=Homo sapiens OX=9606 GN=TIAL1	Q01085-2	TIAL1	43 kDa	TRUE	0,068	2,2	[]	unknown	2	1	1	2	4	3	3	4	2
1020	TRUE	Empty	Kinesin-like protein KIFC1 OS=Homo sapiens OX=9606 GN=KIFC1 PE=1 SV=2	Q9BW19	KIFC1	74 kDa		0,49	0,8	[]	unknown	4	3	2	1	3	2	2	6	1
1022	TRUE	Empty	Mini-chromosome maintenance complex-binding protein OS=Homo sapiens OX=9606 GN=MCMBP PE=1 SV=2	Q9BTE3 (+1)	MCMBP	73 kDa		0,28	0,6	[]	unknown	1	5	2	2	3	3	1	0	1
1023	TRUE	Empty	Tyrosine-protein phosphatase non-receptor type 1 OS=Homo sapiens OX=9606 GN=PTPN1 PE=1 SV=1	P18031	PTPN1	50 kDa		0,54	1,0	[]	unknown	0	4	2	3	1	2	2	2	2
1024	TRUE	Empty	Squamous cell carcinoma antigen recognized by T-cells 3 OS=Homo sapiens OX=9606 GN=SART3 PE=1 SV=1	A0A499FI31 (+2)	SART3	112 kDa		0,092	0,5	[]	unknown	3	2	5	2	2	2	1	0	2
1025	TRUE	Empty	Tricarboxylate transport protein, mitochondrial OS=Homo sapiens OX=9606 GN=SLC25A1 PE=1 SV=2	P53007	SLC25A1	34 kDa		0,53	0,9	[]	unknown	2	3	2	2	3	2	3	0	2
1026	TRUE	Empty	Dolichyl-diphosphooligosaccharide--protein glycosyltransferase subunit STT3A OS=Homo sapiens OX=9606 GN=STT3A PE=1 SV=2	P46977	STT3A	81 kDa	TRUE	0,17	2,0	[]	unknown	0	3	0	2	2	2	3	2	1
1027	TRUE	Empty	Mediator of RNA polymerase II transcription subunit 4 OS=Homo sapiens OX=9606 GN=MED4 PE=1 SV=1	Q9NPJ6	MED4	30 kDa		0,11	0,5	[]	unknown	3	3	5	2	3	1	0	2	3
1029	TRUE	Empty	V-type proton ATPase catalytic subunit A OS=Homo sapiens OX=9606 GN=ATP6V1A PE=1 SV=2	P38606 (+1)	ATP6V1A	68 kDa		0,46	1,1	[]	unknown	2	2	3	2	3	0	1	2	7
1000.1	TRUE	Empty	F-actin-capping protein subunit alpha-2 OS=Homo sapiens OX=9606 GN=CAPZA2 PE=1 SV=3	P47755	CAPZA2	33 kDa	TRUE	0,51	0,8	[]	unknown	0	4	1	1	2	1	2	1	1
1031	TRUE	Empty	Tyrosine-protein kinase CSK OS=Homo sapiens OX=9606 GN=CSK PE=1 SV=1	P41240	CSK	51 kDa		0,17	2,0	[]	unknown	0	2	1	2	1	3	4	0	2
1033.1	TRUE	Empty	Isoform 9 of SUN domain-containing protein 1 OS=Homo sapiens OX=9606 GN=SUN1	O94901-9	SUN1	102 kDa	TRUE	0,22	0,6	[]	unknown	4	4	2	0	2	0	1	6	3
999.1	TRUE	Empty	Ras-related C3 botulinum toxin substrate 1 OS=Homo sapiens OX=9606 GN=RAC1 PE=1 SV=1	P63000 (+1)	RAC1	21 kDa	TRUE	0,19	0,5	[]	unknown	1	3	3	1	2	1	0	1	2
1034	TRUE	Empty	Mediator of RNA polymerase II transcription subunit 14 OS=Homo sapiens OX=9606 GN=MED14 PE=1 SV=2	O60244	MED14	161 kDa		0,021	0,3	[]	unknown	0	4	8	1	2	1	1	0	3
1035	TRUE	Empty	60S ribosomal protein L29 OS=Homo sapiens OX=9606 GN=RPL29 PE=1 SV=1	A0A3B3ITT5 (+1)	RPL29	19 kDa		0,15	0,5	[]	unknown	2	3	6	2	3	2	3	0	2
1032.1	TRUE	Empty	Mitochondrial import inner membrane translocase subunit TIM50 OS=Homo sapiens OX=9606 GN=TIMM50 PE=1 SV=2	Q3ZCQ8 (+1)	TIMM50	40 kDa	TRUE	0,57	0,9	[]	unknown	0	2	6	2	2	2	3	1	5
1036	TRUE	Empty	Uncharacterized protein OS=Homo sapiens OX=9606 PE=4 SV=1	A0A087WV05 (+1)		13 kDa		0,57	0,9	[]	unknown	0	4	4	3	4	3	1	1	3
1037	TRUE	Empty	AP-3 complex subunit delta-1 OS=Homo sapiens OX=9606 GN=AP3D1 PE=1 SV=1	O14617 (+1)	AP3D1	130 kDa		0,54	0,9	[]	unknown	0	5	3	4	2	3	1	1	3
1017.1	TRUE	Empty	Ras-related protein Rab-18 OS=Homo sapiens OX=9606 GN=RAB18 PE=1 SV=1	Q9NP72	RAB18	23 kDa	TRUE	0,24	1,4	[]	unknown	1	3	2	3	2	3	4	1	4
1039	TRUE	Empty	28S ribosomal protein S31, mitochondrial OS=Homo sapiens OX=9606 GN=MRPS31 PE=1 SV=3	Q92665	MRPS31	45 kDa		0,098	2,3	[]	unknown	0	2	1	2	1	3	2	0	6
936.1	TRUE	Empty	HLA class I histocompatibility antigen, B alpha chain (Fragment) OS=Homo sapiens OX=9606 GN=HLA-B PE=1 SV=1	F6U0H7	HLA-B	28 kDa	TRUE	0,51	1,0	[]	unknown	0	5	3	2	2	4	4	0	4
1041	TRUE	Empty	A-kinase anchor protein 13 OS=Homo sapiens OX=9606 GN=AKAP13 PE=1 SV=2	Q12802 (+2)	AKAP13	308 kDa		0,41	1,2	[]	unknown	0	4	1	4	2	2	0	0	4
1042	TRUE	Empty	Ribonucloprotein OS=Homo sapiens OX=9606 GN=SNU13 PE=1 SV=1	A0A3B3IUA2	SNU13	30 kDa		0,40	1,1	[]	unknown	5	2	0	1	0	2	4	9	0
1043	TRUE	Empty	Stomatin-like protein 2, mitochondrial OS=Homo sapiens OX=9606 GN=STOML2 PE=1 SV=1	Q9UJZ1 (+1)	STOML2	39 kDa		0,15	0,5	[]	unknown	0	6	5	0	3	3	2	0	4
923.3	TRUE	Empty	Ataxin-2 (Fragment) OS=Homo sapiens OX=9606 GN=ATXN2 PE=1 SV=2	F8VRK6	ATXN2	26 kDa	TRUE	0,41	0,8	[]	unknown	0	4	4	3	3	3	0	0	3
832.2	TRUE	Empty	Putative protein FAM10A5 OS=Homo sapiens OX=9606 GN=ST13P5 PE=5 SV=1	Q8NFI4	ST13P5	41 kDa	TRUE	0,19	2,2	[]	unknown	0	2	0	2	2	2	2	1	0
506.2	TRUE	Empty	Zinc finger CCCH domain-containing protein 14 OS=Homo sapiens OX=9606 GN=ZC3H14 PE=1 SV=1	A0A3B3IT62	ZC3H14	37 kDa	TRUE	0,46	0,8	[]	unknown	3	0	4	2	0	2	3	3	1
767.4	TRUE	Empty	Disks large homolog 1 OS=Homo sapiens OX=9606 GN=DLG1 PE=4 SV=1	A0A590UJ81	DLG1	97 kDa	TRUE	0,041	0,3	[]	unknown	4	2	4	0	1	0	0	0	6
2.7	TRUE	Empty	Keratin, type II cytoskeletal 5 OS=Homo sapiens OX=9606 GN=KRT5 PE=1 SV=3	P13647	KRT5	62 kDa	TRUE	0,043	3,5	[]	unknown	2	0	0	2	6	2	0	0	4
845.2	TRUE	Empty	Protein KRI1 homolog (Fragment) OS=Homo sapiens OX=9606 GN=KRI1 PE=1 SV=4	H0YFD2	KRI1	22 kDa	TRUE	0,24	1,4	[]	unknown	3	3	0	3	2	3	3	4	2
211.2	TRUE	Empty	DNA topoisomerase I, mitochondrial OS=Homo sapiens OX=9606 GN=TOP1MT PE=1 SV=1	Q969P6 (+1)	TOP1MT	70 kDa	TRUE	1,00	INF	[]	unknown	0	0	0	0	0	0	0	0	0
1044	TRUE	Empty	40S ribosomal protein S30 OS=Homo sapiens OX=9606 GN=FAU PE=1 SV=1	E9PR30 (+1)	FAU	11 kDa		0,57	0,9	[]	unknown	2	3	3	2	2	3	2	3	3
1045	TRUE	Empty	Small ubiquitin-related modifier 1 OS=Homo sapiens OX=9606 GN=SUMO1 PE=1 SV=1	B8ZZN6	SUMO1	17 kDa		0,34	1,4	[]	unknown	1	2	1	2	2	1	2	3	1
1046	TRUE	Empty	Retinoblastoma-binding protein 5 OS=Homo sapiens OX=9606 GN=RBBP5 PE=1 SV=2	Q15291	RBBP5	59 kDa		0,47	1,1	[]	unknown	1	2	3	2	2	1	2	2	4
1047	TRUE	Empty	Small nuclear ribonucleoprotein E OS=Homo sapiens OX=9606 GN=SNRPE PE=1 SV=1	P62304	SNRPE	11 kDa		0,54	0,9	[]	unknown	3	3	2	1	3	3	1	3	3
1048	TRUE	Empty	Putative small nuclear ribonucleoprotein G-like protein 15 OS=Homo sapiens OX=9606 GN=SNRPGP15 PE=5 SV=2	A8MWD9 (+3)	SNRPGP15	9 kDa		0,51	0,8	[]	unknown	2	2	1	1	2	1	1	2	1
1049	TRUE	Empty	28S ribosomal protein S18b, mitochondrial OS=Homo sapiens OX=9606 GN=MRPS18B PE=1 SV=1	A0A0G2JIC6 (+1)	MRPS18B	24 kDa		0,47	0,8	[]	unknown	1	4	3	1	2	2	3	1	4
1050	TRUE	Empty	Zinc finger protein 687 OS=Homo sapiens OX=9606 GN=ZNF687 PE=1 SV=1	Q8N1G0	ZNF687	130 kDa		0,46	1,1	[]	unknown	2	3	2	3	3	2	1	5	1
1051	TRUE	Empty	28S ribosomal protein S9, mitochondrial OS=Homo sapiens OX=9606 GN=MRPS9 PE=1 SV=2	P82933	MRPS9	46 kDa		0,54	0,9	[]	unknown	1	2	5	1	3	2	2	2	4
1052	TRUE	Empty	Eukaryotic translation initiation factor 3 subunit J OS=Homo sapiens OX=9606 GN=EIF3J PE=1 SV=2	O75822 (+1)	EIF3J	29 kDa		0,59	0,9	[]	unknown	2	4	1	4	1	4	1	1	2
1053	TRUE	Empty	DNA mismatch repair protein Msh6 OS=Homo sapiens OX=9606 GN=MSH6 PE=1 SV=2	P52701 (+1)	MSH6	153 kDa		0,59	0,9	[]	unknown	0	4	3	3	4	1	1	3	1
1054	TRUE	Empty	40S ribosomal protein S27 OS=Homo sapiens OX=9606 GN=RPS27L PE=1 SV=1	H0YMV8 (+1)	RPS27L	11 kDa	TRUE	0,53	0,9	[]	unknown	2	3	2	2	1	2	3	2	2
1056	TRUE	Empty	Putative ATP-dependent RNA helicase DHX57 OS=Homo sapiens OX=9606 GN=DHX57 PE=1 SV=2	Q6P158	DHX57	156 kDa	TRUE	0,41	1,2	[]	unknown	1	4	1	3	2	4	2	1	2
1057	TRUE	Empty	Periodic tryptophan protein 1 homolog OS=Homo sapiens OX=9606 GN=PWP1 PE=1 SV=1	Q13610	PWP1	56 kDa		0,28	0,6	[]	unknown	3	3	2	1	1	1	1	4	2
1058	TRUE	Empty	Lethal(2) giant larvae protein homolog 1 OS=Homo sapiens OX=9606 GN=LLGL1 PE=1 SV=1	A0A087WW77 (+1)	LLGL1	114 kDa		0,11	0,5	[]	unknown	6	4	1	2	2	2	1	1	3
1059	TRUE	Empty	C-terminal-binding protein 2 OS=Homo sapiens OX=9606 GN=CTBP2 PE=1 SV=1	P56545 (+2)	CTBP2	49 kDa	TRUE	0,39	0,7	[]	unknown	2	2	3	1	1	3	2	2	1
1060	TRUE	Empty	DNA-directed RNA polymerase II subunit RPB3 OS=Homo sapiens OX=9606 GN=POLR2C PE=1 SV=2	P19387	POLR2C	31 kDa		0,53	1,0	[]	unknown	2	3	2	3	2	1	1	3	4
1061	TRUE	Empty	Parafibromin OS=Homo sapiens OX=9606 GN=CDC73 PE=1 SV=1	Q6P1J9	CDC73	61 kDa		0,59	0,9	[]	unknown	1	3	3	2	1	2	2	1	5
1062	TRUE	Empty	Vesicle-trafficking protein SEC22b OS=Homo sapiens OX=9606 GN=SEC22B PE=1 SV=4	O75396	SEC22B	25 kDa		0,30	0,7	[]	unknown	1	5	3	3	0	1	4	2	2
1012.1	TRUE	Empty	Cullin 4B, isoform CRA_e OS=Homo sapiens OX=9606 GN=CUL4B PE=1 SV=1	K4DI93 (+2)	CUL4B	103 kDa	TRUE	0,45	0,8	[]	unknown	2	1	3	1	2	1	2	2	1
1063	TRUE	Empty	Translation machinery-associated protein 16 (Fragment) OS=Homo sapiens OX=9606 GN=TMA16 PE=1 SV=1	H0Y9X1 (+1)	TMA16	28 kDa		0,51	0,8	[]	unknown	1	2	2	1	1	1	1	1	3
1064	TRUE	Empty	Mediator of RNA polymerase II transcription subunit 17 OS=Homo sapiens OX=9606 GN=MED17 PE=1 SV=2	Q9NVC6	MED17	73 kDa		0,59	0,9	[]	unknown	2	1	3	1	2	1	0	2	5
1065	TRUE	Empty	Peripheral plasma membrane protein CASK OS=Homo sapiens OX=9606 GN=CASK PE=1 SV=3	O14936	CASK	105 kDa		0,15	0,5	[]	unknown	6	1	2	1	2	1	0	2	3
1066	TRUE	Empty	WD repeat-containing protein 5 OS=Homo sapiens OX=9606 GN=WDR5 PE=1 SV=1	P61964	WDR5	37 kDa	TRUE	0,32	0,7	[]	unknown	2	3	5	3	0	3	2	2	4
1067	TRUE	Empty	Zinc finger CCCH domain-containing protein 13 OS=Homo sapiens OX=9606 GN=ZC3H13 PE=1 SV=1	Q5T200	ZC3H13	197 kDa		0,51	0,8	[]	unknown	4	1	0	0	0	0	2	5	1
1069	TRUE	Empty	WD repeat and HMG-box DNA-binding protein 1 OS=Homo sapiens OX=9606 GN=WDHD1 PE=1 SV=1	O75717	WDHD1	126 kDa		0,34	0,7	[]	unknown	0	3	5	3	3	2	1	1	1
1070	TRUE	Empty	Splicing factor, arginine/serine-rich 19 OS=Homo sapiens OX=9606 GN=SCAF1 PE=1 SV=3	Q9H7N4	SCAF1	139 kDa		0,39	0,7	[]	unknown	6	1	0	1	1	1	2	5	0
1071	TRUE	Empty	Phosphatidylinositol 4-kinase alpha OS=Homo sapiens OX=9606 GN=PI4KA PE=1 SV=4	P42356	PI4KA	237 kDa		0,34	0,7	[]	unknown	4	4	0	2	3	1	1	1	3
1072	TRUE	Empty	Chromatin modification-related protein MEAF6 OS=Homo sapiens OX=9606 GN=MEAF6 PE=1 SV=1	Q9HAF1 (+3)	MEAF6	22 kDa		0,51	0,8	[]	unknown	2	2	1	0	2	0	0	4	2
1073	TRUE	Empty	DNA/RNA-binding protein KIN17 OS=Homo sapiens OX=9606 GN=KIN PE=1 SV=2	O60870 (+1)	KIN	45 kDa		0,30	0,7	[]	unknown	5	4	0	3	1	2	1	5	0
1074	TRUE	Empty	ESF1 homolog OS=Homo sapiens OX=9606 GN=ESF1 PE=1 SV=1	Q9H501	ESF1	99 kDa		0,59	0,9	[]	unknown	2	2	2	1	1	0	2	7	0
1075	TRUE	Empty	RNA-binding protein 6 OS=Homo sapiens OX=9606 GN=RBM6 PE=1 SV=5	P78332	RBM6	129 kDa		0,49	1,1	[]	unknown	3	1	0	1	2	1	1	4	0
1076	TRUE	Empty	E3 ubiquitin-protein ligase UBR5 OS=Homo sapiens OX=9606 GN=UBR5 PE=1 SV=2	O95071 (+1)	UBR5	309 kDa		0,59	0,9	[]	unknown	0	4	2	4	0	2	1	0	4
891.1	TRUE	Empty	REST corepressor 1 OS=Homo sapiens OX=9606 GN=RCOR1 PE=1 SV=2	Q9UKL0	RCOR1	53 kDa	TRUE	0,54	0,9	[]	unknown	2	3	3	2	1	1	0	3	7
1077	TRUE	Empty	Tetratricopeptide repeat protein 37 OS=Homo sapiens OX=9606 GN=TTC37 PE=1 SV=1	Q6PGP7	TTC37	175 kDa		0,41	0,8	[]	unknown	0	6	2	2	6	1	1	0	2
1030.1	TRUE	Empty	Protein Wiz OS=Homo sapiens OX=9606 GN=WIZ PE=1 SV=1	M0QXA7 (+1)	WIZ	103 kDa	TRUE	0,36	0,7	[]	unknown	1	4	4	1	2	2	0	5	3
1078	TRUE	Empty	Importin subunit alpha-3 OS=Homo sapiens OX=9606 GN=KPNA4 PE=1 SV=1	O00629	KPNA4	58 kDa	TRUE	0,32	0,6	[]	unknown	3	3	1	2	1	0	1	2	3
1021.1	TRUE	Empty	Ezrin OS=Homo sapiens OX=9606 GN=EZR PE=1 SV=3	E7EQR4 (+1)	EZR	69 kDa	TRUE	0,41	0,8	[]	unknown	1	3	4	1	2	1	1	1	6
1079	TRUE	Empty	Ribosomal RNA-processing protein 8 OS=Homo sapiens OX=9606 GN=RRP8 PE=1 SV=2	O43159	RRP8	51 kDa		0,24	1,5	[]	unknown	5	0	0	1	2	0	3	8	1
1009.1	TRUE	Empty	Dystonin OS=Homo sapiens OX=9606 GN=DST PE=1 SV=4	Q03001	DST	861 kDa	TRUE	0,044	0,3	[]	unknown	4	2	3	0	0	2	0	1	3
1009.2	TRUE	Empty	Dystonin OS=Homo sapiens OX=9606 GN=DST PE=1 SV=2	A0A0U1RQJ2	DST	305 kDa	TRUE	0,024	0,3	[]	unknown	5	2	3	0	0	2	0	1	3
1080	TRUE	Empty	Unconventional myosin-XVIIIa OS=Homo sapiens OX=9606 GN=MYO18A PE=1 SV=3	Q92614	MYO18A	233 kDa		0,00034	0,2	control high, sample low	unknown	14	1	0	0	0	0	0	5	0
1081	TRUE	Empty	cAMP-dependent protein kinase type I-alpha regulatory subunit OS=Homo sapiens OX=9606 GN=PRKAR1A PE=1 SV=1	P10644	PRKAR1A	43 kDa	TRUE	0,36	0,7	[]	unknown	2	3	4	1	2	3	2	2	3
1082	TRUE	Empty	Replication factor C subunit 2 OS=Homo sapiens OX=9606 GN=RFC2 PE=1 SV=3	P35250	RFC2	39 kDa		0,21	1,8	[]	unknown	1	1	1	1	2	2	2	2	2
1083	TRUE	Empty	Spartin OS=Homo sapiens OX=9606 GN=SPART PE=1 SV=1	Q8N0X7	SPART	73 kDa		0,53	1,0	[]	unknown	1	4	2	3	2	2	3	1	3
1084	TRUE	Empty	Voltage-dependent anion-selective channel protein 1 OS=Homo sapiens OX=9606 GN=VDAC1 PE=1 SV=2	P21796	VDAC1	31 kDa		0,30	0,7	[]	unknown	2	3	4	1	2	3	2	1	3
1085	TRUE	Empty	Isoform 2 of Activator of 90 kDa heat shock protein ATPase homolog 1 OS=Homo sapiens OX=9606 GN=AHSA1	O95433-2	AHSA1	32 kDa		0,52	0,8	[]	unknown	1	2	3	1	3	1	1	2	2
1086	TRUE	Empty	U4/U6 small nuclear ribonucleoprotein Prp31 OS=Homo sapiens OX=9606 GN=PRPF31 PE=1 SV=2	Q8WWY3	PRPF31	55 kDa		0,46	0,8	[]	unknown	2	3	2	3	2	1	2	1	2
1087	TRUE	Empty	Transducin beta-like protein 2 OS=Homo sapiens OX=9606 GN=TBL2 PE=1 SV=1	E9PF19 (+1)	TBL2	46 kDa		0,46	0,8	[]	unknown	1	4	2	1	2	2	2	2	2
1088	TRUE	Empty	Integrator complex subunit 3 OS=Homo sapiens OX=9606 GN=INTS3 PE=1 SV=1	Q68E01 (+1)	INTS3	118 kDa		0,35	1,2	[]	unknown	2	3	1	1	2	1	2	5	4
1089	TRUE	Empty	Uncharacterized protein C7orf50 OS=Homo sapiens OX=9606 GN=C7orf50 PE=1 SV=1	Q9BRJ6	C7orf50	22 kDa		0,46	1,1	[]	unknown	1	4	2	2	1	3	2	3	4
1090	TRUE	Empty	MICOS complex subunit OS=Homo sapiens OX=9606 GN=CHCHD3 PE=1 SV=2	C9JRZ6 (+2)	CHCHD3	27 kDa		0,25	0,6	[]	unknown	2	4	3	1	1	3	2	1	3
1091	TRUE	Empty	Transcriptional activator protein Pur-alpha OS=Homo sapiens OX=9606 GN=PURA PE=1 SV=2	Q00577	PURA	35 kDa	TRUE	0,35	1,3	[]	unknown	2	2	1	2	1	2	3	1	4
1092	TRUE	Empty	Coronin-1C OS=Homo sapiens OX=9606 GN=CORO1C PE=1 SV=1	Q9ULV4 (+2)	CORO1C	53 kDa		0,072	0,5	[]	unknown	5	2	5	1	1	1	1	3	4
947.1	TRUE	Empty	Cleavage stimulation factor subunit 2 OS=Homo sapiens OX=9606 GN=CSTF2 PE=1 SV=1	E7EWR4 (+2)	CSTF2	63 kDa	TRUE	0,47	0,8	[]	unknown	2	2	4	3	2	2	3	1	2
1093	TRUE	Empty	Nucleoporin SEH1 (Fragment) OS=Homo sapiens OX=9606 GN=SEH1L PE=1 SV=1	K7ELV2	SEH1L	30 kDa		0,43	0,8	[]	unknown	4	3	2	2	2	1	2	4	3
1094.1	TRUE	Empty	Serine/threonine-protein phosphatase 2A 55 kDa regulatory subunit B alpha isoform OS=Homo sapiens OX=9606 GN=PPP2R2A PE=1 SV=1	P63151	PPP2R2A	52 kDa	TRUE	0,088	2,1	[]	unknown	1	2	1	1	4	3	2	2	5
1095	TRUE	Empty	Transmembrane protein 33 (Fragment) OS=Homo sapiens OX=9606 GN=TMEM33 PE=1 SV=1	D6RAA6 (+1)	TMEM33	25 kDa		0,30	0,7	[]	unknown	2	3	4	3	3	2	2	1	1
1019.1	TRUE	Empty	FERM, ARHGEF and pleckstrin domain-containing protein 2 OS=Homo sapiens OX=9606 GN=FARP2 PE=1 SV=3	O94887	FARP2	120 kDa	TRUE	0,063	0,4	[]	unknown	3	4	3	1	2	1	1	2	1
1096.1	TRUE	Empty	Protein transport protein SEC23 OS=Homo sapiens OX=9606 GN=SEC23A PE=1 SV=1	F5H365 (+1)	SEC23A	83 kDa	TRUE	0,53	0,9	[]	unknown	0	5	2	3	2	2	1	1	3
1097	TRUE	Empty	Eukaryotic translation initiation factor 2 subunit 2 OS=Homo sapiens OX=9606 GN=EIF2S2 PE=1 SV=2	P20042	EIF2S2	38 kDa		0,16	1,7	[]	unknown	0	4	1	3	2	4	4	3	1
1098	TRUE	Empty	ATP-dependent RNA helicase DDX51 OS=Homo sapiens OX=9606 GN=DDX51 PE=1 SV=3	Q8N8A6	DDX51	72 kDa		0,22	0,6	[]	unknown	5	3	2	2	0	1	2	5	2
1099	TRUE	Empty	SEC23-interacting protein OS=Homo sapiens OX=9606 GN=SEC23IP PE=1 SV=1	Q9Y6Y8	SEC23IP	111 kDa		0,088	2,1	[]	unknown	0	2	2	2	1	3	3	2	6
1101	TRUE	Empty	Mediator of RNA polymerase II transcription subunit 16 OS=Homo sapiens OX=9606 GN=MED16 PE=1 SV=2	Q9Y2X0 (+2)	MED16	97 kDa		0,19	0,6	[]	unknown	2	4	3	1	1	2	0	1	5
1102	TRUE	Empty	DEK oncogene (DNA binding), isoform CRA_b OS=Homo sapiens OX=9606 GN=DEK PE=1 SV=2	H0Y993 (+1)	DEK	43 kDa		0,34	0,7	[]	unknown	3	4	1	3	3	1	2	2	0
1068.1	TRUE	Empty	Clustered mitochondria protein homolog OS=Homo sapiens OX=9606 GN=CLUH PE=1 SV=1	A0A494C0R8 (+2)	CLUH	150 kDa	TRUE	0,26	2,0	[]	unknown	0	1	1	2	0	2	0	1	3
1103	TRUE	Empty	Adenylosuccinate synthetase isozyme 2 OS=Homo sapiens OX=9606 GN=ADSS2 PE=1 SV=3	P30520	ADSS2	50 kDa		0,47	1,1	[]	unknown	0	5	1	2	2	3	2	1	3
1104	TRUE	Empty	Peptidyl-prolyl cis-trans isomerase-like 4 OS=Homo sapiens OX=9606 GN=PPIL4 PE=1 SV=1	Q8WUA2	PPIL4	57 kDa		0,29	1,4	[]	unknown	0	4	1	2	2	3	2	3	2
1105	TRUE	Empty	Probable ATP-dependent RNA helicase DDX52 OS=Homo sapiens OX=9606 GN=DDX52 PE=1 SV=3	Q9Y2R4	DDX52	68 kDa		0,54	0,9	[]	unknown	3	3	2	1	0	1	2	5	5
1106	TRUE	Empty	Polycomb protein SUZ12 OS=Homo sapiens OX=9606 GN=SUZ12 PE=1 SV=1	J3QQW9 (+1)	SUZ12	80 kDa		0,41	0,8	[]	unknown	5	1	2	0	1	1	2	4	4
1107	TRUE	Empty	Nipped-B-like protein OS=Homo sapiens OX=9606 GN=NIPBL PE=1 SV=2	Q6KC79	NIPBL	316 kDa		0,47	0,8	[]	unknown	3	3	2	1	1	0	0	9	2
1108	TRUE	Empty	Isoform 3 of Pumilio homolog 2 OS=Homo sapiens OX=9606 GN=PUM2	Q8TB72-3	PUM2	114 kDa	TRUE	0,48	1,1	[]	unknown	0	3	2	2	3	2	2	1	1
470.2	TRUE	Empty	Guanine nucleotide-binding protein G(i) subunit alpha OS=Homo sapiens OX=9606 GN=GNAI3 PE=1 SV=3	P08754	GNAI3	41 kDa	TRUE	0,13	0,5	[]	unknown	3	3	4	1	3	3	1	0	2
1109	TRUE	Empty	N-acylneuraminate cytidylyltransferase OS=Homo sapiens OX=9606 GN=CMAS PE=1 SV=2	Q8NFW8	CMAS	48 kDa		0,37	0,7	[]	unknown	3	2	1	0	2	0	1	3	2
1110.1	TRUE	Empty	NADH dehydrogenase [ubiquinone] 1 alpha subcomplex subunit 9, mitochondrial OS=Homo sapiens OX=9606 GN=NDUFA9 PE=1 SV=2	Q16795	NDUFA9	43 kDa	TRUE	0,47	0,8	[]	unknown	0	4	4	1	5	2	2	0	3
1111	TRUE	Empty	E3 ubiquitin-protein ligase ZNF598 OS=Homo sapiens OX=9606 GN=ZNF598 PE=1 SV=1	Q86UK7 (+2)	ZNF598	99 kDa		0,54	1,0	[]	unknown	0	4	2	4	2	2	0	0	4
1112	TRUE	Empty	Vinculin OS=Homo sapiens OX=9606 GN=VCL PE=1 SV=4	P18206 (+1)	VCL	124 kDa		0,10	0,4	[]	unknown	0	3	6	2	3	1	0	0	2
1113	TRUE	Empty	Serine/threonine-protein kinase Nek9 OS=Homo sapiens OX=9606 GN=NEK9 PE=1 SV=2	Q8TD19	NEK9	107 kDa		0,088	2,1	[]	unknown	0	3	1	5	2	4	3	0	3
1114	TRUE	Empty	Chromobox protein homolog 5 OS=Homo sapiens OX=9606 GN=CBX5 PE=1 SV=1	P45973	CBX5	22 kDa		0,47	0,8	[]	unknown	6	1	1	0	0	2	3	7	1
863.2	TRUE	Empty	Profilin OS=Homo sapiens OX=9606 GN=PFN2 PE=1 SV=1	C9J712 (+1)	PFN2	10 kDa	TRUE	0,29	1,3	[]	unknown	1	3	2	3	3	3	3	1	3
1115	TRUE	Empty	Kinesin-like protein KIF22 OS=Homo sapiens OX=9606 GN=KIF22 PE=1 SV=5	Q14807	KIF22	73 kDa		0,34	0,7	[]	unknown	4	1	3	0	2	0	0	7	2
1116	TRUE	Empty	Isoform 2 of Caseinolytic peptidase B protein homolog OS=Homo sapiens OX=9606 GN=CLPB	Q9H078-2	CLPB	75 kDa		0,35	1,2	[]	unknown	0	5	1	3	1	4	6	0	1
1117	TRUE	Empty	Serine/threonine-protein kinase VRK1 OS=Homo sapiens OX=9606 GN=VRK1 PE=1 SV=1	Q99986	VRK1	45 kDa		0,22	0,5	[]	unknown	3	3	0	2	0	0	0	4	0
1040.1	TRUE	Empty	ATP-dependent 6-phosphofructokinase, platelet type OS=Homo sapiens OX=9606 GN=PFKP PE=1 SV=2	Q01813	PFKP	86 kDa	TRUE	0,34	1,4	[]	unknown	0	3	1	2	3	3	1	0	2
1118	TRUE	Empty	Ribonucleoside-diphosphate reductase large subunit OS=Homo sapiens OX=9606 GN=RRM1 PE=1 SV=1	P23921	RRM1	90 kDa		0,0080	4,8	[]	unknown	0	0	2	5	1	4	2	0	7
936.2	TRUE	Empty	HLA class I histocompatibility antigen, C alpha chain (Fragment) OS=Homo sapiens OX=9606 GN=HLA-C PE=1 SV=1	A0A140T9E1 (+1)	HLA-C	30 kDa	TRUE	0,57	0,9	[]	unknown	0	5	3	2	2	3	3	0	5
1119	TRUE	Empty	ATPase family AAA domain-containing protein 2 OS=Homo sapiens OX=9606 GN=ATAD2 PE=1 SV=1	Q6PL18	ATAD2	159 kDa	TRUE	0,52	0,8	[]	unknown	6	0	0	0	0	0	0	10	0
292.2	TRUE	Empty	Tropomyosin alpha-1 chain OS=Homo sapiens OX=9606 GN=TPM1 PE=1 SV=2	F5H7S3	TPM1	29 kDa	TRUE	0,012	0,1	[]	unknown	5	2	0	0	0	1	0	0	1
292.3	TRUE	Empty	Tropomyosin alpha-4 chain OS=Homo sapiens OX=9606 GN=TPM4 PE=1 SV=1	A0A2R8Y5V9 (+1)	TPM4	29 kDa	TRUE	0,0019	0,0	[]	unknown	0	4	2	0	0	0	0	0	0
29.6	TRUE	Empty	Putative heat shock protein HSP 90-beta 4 OS=Homo sapiens OX=9606 GN=HSP90AB4P PE=5 SV=1	Q58FF6	HSP90AB4P	58 kDa	TRUE	0,12	0,0	[]	unknown	2	0	0	0	0	0	0	0	0
267.2	TRUE	Empty	Nuclear pore complex protein Nup107 OS=Homo sapiens OX=9606 GN=NUP107 PE=1 SV=1	G3V1T4	NUP107	11 kDa	TRUE	1,00	INF	[]	unknown	0	0	0	0	0	0	0	0	0
1120	TRUE	Empty	Aurora kinase A OS=Homo sapiens OX=9606 GN=AURKA PE=1 SV=2	O14965	AURKA	46 kDa	TRUE	0,35	1,2	[]	unknown	1	1	4	2	2	2	2	2	5
1122	TRUE	Empty	RNA-binding protein 3 OS=Homo sapiens OX=9606 GN=RBM3 PE=1 SV=1	P98179	RBM3	17 kDa		0,59	0,9	[]	unknown	1	3	3	2	3	1	2	2	3
1123	TRUE	Empty	GTPase-activating protein and VPS9 domain-containing protein 1 OS=Homo sapiens OX=9606 GN=GAPVD1 PE=1 SV=2	Q14C86 (+1)	GAPVD1	165 kDa		0,41	1,2	[]	unknown	1	3	1	3	1	1	1	2	4
1124	TRUE	Empty	26S proteasome non-ATPase regulatory subunit 14 OS=Homo sapiens OX=9606 GN=PSMD14 PE=1 SV=1	O00487	PSMD14	35 kDa		0,41	1,2	[]	unknown	1	2	2	2	2	2	1	1	4
1125.1	TRUE	Empty	Cullin-3 OS=Homo sapiens OX=9606 GN=CUL3 PE=1 SV=2	Q13618 (+2)	CUL3	89 kDa	TRUE	0,34	0,7	[]	unknown	3	4	1	0	1	2	2	3	3
1126	TRUE	Empty	Activating signal cointegrator 1 complex subunit 2 OS=Homo sapiens OX=9606 GN=ASCC2 PE=1 SV=3	Q9H1I8	ASCC2	86 kDa		0,41	1,2	[]	unknown	0	3	1	3	1	2	1	1	2
1127.1	TRUE	Empty	Proteasome activator complex subunit 3 OS=Homo sapiens OX=9606 GN=PSME3 PE=1 SV=1	K9J957 (+3)	PSME3	27 kDa	TRUE	0,28	0,6	[]	unknown	1	4	3	1	4	0	1	1	3
1128	TRUE	Empty	G2/mitotic-specific cyclin-B1 OS=Homo sapiens OX=9606 GN=CCNB1 PE=1 SV=1	P14635	CCNB1	48 kDa		0,41	1,2	[]	unknown	1	3	2	2	3	3	2	3	1
1130	TRUE	Empty	p21-activated protein kinase-interacting protein 1 OS=Homo sapiens OX=9606 GN=PAK1IP1 PE=1 SV=2	Q9NWT1	PAK1IP1	44 kDa		0,47	1,1	[]	unknown	4	1	1	1	1	1	3	6	1
1131	TRUE	Empty	Isoform 2 of Cysteine and histidine-rich domain-containing protein 1 OS=Homo sapiens OX=9606 GN=CHORDC1	Q9UHD1-2	CHORDC1	35 kDa		0,28	1,5	[]	unknown	0	3	1	1	1	2	3	2	3
1132	TRUE	Empty	Casein kinase II subunit beta OS=Homo sapiens OX=9606 GN=CSNK2B PE=1 SV=1	P67870 (+1)	CSNK2B	25 kDa		0,58	0,9	[]	unknown	2	2	0	1	1	1	1	2	1
1133	TRUE	Empty	Zyxin OS=Homo sapiens OX=9606 GN=ZYX PE=1 SV=1	Q15942	ZYX	61 kDa		0,46	0,8	[]	unknown	0	3	4	3	1	1	1	1	4
1134	TRUE	Empty	Casein kinase I isoform alpha OS=Homo sapiens OX=9606 GN=CSNK1A1 PE=1 SV=2	P48729 (+2)	CSNK1A1	39 kDa	TRUE	0,34	0,7	[]	unknown	2	4	2	3	0	3	2	2	1
1135	TRUE	Empty	pre-mRNA 3' end processing protein WDR33 OS=Homo sapiens OX=9606 GN=WDR33 PE=1 SV=2	Q9C0J8	WDR33	146 kDa		0,23	1,6	[]	unknown	1	2	1	2	2	3	2	4	0
1055.1	TRUE	Empty	Obg-like ATPase 1 OS=Homo sapiens OX=9606 GN=OLA1 PE=1 SV=1	J3KQ32 (+1)	OLA1	47 kDa	TRUE	0,35	1,2	[]	unknown	1	2	3	2	2	2	2	2	5
1136	TRUE	Empty	WD repeat-containing protein 26 OS=Homo sapiens OX=9606 GN=WDR26 PE=1 SV=1	A0A499FIZ0	WDR26	81 kDa		0,35	1,3	[]	unknown	0	3	2	2	1	0	1	2	7
1137	TRUE	Empty	Chromosome alignment-maintaining phosphoprotein 1 OS=Homo sapiens OX=9606 GN=CHAMP1 PE=1 SV=2	Q96JM3	CHAMP1	89 kDa		0,35	1,3	[]	unknown	2	2	1	0	2	2	4	4	1
1138	TRUE	Empty	Obscurin-like protein 1 OS=Homo sapiens OX=9606 GN=OBSL1 PE=1 SV=1	A6NN50 (+1)	OBSL1	197 kDa		0,25	0,6	[]	unknown	1	5	1	2	1	1	0	1	3
1139	TRUE	Empty	Condensin complex subunit 2 OS=Homo sapiens OX=9606 GN=NCAPH PE=1 SV=3	Q15003	NCAPH	83 kDa		0,53	0,9	[]	unknown	1	3	3	3	3	1	3	2	0
1140	TRUE	Empty	MAGUK p55 subfamily member 5 OS=Homo sapiens OX=9606 GN=MPP5 PE=1 SV=3	Q8N3R9	MPP5	77 kDa		0,021	0,3	[]	unknown	7	3	2	1	2	0	1	2	2
1142.1	TRUE	Empty	Threonine--tRNA ligase 1, cytoplasmic OS=Homo sapiens OX=9606 GN=TARS1 PE=1 SV=3	P26639 (+1)	TARS1	83 kDa	TRUE	0,24	1,5	[]	unknown	0	3	2	3	3	1	1	1	6
1143	TRUE	Empty	Zinc finger MYM-type protein 2 OS=Homo sapiens OX=9606 GN=ZMYM2 PE=1 SV=1	Q9UBW7	ZMYM2	155 kDa		0,28	1,5	[]	unknown	0	2	2	1	1	1	1	3	5
1141.1	TRUE	Empty	Isoform 13 of Protein kinase C-binding protein 1 OS=Homo sapiens OX=9606 GN=ZMYND8	Q9ULU4-13 (+2)	ZMYND8	132 kDa	TRUE	0,53	0,9	[]	unknown	5	1	1	0	2	1	3	6	0
1100.1	TRUE	Empty	Aldehyde dehydrogenase family 3 member A2 OS=Homo sapiens OX=9606 GN=ALDH3A2 PE=1 SV=1	P51648 (+1)	ALDH3A2	55 kDa	TRUE	0,28	1,5	[]	unknown	0	2	2	1	1	2	2	1	5
1144	TRUE	Empty	Heat shock 70 kDa protein 4L OS=Homo sapiens OX=9606 GN=HSPA4L PE=1 SV=3	O95757	HSPA4L	95 kDa	TRUE	0,23	1,6	[]	unknown	2	2	0	2	1	4	3	1	2
1145	TRUE	Empty	Wings apart-like protein homolog OS=Homo sapiens OX=9606 GN=WAPL PE=1 SV=1	Q7Z5K2 (+2)	WAPL	133 kDa		0,13	0,4	[]	unknown	0	4	3	2	2	0	1	0	1
1146	TRUE	Empty	Exportin-2 OS=Homo sapiens OX=9606 GN=CSE1L PE=1 SV=3	P55060 (+1)	CSE1L	110 kDa		0,37	0,7	[]	unknown	1	5	0	2	2	0	0	2	2
1147	TRUE	Empty	Peroxisomal membrane protein PEX14 OS=Homo sapiens OX=9606 GN=PEX14 PE=1 SV=1	O75381 (+1)	PEX14	41 kDa		0,32	0,6	[]	unknown	0	3	4	0	1	3	3	0	2
1149.1	TRUE	Empty	Protein ITPRID2 OS=Homo sapiens OX=9606 GN=ITPRID2 PE=1 SV=1	E9PHV5 (+1)	ITPRID2	136 kDa	TRUE	0,0031	0,2	[]	unknown	6	3	2	1	1	0	0	1	1
153.5	TRUE	Empty	Cyclin-dependent kinase 4 OS=Homo sapiens OX=9606 GN=CDK4 PE=1 SV=2	P11802	CDK4	34 kDa	TRUE	0,28	1,5	[]	unknown	0	2	2	0	1	2	3	2	4
1148.1	TRUE	Empty	Eukaryotic translation initiation factor 4 gamma 2 (Fragment) OS=Homo sapiens OX=9606 GN=EIF4G2 PE=1 SV=1	D3DQV9 (+3)	EIF4G2	102 kDa	TRUE	0,17	2,0	[]	unknown	1	2	0	2	3	4	1	0	2
153.6	TRUE	Empty	Cyclin-dependent-like kinase 5 OS=Homo sapiens OX=9606 GN=CDK5 PE=1 SV=3	Q00535	CDK5	33 kDa	TRUE	0,60	1,0	[]	unknown	1	1	1	0	0	1	1	2	2
1150	TRUE	Empty	Microtubule-associated protein RP/EB family member 2 OS=Homo sapiens OX=9606 GN=MAPRE2 PE=1 SV=1	Q15555 (+3)	MAPRE2	37 kDa	TRUE	0,19	2,2	[]	unknown	0	1	1	3	2	3	0	0	1
1151	TRUE	Empty	28S ribosomal protein S2, mitochondrial OS=Homo sapiens OX=9606 GN=MRPS2 PE=1 SV=1	Q9Y399	MRPS2	33 kDa		0,52	0,8	[]	unknown	0	3	3	1	0	3	2	0	4
1152.1	TRUE	Empty	Ribosome biogenesis protein NSA2 homolog OS=Homo sapiens OX=9606 GN=NSA2 PE=1 SV=1	O95478	NSA2	30 kDa	TRUE	0,26	2,0	[]	unknown	2	0	0	1	0	1	1	5	0
1153.1	TRUE	Empty	PH-interacting protein OS=Homo sapiens OX=9606 GN=PHIP PE=1 SV=2	Q8WWQ0	PHIP	207 kDa	TRUE	0,48	1,1	[]	unknown	5	0	0	0	0	0	1	10	0
970.2	TRUE	Empty	Endoplasmin OS=Homo sapiens OX=9606 GN=HSP90B1 PE=1 SV=1	A0A1W2PRR1	HSP90B1	35 kDa	TRUE	0,40	0,6	[]	unknown	4	0	0	0	0	0	0	2	3
186.2	TRUE	Empty	Kinesin-like protein OS=Homo sapiens OX=9606 GN=KIF5A PE=1 SV=1	J3KNA1 (+1)	KIF5A	107 kDa	TRUE	0,58	0,8	[]	unknown	0	0	2	0	0	0	0	0	3
760.2	TRUE	Empty	Isoform B of DnaJ homolog subfamily B member 6 OS=Homo sapiens OX=9606 GN=DNAJB6	O75190-2	DNAJB6	27 kDa	TRUE	1,00	INF	[]	unknown	0	0	0	0	0	0	0	0	0
51.4	TRUE	Empty	Eukaryotic initiation factor 4A-II OS=Homo sapiens OX=9606 GN=EIF4A2 PE=1 SV=1	E9PBH4 (+1)	EIF4A2	11 kDa	TRUE	1,00	INF	[]	unknown	0	0	0	0	0	0	0	0	0
186.3	TRUE	Empty	Kinesin-like protein (Fragment) OS=Homo sapiens OX=9606 GN=KIF5C PE=1 SV=1	A0A0G2JMZ6 (+1)	KIF5C	99 kDa	TRUE	1,00	INF	[]	unknown	0	0	0	0	0	0	0	0	0
873.2	TRUE	Empty	Isoform 3 of Neutral amino acid transporter B(0) OS=Homo sapiens OX=9606 GN=SLC1A5	Q15758-3	SLC1A5	34 kDa	TRUE	1,00	INF	[]	unknown	0	0	0	0	0	0	0	0	0
1154	TRUE	Empty	Serine/threonine-protein kinase PLK1 OS=Homo sapiens OX=9606 GN=PLK1 PE=1 SV=1	P53350	PLK1	68 kDa		0,45	0,8	[]	unknown	2	2	2	2	2	1	1	1	2
1155	TRUE	Empty	Protein LSM12 homolog OS=Homo sapiens OX=9606 GN=LSM12 PE=1 SV=2	Q3MHD2 (+1)	LSM12	22 kDa		0,53	0,9	[]	unknown	2	2	3	2	3	2	1	2	2
1156	TRUE	Empty	LIM domain-containing protein 1 OS=Homo sapiens OX=9606 GN=LIMD1 PE=1 SV=1	Q9UGP4	LIMD1	72 kDa		0,41	0,8	[]	unknown	1	3	4	2	2	2	1	2	3
1157	TRUE	Empty	Zinc finger protein 281 OS=Homo sapiens OX=9606 GN=ZNF281 PE=1 SV=1	Q9Y2X9 (+1)	ZNF281	97 kDa		0,32	0,6	[]	unknown	1	3	3	1	2	2	1	2	1
1158	TRUE	Empty	Peptidyl-tRNA hydrolase 2, mitochondrial OS=Homo sapiens OX=9606 GN=PTRH2 PE=1 SV=1	J3KQ48 (+1)	PTRH2	19 kDa		0,59	0,9	[]	unknown	1	3	3	2	3	2	3	2	1
1159	TRUE	Empty	Isoform 4 of 26S proteasome non-ATPase regulatory subunit 6 OS=Homo sapiens OX=9606 GN=PSMD6	Q15008-4	PSMD6	52 kDa		0,39	0,7	[]	unknown	1	5	1	1	1	2	2	1	3
1160	TRUE	Empty	Paraspeckle component 1 OS=Homo sapiens OX=9606 GN=PSPC1 PE=1 SV=1	Q8WXF1	PSPC1	59 kDa	TRUE	0,22	0,6	[]	unknown	5	2	1	1	2	1	1	3	1
1161	TRUE	Empty	Ribosomal oxygenase 2 OS=Homo sapiens OX=9606 GN=RIOX2 PE=1 SV=1	Q8IUF8 (+1)	RIOX2	53 kDa		0,29	1,4	[]	unknown	2	1	2	2	2	5	1	3	1
1162	TRUE	Empty	Signal transducing adapter molecule 1 OS=Homo sapiens OX=9606 GN=STAM PE=1 SV=3	Q92783 (+1)	STAM	59 kDa	TRUE	0,35	1,3	[]	unknown	1	2	2	2	2	1	2	2	4
1163	TRUE	Empty	Gamma-adducin OS=Homo sapiens OX=9606 GN=ADD3 PE=1 SV=1	Q9UEY8 (+1)	ADD3	79 kDa		0,30	0,7	[]	unknown	4	2	3	1	2	1	2	1	5
1164	TRUE	Empty	S-phase kinase-associated protein 1 OS=Homo sapiens OX=9606 GN=SKP1 PE=1 SV=1	E5RJR5 (+1)	SKP1	19 kDa		0,35	1,2	[]	unknown	2	3	1	2	2	3	2	1	5
1165	TRUE	Empty	ATP5MF-PTCD1 readthrough OS=Homo sapiens OX=9606 GN=ATP5MF-PTCD1 PE=4 SV=1	G3V325	ATP5MF-PTCD1	84 kDa		0,17	0,5	[]	unknown	1	5	2	1	2	1	1	1	2
1166	TRUE	Empty	Probable methyltransferase TARBP1 OS=Homo sapiens OX=9606 GN=TARBP1 PE=1 SV=1	Q13395	TARBP1	182 kDa		0,49	1,1	[]	unknown	1	2	1	3	2	2	1	0	1
1167	TRUE	Empty	COP9 signalosome complex subunit 1 OS=Homo sapiens OX=9606 GN=GPS1 PE=1 SV=2	C9JFE4 (+3)	GPS1	53 kDa		0,35	1,3	[]	unknown	1	2	2	2	2	2	2	2	3
1169	TRUE	Empty	Leucine-rich repeat-containing protein 47 OS=Homo sapiens OX=9606 GN=LRRC47 PE=1 SV=1	Q8N1G4	LRRC47	63 kDa		0,14	1,9	[]	unknown	1	2	1	3	4	4	2	1	1
1170	TRUE	Empty	ATP-dependent DNA helicase Q1 OS=Homo sapiens OX=9606 GN=RECQL PE=1 SV=3	P46063	RECQL	73 kDa		0,35	1,3	[]	unknown	1	3	1	2	3	5	1	2	0
1173	TRUE	Empty	Exosome complex component RRP40 OS=Homo sapiens OX=9606 GN=EXOSC3 PE=1 SV=3	Q9NQT5	EXOSC3	30 kDa		0,25	0,6	[]	unknown	2	4	3	1	0	2	3	3	2
1174	TRUE	Empty	Basigin OS=Homo sapiens OX=9606 GN=BSG PE=1 SV=2	P35613 (+1)	BSG	42 kDa		0,39	0,7	[]	unknown	1	4	2	2	3	2	1	0	2
1175	TRUE	Empty	Fatty acyl-CoA reductase 1 OS=Homo sapiens OX=9606 GN=FAR1 PE=1 SV=1	Q8WVX9	FAR1	59 kDa		0,28	1,5	[]	unknown	0	3	1	2	2	3	3	1	1
1176	TRUE	Empty	Apoptosis-stimulating of p53 protein 2 OS=Homo sapiens OX=9606 GN=TP53BP2 PE=1 SV=2	Q13625 (+1)	TP53BP2	126 kDa		0,34	0,6	[]	unknown	2	1	2	0	2	1	0	1	2
1177	TRUE	Empty	N-alpha-acetyltransferase 10 OS=Homo sapiens OX=9606 GN=NAA10 PE=1 SV=1	P41227 (+1)	NAA10	26 kDa		0,37	0,7	[]	unknown	0	4	2	2	2	1	1	1	1
1178	TRUE	Empty	Epidermal growth factor receptor substrate 15-like 1 OS=Homo sapiens OX=9606 GN=EPS15L1 PE=1 SV=1	M0R165 (+3)	EPS15L1	83 kDa	TRUE	0,024	0,3	[]	unknown	6	2	2	0	1	1	0	0	4
1168.1	TRUE	Empty	Probable dimethyladenosine transferase OS=Homo sapiens OX=9606 GN=DIMT1 PE=1 SV=1	Q9UNQ2	DIMT1	35 kDa	TRUE	0,53	0,9	[]	unknown	1	4	2	3	2	2	2	1	2
1180	TRUE	Empty	RRP15-like protein OS=Homo sapiens OX=9606 GN=RRP15 PE=1 SV=2	Q9Y3B9	RRP15	31 kDa		0,58	0,9	[]	unknown	2	1	1	1	0	1	1	4	0
1181	TRUE	Empty	Aminoacyl tRNA synthase complex-interacting multifunctional protein 2 OS=Homo sapiens OX=9606 GN=AIMP2 PE=1 SV=2	Q13155	AIMP2	35 kDa		0,23	1,6	[]	unknown	0	2	2	2	3	3	2	0	3
1182	TRUE	Empty	Syntaxin-binding protein 4 OS=Homo sapiens OX=9606 GN=STXBP4 PE=1 SV=2	Q6ZWJ1	STXBP4	62 kDa		0,17	0,5	[]	unknown	3	1	4	0	1	1	0	2	4
1171.1	TRUE	Empty	Vesicle-fusing ATPase OS=Homo sapiens OX=9606 GN=NSF PE=1 SV=1	I3L0N3 (+1)	NSF	82 kDa	TRUE	0,47	0,7	[]	unknown	1	1	1	1	1	0	1	0	1
1183	TRUE	Empty	Chromatin assembly factor 1 subunit A OS=Homo sapiens OX=9606 GN=CHAF1A PE=1 SV=3	Q13111	CHAF1A	107 kDa		0,041	0,3	[]	unknown	6	2	2	0	2	1	1	3	0
1184	TRUE	Empty	Cullin-2 OS=Homo sapiens OX=9606 GN=CUL2 PE=1 SV=1	A0A0A0MTN0 (+2)	CUL2	89 kDa		0,13	0,4	[]	unknown	2	2	3	0	0	1	0	2	3
1186	TRUE	Empty	Protein TASOR OS=Homo sapiens OX=9606 GN=TASOR PE=1 SV=3	Q9UK61 (+2)	TASOR	189 kDa		0,19	0,5	[]	unknown	4	1	2	0	3	0	0	3	1
886.2	TRUE	Empty	Isoform 4 of Splicing factor U2AF 35 kDa subunit OS=Homo sapiens OX=9606 GN=U2AF1	Q01081-4	U2AF1	20 kDa	TRUE	0,21	1,8	[]	unknown	1	1	1	1	2	1	3	2	2
13.8	TRUE	Empty	Polyadenylate-binding protein 4-like OS=Homo sapiens OX=9606 GN=PABPC4L PE=2 SV=1	P0CB38	PABPC4L	42 kDa	TRUE	0,098	2,3	[]	unknown	0	3	0	3	2	2	3	1	3
1187	TRUE	Empty	Kinesin light chain 2 OS=Homo sapiens OX=9606 GN=KLC2 PE=1 SV=1	Q9H0B6 (+1)	KLC2	69 kDa	TRUE	0,075	2,5	[]	unknown	0	3	0	5	2	4	1	1	2
1188	TRUE	Empty	26S proteasome regulatory subunit 4 OS=Homo sapiens OX=9606 GN=PSMC1 PE=1 SV=1	P62191 (+1)	PSMC1	49 kDa		0,059	3,2	[]	unknown	0	0	2	2	2	1	2	0	6
1189	TRUE	Empty	Methyl-CpG-binding domain protein 3 OS=Homo sapiens OX=9606 GN=MBD3 PE=1 SV=1	O95983 (+1)	MBD3	33 kDa	TRUE	0,32	0,6	[]	unknown	2	3	2	0	2	0	0	3	4
1190	TRUE	Empty	Microtubule-actin cross-linking factor 1, isoforms 1/2/3/5 (Fragment) OS=Homo sapiens OX=9606 GN=MACF1 PE=1 SV=2	A0A0A6YYJ5	MACF1	177 kDa	TRUE	0,027	0,2	[]	unknown	5	2	1	1	0	1	0	1	1
1191	TRUE	Empty	Nicotinamide phosphoribosyltransferase OS=Homo sapiens OX=9606 GN=NAMPT PE=1 SV=1	P43490	NAMPT	56 kDa		0,11	2,8	[]	unknown	0	2	0	3	3	1	2	0	2
1192	TRUE	Empty	Putative oxidoreductase GLYR1 OS=Homo sapiens OX=9606 GN=GLYR1 PE=1 SV=4	Q49A26 (+2)	GLYR1	61 kDa		0,34	0,7	[]	unknown	6	1	1	0	0	0	2	6	3
266.2	TRUE	Empty	Serine/threonine-protein phosphatase 2A 65 kDa regulatory subunit A beta isoform OS=Homo sapiens OX=9606 GN=PPP2R1B PE=1 SV=3	P30154 (+2)	PPP2R1B	66 kDa	TRUE	0,57	1,0	[]	unknown	0	4	0	1	1	1	1	0	4
1194	TRUE	Empty	DNA polymerase OS=Homo sapiens OX=9606 GN=POLD1 PE=1 SV=1	M0R2B7 (+1)	POLD1	126 kDa		0,18	0,4	[]	unknown	0	4	1	2	0	0	0	0	2
1196	TRUE	Empty	Histone-lysine N-methyltransferase 2A OS=Homo sapiens OX=9606 GN=KMT2A PE=1 SV=5	Q03164 (+2)	KMT2A	432 kDa		0,52	0,8	[]	unknown	6	0	0	0	0	0	1	8	1
292.4	TRUE	Empty	Isoform 2 of Tropomyosin beta chain OS=Homo sapiens OX=9606 GN=TPM2	P07951-2 (+1)	TPM2	33 kDa	TRUE	0,058	0,2	[]	unknown	2	3	0	0	0	1	0	1	0
1017.2	TRUE	Empty	Ras-related protein Rab-18 OS=Homo sapiens OX=9606 GN=RAB18 PE=1 SV=1	A0A087X163	RAB18	20 kDa	TRUE	0,55	1,0	[]	unknown	0	3	2	3	2	2	3	0	0
213.2	TRUE	Empty	40S ribosomal protein S2 (Fragment) OS=Homo sapiens OX=9606 GN=RPS2 PE=1 SV=1	H0YE27	RPS2	7 kDa	TRUE	0,11	INF	[]	unknown	0	0	0	0	0	3	2	0	0
292.5	TRUE	Empty	Isoform 8 of Tropomyosin alpha-1 chain OS=Homo sapiens OX=9606 GN=TPM1	P09493-8	TPM1	33 kDa	TRUE	0,056	0,1	[]	unknown	4	0	0	0	0	1	0	0	0
1141.2	TRUE	Empty	Protein kinase C-binding protein 1 OS=Homo sapiens OX=9606 GN=ZMYND8 PE=1 SV=2	A0A087WVZ6 (+2)	ZMYND8	126 kDa	TRUE	0,073	INF	[]	unknown	0	0	0	0	0	0	0	6	0
50.4	TRUE	Empty	RNA-binding motif protein, X-linked-like-3 OS=Homo sapiens OX=9606 GN=RBMXL3 PE=2 SV=2	Q8N7X1	RBMXL3	115 kDa	TRUE	0,29	0,2	[]	unknown	2	0	0	0	0	1	0	0	0
942.2	TRUE	Empty	Ras-related protein Rab-7a (Fragment) OS=Homo sapiens OX=9606 GN=RAB7A PE=1 SV=1	C9J592	RAB7A	17 kDa	TRUE	1,00	INF	[]	unknown	0	0	0	0	0	0	0	0	0
516.2	TRUE	Empty	60S ribosomal protein L10-like OS=Homo sapiens OX=9606 GN=RPL10L PE=1 SV=3	Q96L21	RPL10L	25 kDa	TRUE	1,00	INF	[]	unknown	0	0	0	0	0	0	0	0	0
929.3	TRUE	Empty	Isoform PML-7 of Protein PML OS=Homo sapiens OX=9606 GN=PML	P29590-10	PML	49 kDa	TRUE	1,00	INF	[]	unknown	0	0	0	0	0	0	0	0	0
1197	TRUE	Empty	Mitochondrial import receptor subunit TOM40 homolog OS=Homo sapiens OX=9606 GN=TOMM40 PE=1 SV=1	O96008	TOMM40	38 kDa		0,41	0,8	[]	unknown	3	3	2	2	2	2	2	1	3
1198	TRUE	Empty	U6 snRNA-associated Sm-like protein LSm2 OS=Homo sapiens OX=9606 GN=LSM2 PE=1 SV=1	Q9Y333	LSM2	11 kDa		0,098	2,3	[]	unknown	1	1	1	3	2	2	2	4	1
1200	TRUE	Empty	Nuclear cap-binding protein subunit 3 OS=Homo sapiens OX=9606 GN=NCBP3 PE=1 SV=2	Q53F19	NCBP3	71 kDa		0,39	0,7	[]	unknown	3	3	1	1	1	2	2	3	1
1201	TRUE	Empty	Isoform 12 of Abl interactor 1 OS=Homo sapiens OX=9606 GN=ABI1	Q8IZP0-12	ABI1	54 kDa		0,24	1,5	[]	unknown	1	2	2	3	3	3	2	1	3
1202	TRUE	Empty	60S acidic ribosomal protein P1 OS=Homo sapiens OX=9606 GN=RPLP1 PE=1 SV=1	P05386	RPLP1	12 kDa	TRUE	0,48	1,1	[]	unknown	1	2	2	1	2	2	2	1	3
1203	TRUE	Empty	Histone-arginine methyltransferase CARM1 OS=Homo sapiens OX=9606 GN=CARM1 PE=1 SV=3	Q86X55 (+1)	CARM1	66 kDa		0,48	1,1	[]	unknown	1	2	2	3	3	1	1	1	2
1204	TRUE	Empty	Nucleolar protein 9 (Fragment) OS=Homo sapiens OX=9606 GN=NOP9 PE=1 SV=1	A0A3B3ISH6 (+1)	NOP9	50 kDa		0,32	0,6	[]	unknown	2	3	2	1	3	1	1	2	1
1205	TRUE	Empty	Cytoskeleton-associated protein 2 OS=Homo sapiens OX=9606 GN=CKAP2 PE=1 SV=1	Q8WWK9	CKAP2	77 kDa		0,48	1,1	[]	unknown	3	1	1	2	2	1	2	4	0
1207.1	TRUE	Empty	Hepatocyte growth factor-regulated tyrosine kinase substrate OS=Homo sapiens OX=9606 GN=HGS PE=1 SV=1	O14964 (+1)	HGS	86 kDa	TRUE	0,42	1,3	[]	unknown	2	1	0	2	1	0	1	1	3
1208	TRUE	Empty	HLA class I histocompatibility antigen, A alpha chain OS=Homo sapiens OX=9606 GN=HLA-A PE=1 SV=1	A0A140T913 (+6)	HLA-A	41 kDa	TRUE	0,35	1,3	[]	unknown	1	1	3	2	3	2	3	2	1
1209	TRUE	Empty	WD repeat-containing protein 82 OS=Homo sapiens OX=9606 GN=WDR82 PE=1 SV=1	Q6UXN9	WDR82	35 kDa		0,59	0,9	[]	unknown	2	2	2	1	3	0	1	3	3
1210	TRUE	Empty	U3 small nucleolar RNA-interacting protein 2 OS=Homo sapiens OX=9606 GN=RRP9 PE=1 SV=1	O43818	RRP9	52 kDa		0,49	1,1	[]	unknown	3	1	0	1	2	0	2	2	2
1206.1	TRUE	Empty	Aurora kinase B OS=Homo sapiens OX=9606 GN=AURKB PE=1 SV=3	Q96GD4 (+1)	AURKB	39 kDa	TRUE	0,23	1,6	[]	unknown	2	1	1	2	1	3	3	3	1
1211	TRUE	Empty	Kinesin-like protein KIF2C OS=Homo sapiens OX=9606 GN=KIF2C PE=1 SV=2	Q99661	KIF2C	81 kDa		0,47	1,1	[]	unknown	1	4	1	2	4	3	2	0	2
1212	TRUE	Empty	Tumor susceptibility gene 101 protein OS=Homo sapiens OX=9606 GN=TSG101 PE=1 SV=1	F5H442 (+1)	TSG101	41 kDa		0,41	1,2	[]	unknown	0	3	2	3	1	3	2	2	1
1213	TRUE	Empty	Occludin OS=Homo sapiens OX=9606 GN=OCLN PE=1 SV=1	A0A0G2JMZ8 (+2)	OCLN	59 kDa		0,15	0,5	[]	unknown	3	4	2	0	2	2	2	1	2
1214	TRUE	Empty	Putative transferase CAF17, mitochondrial OS=Homo sapiens OX=9606 GN=IBA57 PE=1 SV=1	Q5T440	IBA57	38 kDa		0,18	1,7	[]	unknown	0	2	2	2	2	2	3	1	4
1215	TRUE	Empty	RING-type E3 ubiquitin-protein ligase PPIL2 OS=Homo sapiens OX=9606 GN=PPIL2 PE=1 SV=1	Q13356	PPIL2	59 kDa		0,39	0,7	[]	unknown	4	2	1	0	1	1	2	5	1
1216	TRUE	Empty	Unhealthy ribosome biogenesis protein 2 homolog OS=Homo sapiens OX=9606 GN=URB2 PE=1 SV=2	Q14146	URB2	171 kDa		0,34	1,4	[]	unknown	2	2	0	1	1	1	2	3	3
1217	TRUE	Empty	Jupiter microtubule-associated homolog 2 OS=Homo sapiens OX=9606 GN=JPT2 PE=1 SV=2	A6NGP5 (+2)	JPT2	19 kDa		0,59	0,9	[]	unknown	1	3	2	3	2	2	3	1	0
1172.1	TRUE	Empty	E3 ubiquitin-protein ligase RING2 OS=Homo sapiens OX=9606 GN=RNF2 PE=1 SV=1	Q99496	RNF2	38 kDa	TRUE	0,53	0,9	[]	unknown	4	1	2	1	2	0	2	6	1
1219	TRUE	Empty	Phosphatidylinositol 4-phosphate 3-kinase C2 domain-containing subunit alpha OS=Homo sapiens OX=9606 GN=PIK3C2A PE=1 SV=2	O00443	PIK3C2A	191 kDa		0,52	0,8	[]	unknown	4	2	0	1	1	5	1	0	2
1220	TRUE	Empty	AT-rich interactive domain-containing protein 2 OS=Homo sapiens OX=9606 GN=ARID2 PE=1 SV=2	Q68CP9 (+1)	ARID2	197 kDa		0,17	2,0	[]	unknown	1	1	1	0	1	0	1	7	3
1221.1	TRUE	Empty	39S ribosomal protein L37, mitochondrial OS=Homo sapiens OX=9606 GN=MRPL37 PE=1 SV=2	Q9BZE1	MRPL37	48 kDa	TRUE	0,35	1,3	[]	unknown	0	2	3	2	4	2	2	0	3
1218.1	TRUE	Empty	Protein regulator of cytokinesis 1 OS=Homo sapiens OX=9606 GN=PRC1 PE=1 SV=2	O43663 (+1)	PRC1	72 kDa	TRUE	0,088	0,4	[]	unknown	4	2	1	0	1	0	0	4	0
1223	TRUE	Empty	Amidophosphoribosyltransferase OS=Homo sapiens OX=9606 GN=PPAT PE=1 SV=1	Q06203	PPAT	57 kDa		0,41	1,2	[]	unknown	0	3	1	4	2	1	2	0	1
1224	TRUE	Empty	Magnesium transporter protein 1 OS=Homo sapiens OX=9606 GN=MAGT1 PE=1 SV=1	A0A087WU53 (+1)	MAGT1	42 kDa		0,55	1,0	[]	unknown	0	1	4	2	3	2	2	0	1
1226	TRUE	Empty	E3 ubiquitin-protein ligase XIAP OS=Homo sapiens OX=9606 GN=XIAP PE=1 SV=2	P98170	XIAP	57 kDa		0,47	1,1	[]	unknown	0	5	1	2	3	2	4	0	2
1227	TRUE	Empty	2',3'-cyclic-nucleotide 3'-phosphodiesterase OS=Homo sapiens OX=9606 GN=CNP PE=1 SV=2	P09543 (+1)	CNP	48 kDa		0,59	0,9	[]	unknown	1	3	1	2	0	3	2	0	2
1228	TRUE	Empty	Glycerol-3-phosphate dehydrogenase, mitochondrial OS=Homo sapiens OX=9606 GN=GPD2 PE=1 SV=3	P43304	GPD2	81 kDa	TRUE	0,22	0,6	[]	unknown	1	4	3	0	1	2	2	0	4
1229	TRUE	Empty	Chromobox protein homolog 2 OS=Homo sapiens OX=9606 GN=CBX2 PE=1 SV=2	Q14781	CBX2	56 kDa		0,088	0,4	[]	unknown	2	4	1	0	1	0	1	2	1
1129.1	TRUE	Empty	Isoform 12 of Titin OS=Homo sapiens OX=9606 GN=TTN	Q8WZ42-12-DECOY		?	TRUE	0,65	INF	[]	unknown	0	0	0	0	0	1	0	0	0
1230	TRUE	Empty	Cleavage and polyadenylation specificity factor subunit 2 OS=Homo sapiens OX=9606 GN=CPSF2 PE=1 SV=2	Q9P2I0	CPSF2	88 kDa		0,026	0,3	[]	unknown	3	4	2	0	1	0	1	2	1
1231	TRUE	Empty	Serine/threonine-protein phosphatase 6 regulatory subunit 1 OS=Homo sapiens OX=9606 GN=PPP6R1 PE=1 SV=5	Q9UPN7	PPP6R1	97 kDa		0,13	2,2	[]	unknown	0	3	0	1	3	2	3	3	1
1232	TRUE	Empty	DNA-directed RNA polymerase III subunit RPC2 OS=Homo sapiens OX=9606 GN=POLR3B PE=1 SV=2	Q9NW08	POLR3B	128 kDa		0,15	0,4	[]	unknown	1	3	2	2	2	0	0	0	1
1222.1	TRUE	Empty	Neutral alpha-glucosidase AB OS=Homo sapiens OX=9606 GN=GANAB PE=1 SV=3	Q14697	GANAB	107 kDa	TRUE	0,48	1,1	[]	unknown	0	2	3	1	1	2	4	0	3
1233	TRUE	Empty	Glycylpeptide N-tetradecanoyltransferase 1 OS=Homo sapiens OX=9606 GN=NMT1 PE=1 SV=2	P30419	NMT1	57 kDa		0,41	1,2	[]	unknown	1	4	0	4	2	2	0	4	0
1234	TRUE	Empty	Band 4.1-like protein 5 OS=Homo sapiens OX=9606 GN=EPB41L5 PE=1 SV=3	Q9HCM4 (+1)	EPB41L5	82 kDa	TRUE	0,024	0,3	[]	unknown	7	2	1	0	1	1	0	0	4
1185.1	TRUE	Empty	Importin-4 OS=Homo sapiens OX=9606 GN=IPO4 PE=1 SV=2	Q8TEX9	IPO4	119 kDa	TRUE	0,34	1,4	[]	unknown	0	3	1	3	1	2	2	0	3
659.2	TRUE	Empty	Beta-centractin OS=Homo sapiens OX=9606 GN=ACTR1B PE=1 SV=1	P42025	ACTR1B	42 kDa	TRUE	0,55	1,0	[]	unknown	1	1	3	3	1	1	1	0	4
1225.1	TRUE	Empty	TBC1 domain family member 4 OS=Homo sapiens OX=9606 GN=TBC1D4 PE=1 SV=2	O60343	TBC1D4	147 kDa	TRUE	0,043	3,5	[]	unknown	0	1	1	2	2	2	2	0	6
1235.1	TRUE	Empty	Erbin OS=Homo sapiens OX=9606 GN=ERBIN PE=1 SV=2	Q96RT1 (+6)	ERBIN	158 kDa	TRUE	0,013	0,2	[]	unknown	4	4	2	0	2	0	0	0	3
1030.2	TRUE	Empty	Protein Wiz OS=Homo sapiens OX=9606 GN=WIZ PE=1 SV=2	O95785	WIZ	179 kDa	TRUE	0,59	0,9	[]	unknown	0	3	3	1	2	1	0	4	3
1225.2	TRUE	Empty	Isoform 3 of TBC1 domain family member 4 OS=Homo sapiens OX=9606 GN=TBC1D4	O60343-3	TBC1D4	146 kDa	TRUE	0,043	3,5	[]	unknown	0	1	1	2	2	2	2	0	6
1236	TRUE	Empty	RNA-binding protein 12B OS=Homo sapiens OX=9606 GN=RBM12B PE=1 SV=2	Q8IXT5	RBM12B	118 kDa		0,52	0,8	[]	unknown	5	1	0	0	0	0	0	9	1
1171.2	TRUE	Empty	Isoform 2 of Vesicle-fusing ATPase OS=Homo sapiens OX=9606 GN=NSF	P46459-2	NSF	72 kDa	TRUE	0,36	0,5	[]	unknown	1	1	1	1	0	0	1	0	1
715.3	TRUE	Empty	CCR4-NOT transcription complex subunit 3 (Fragment) OS=Homo sapiens OX=9606 GN=CNOT3 PE=1 SV=1	H0Y5X7	CNOT3	31 kDa	TRUE	0,27	INF	[]	unknown	0	0	0	0	0	3	0	0	0
888.2	TRUE	Empty	Eukaryotic translation initiation factor 6 (Fragment) OS=Homo sapiens OX=9606 GN=EIF6 PE=1 SV=1	B7ZBH1	EIF6	12 kDa	TRUE	1,00	INF	[]	unknown	0	0	0	0	0	0	0	0	0
979.2	TRUE	Empty	26S proteasome regulatory subunit 10B (Fragment) OS=Homo sapiens OX=9606 GN=PSMC6 PE=1 SV=1	H0YJC0	PSMC6	30 kDa	TRUE	1,00	INF	[]	unknown	0	0	0	0	0	0	0	0	0
403.2	TRUE	Empty	A-kinase anchor protein 1, mitochondrial (Fragment) OS=Homo sapiens OX=9606 GN=AKAP1 PE=1 SV=1	I3L364	AKAP1	10 kDa	TRUE	1,00	INF	[]	unknown	0	0	0	0	0	0	0	0	0
1237	TRUE	Empty	DAZ-associated protein 1 OS=Homo sapiens OX=9606 GN=DAZAP1 PE=1 SV=2	K7EK33 (+4)	DAZAP1	43 kDa		0,54	1,0	[]	unknown	1	3	2	2	3	2	2	2	1
1238.1	TRUE	Empty	Exosome complex component RRP43 OS=Homo sapiens OX=9606 GN=EXOSC8 PE=1 SV=1	Q96B26	EXOSC8	30 kDa	TRUE	0,52	0,8	[]	unknown	3	2	1	1	2	1	1	2	3
1199.1	TRUE	Empty	mRNA-decapping enzyme 1A OS=Homo sapiens OX=9606 GN=DCP1A PE=1 SV=3	Q9NPI6 (+1)	DCP1A	63 kDa	TRUE	0,59	0,9	[]	unknown	3	1	2	2	1	2	1	2	3
1240	TRUE	Empty	Translocation protein SEC63 homolog OS=Homo sapiens OX=9606 GN=SEC63 PE=1 SV=2	Q9UGP8	SEC63	88 kDa		0,34	1,4	[]	unknown	1	2	1	1	1	3	2	1	3
1241	TRUE	Empty	U3 small nucleolar ribonucleoprotein protein IMP3 OS=Homo sapiens OX=9606 GN=IMP3 PE=1 SV=1	Q9NV31	IMP3	22 kDa		0,28	0,6	[]	unknown	3	3	2	1	2	1	3	2	1
1242	TRUE	Empty	Proliferating cell nuclear antigen OS=Homo sapiens OX=9606 GN=PCNA PE=1 SV=1	P12004	PCNA	29 kDa		0,48	1,1	[]	unknown	2	1	2	2	1	2	1	3	2
1239.1	TRUE	Empty	Brain-specific angiogenesis inhibitor 1-associated protein 2 OS=Homo sapiens OX=9606 GN=BAIAP2 PE=1 SV=1	Q9UQB8 (+5)	BAIAP2	61 kDa	TRUE	0,15	0,5	[]	unknown	2	5	2	2	1	3	1	1	1
1244	TRUE	Empty	60S ribosomal protein L37a OS=Homo sapiens OX=9606 GN=RPL37A PE=1 SV=1	C9J4Z3 (+1)	RPL37A	8 kDa	TRUE	0,34	0,7	[]	unknown	2	3	3	1	1	2	2	3	2
1245.1	TRUE	Empty	Nuclear autoantigenic sperm protein OS=Homo sapiens OX=9606 GN=NASP PE=1 SV=2	P49321 (+1)	NASP	85 kDa	TRUE	0,37	0,7	[]	unknown	2	3	1	2	1	2	1	1	1
1246.1	TRUE	Empty	Cohesin subunit SA-2 OS=Homo sapiens OX=9606 GN=STAG2 PE=1 SV=3	Q8N3U4 (+1)	STAG2	141 kDa	TRUE	0,57	1,0	[]	unknown	1	1	2	1	1	1	0	2	3
1247	TRUE	Empty	Protein BUD31 homolog OS=Homo sapiens OX=9606 GN=BUD31 PE=1 SV=2	P41223 (+1)	BUD31	17 kDa		0,59	0,9	[]	unknown	2	2	2	0	3	0	1	4	3
1248	TRUE	Empty	Regulation of nuclear pre-mRNA domain-containing protein 1B OS=Homo sapiens OX=9606 GN=RPRD1B PE=1 SV=1	Q9NQG5	RPRD1B	37 kDa		0,22	0,6	[]	unknown	3	3	2	1	2	1	0	2	3
1250	TRUE	Empty	Sideroflexin-1 OS=Homo sapiens OX=9606 GN=SFXN1 PE=1 SV=4	Q9H9B4	SFXN1	36 kDa		0,34	1,4	[]	unknown	0	2	2	1	1	2	2	0	5
1251	TRUE	Empty	Protein arginine N-methyltransferase 3 OS=Homo sapiens OX=9606 GN=PRMT3 PE=1 SV=4	O60678	PRMT3	60 kDa		0,098	2,3	[]	unknown	0	2	1	5	2	2	2	1	2
1252	TRUE	Empty	Regulation of nuclear pre-mRNA domain-containing protein 1A OS=Homo sapiens OX=9606 GN=RPRD1A PE=1 SV=1	Q96P16	RPRD1A	36 kDa		0,41	1,2	[]	unknown	1	3	0	1	2	2	3	1	1
1253	TRUE	Empty	Calcium-binding mitochondrial carrier protein Aralar1 OS=Homo sapiens OX=9606 GN=SLC25A12 PE=1 SV=2	O75746 (+1)	SLC25A12	75 kDa	TRUE	0,17	2,0	[]	unknown	0	2	1	2	2	2	3	1	2
1254	TRUE	Empty	Coiled-coil domain-containing protein 137 OS=Homo sapiens OX=9606 GN=CCDC137 PE=1 SV=1	Q6PK04	CCDC137	33 kDa		0,25	0,6	[]	unknown	3	3	1	0	1	1	1	4	1
1255	TRUE	Empty	Ribonuclease inhibitor OS=Homo sapiens OX=9606 GN=RNH1 PE=1 SV=2	P13489	RNH1	50 kDa		0,14	1,9	[]	unknown	0	3	1	2	3	3	3	3	1
1256	TRUE	Empty	Clathrin interactor 1 OS=Homo sapiens OX=9606 GN=CLINT1 PE=1 SV=1	Q14677 (+1)	CLINT1	68 kDa		0,17	2,0	[]	unknown	2	0	1	2	3	3	0	1	3
1257	TRUE	Empty	Isoform 2 of Protein SET OS=Homo sapiens OX=9606 GN=SET	Q01105-2	SET	32 kDa		0,46	0,8	[]	unknown	0	4	3	2	2	2	3	1	1
1258	TRUE	Empty	Nucleoporin NUP35 OS=Homo sapiens OX=9606 GN=NUP35 PE=1 SV=1	Q8NFH5 (+1)	NUP35	35 kDa		0,29	1,4	[]	unknown	3	2	0	3	1	2	4	3	1
1259	TRUE	Empty	Leucine-rich repeat and calponin homology domain-containing protein 2 OS=Homo sapiens OX=9606 GN=LRCH2 PE=2 SV=2	Q5VUJ6 (+1)	LRCH2	85 kDa	TRUE	0,10	0,4	[]	unknown	6	1	2	2	2	0	0	1	3
1260	TRUE	Empty	CDKN2A-interacting protein OS=Homo sapiens OX=9606 GN=CDKN2AIP PE=1 SV=3	Q9NXV6	CDKN2AIP	61 kDa		0,013	0,3	[]	unknown	2	2	7	2	1	0	0	2	1
153.7	TRUE	Empty	Isoform 2 of Cyclin-dependent kinase 13 OS=Homo sapiens OX=9606 GN=CDK13	Q14004-2	CDK13	158 kDa	TRUE	0,29	0,6	[]	unknown	2	3	1	0	0	1	2	2	2
1262.1	TRUE	Empty	Torsin-1A-interacting protein 1 OS=Homo sapiens OX=9606 GN=TOR1AIP1 PE=1 SV=1	J3KN66 (+1)	TOR1AIP1	68 kDa	TRUE	0,57	1,0	[]	unknown	0	2	2	1	2	0	1	1	3
1263	TRUE	Empty	Glutaredoxin-3 OS=Homo sapiens OX=9606 GN=GLRX3 PE=1 SV=2	O76003	GLRX3	37 kDa		0,57	1,0	[]	unknown	0	2	2	1	4	1	1	0	1
1264	TRUE	Empty	Rho GTPase-activating protein 21 OS=Homo sapiens OX=9606 GN=ARHGAP21 PE=1 SV=2	Q5T5U3	ARHGAP21	217 kDa		0,048	0,3	[]	unknown	2	2	4	1	1	1	0	0	2
1265	TRUE	Empty	Ataxin-10 OS=Homo sapiens OX=9606 GN=ATXN10 PE=1 SV=1	Q9UBB4 (+1)	ATXN10	53 kDa		0,26	2,0	[]	unknown	0	1	1	2	3	1	1	0	1
1266.1	TRUE	Empty	Protein transport protein Sec61 subunit alpha isoform 1 OS=Homo sapiens OX=9606 GN=SEC61A1 PE=1 SV=1	B4DR61 (+1)	SEC61A1	53 kDa	TRUE	0,28	1,5	[]	unknown	1	2	1	4	1	4	3	0	0
1261.1	TRUE	Empty	Ribosome biogenesis protein NOP53 OS=Homo sapiens OX=9606 GN=NOP53 PE=1 SV=2	Q9NZM5	NOP53	54 kDa	TRUE	0,49	1,1	[]	unknown	2	1	1	0	2	2	1	4	0
1249.1	TRUE	Empty	Coatomer protein complex, subunit epsilon, isoform CRA_g OS=Homo sapiens OX=9606 GN=COPE PE=1 SV=1	M0QXB4	COPE	37 kDa	TRUE	0,59	0,9	[]	unknown	1	4	1	3	1	2	1	0	4
1269	TRUE	Empty	HIV Tat-specific factor 1 OS=Homo sapiens OX=9606 GN=HTATSF1 PE=1 SV=1	O43719	HTATSF1	86 kDa		0,45	0,8	[]	unknown	0	5	1	2	1	2	0	0	4
1270	TRUE	Empty	Trinucleotide repeat-containing gene 6A protein OS=Homo sapiens OX=9606 GN=TNRC6A PE=1 SV=2	Q8NDV7 (+2)	TNRC6A	210 kDa	TRUE	0,27	1,7	[]	unknown	0	0	3	1	2	4	1	0	2
1271	TRUE	Empty	Armadillo repeat-containing protein 8 OS=Homo sapiens OX=9606 GN=ARMC8 PE=1 SV=2	Q8IUR7 (+1)	ARMC8	76 kDa		0,048	0,3	[]	unknown	0	6	2	1	1	1	0	0	2
1272	TRUE	Empty	Importin-9 OS=Homo sapiens OX=9606 GN=IPO9 PE=1 SV=3	Q96P70	IPO9	116 kDa		0,59	0,9	[]	unknown	0	3	2	2	1	0	0	1	5
526.3	TRUE	Empty	39S ribosomal protein L12, mitochondrial OS=Homo sapiens OX=9606 GN=MRPL12 PE=1 SV=2	P52815	MRPL12	21 kDa	TRUE	0,45	0,8	[]	unknown	0	3	3	1	1	3	1	0	3
1273	TRUE	Empty	Annexin A11 OS=Homo sapiens OX=9606 GN=ANXA11 PE=1 SV=1	P50995 (+1)	ANXA11	54 kDa		0,41	1,2	[]	unknown	0	5	0	3	4	3	1	1	0
1274	TRUE	Empty	Protein diaphanous homolog 1 OS=Homo sapiens OX=9606 GN=DIAPH1 PE=1 SV=1	A0A0G2JH68 (+5)	DIAPH1	141 kDa		0,41	1,2	[]	unknown	0	4	0	3	3	2	0	0	2
1275	TRUE	Empty	Succinate dehydrogenase [ubiquinone] flavoprotein subunit, mitochondrial OS=Homo sapiens OX=9606 GN=SDHA PE=1 SV=2	P31040	SDHA	73 kDa		0,27	1,7	[]	unknown	0	3	0	0	1	3	4	0	2
1268.1	TRUE	Empty	Nesprin-1 OS=Homo sapiens OX=9606 GN=SYNE1 PE=1 SV=2	E7ENN3	SYNE1	965 kDa	TRUE	0,58	0,8	[]	unknown	1	1	0	1	0	0	0	1	1
1193.1	TRUE	Empty	WD repeat-containing protein 46 OS=Homo sapiens OX=9606 GN=WDR46 PE=1 SV=3	O15213	WDR46	68 kDa	TRUE	0,32	0,6	[]	unknown	5	1	1	1	0	0	1	7	0
1129.2	TRUE	Empty	Isoform 9 of Titin OS=Homo sapiens OX=9606 GN=TTN	Q8WZ42-9-DECOY		?	TRUE	0,65	INF	[]	unknown	0	0	0	0	0	1	0	0	0
1276	TRUE	Empty	Xenotropic and polytropic retrovirus receptor 1 OS=Homo sapiens OX=9606 GN=XPR1 PE=1 SV=1	Q9UBH6	XPR1	82 kDa		0,13	0,4	[]	unknown	2	4	1	0	0	0	0	1	5
1129.3	TRUE	Empty	Isoform 13 of Titin OS=Homo sapiens OX=9606 GN=TTN	Q8WZ42-13-DECOY		?	TRUE	0,65	INF	[]	unknown	0	0	0	0	0	1	0	0	0
640.3	TRUE	Empty	Ras-related protein Rab-5A OS=Homo sapiens OX=9606 GN=RAB5A PE=1 SV=2	P20339 (+1)	RAB5A	24 kDa	TRUE	0,40	0,6	[]	unknown	1	2	1	1	1	1	1	1	0
843.2	TRUE	Empty	Putative RNA-binding protein Luc7-like 1 OS=Homo sapiens OX=9606 GN=LUC7L PE=1 SV=1	Q9NQ29	LUC7L	44 kDa	TRUE	0,12	4,0	[]	unknown	0	1	0	1	2	2	3	0	0
1218.2	TRUE	Empty	Isoform 3 of Protein regulator of cytokinesis 1 OS=Homo sapiens OX=9606 GN=PRC1	O43663-3	PRC1	61 kDa	TRUE	0,20	0,4	[]	unknown	4	0	0	0	0	0	0	3	0
921.2	TRUE	Empty	Receptor-type tyrosine-protein phosphatase F (Fragment) OS=Homo sapiens OX=9606 GN=PTPRF PE=1 SV=1	H0Y4H1	PTPRF	146 kDa	TRUE	1,00	INF	[]	unknown	0	0	0	0	0	0	0	0	0
1278	TRUE	Empty	Cytochrome c oxidase subunit 2 OS=Homo sapiens OX=9606 GN=MT-CO2 PE=1 SV=1	P00403	MT-CO2	26 kDa		0,49	0,8	[]	unknown	1	1	2	1	1	1	1	1	1
1279	TRUE	Empty	CD2-associated protein OS=Homo sapiens OX=9606 GN=CD2AP PE=1 SV=1	Q9Y5K6	CD2AP	71 kDa		0,28	1,5	[]	unknown	1	2	1	2	2	2	1	2	3
1280	TRUE	Empty	60S ribosomal protein L32 (Fragment) OS=Homo sapiens OX=9606 GN=RPL32 PE=1 SV=1	D3YTB1 (+2)	RPL32	16 kDa		0,17	2,0	[]	unknown	1	1	1	2	2	2	2	2	2
1281	TRUE	Empty	Protein kinase C iota type OS=Homo sapiens OX=9606 GN=PRKCI PE=1 SV=2	P41743	PRKCI	68 kDa		0,17	0,5	[]	unknown	3	2	3	1	1	1	1	2	2
1282	TRUE	Empty	RNA polymerase II-associated factor 1 homolog OS=Homo sapiens OX=9606 GN=PAF1 PE=1 SV=2	Q8N7H5	PAF1	60 kDa		0,46	0,8	[]	unknown	2	2	3	2	2	1	1	4	1
1283	TRUE	Empty	Zinc finger CCHC domain-containing protein 8 OS=Homo sapiens OX=9606 GN=ZCCHC8 PE=1 SV=2	Q6NZY4	ZCCHC8	79 kDa		0,57	1,0	[]	unknown	1	1	2	2	0	1	1	1	3
1284	TRUE	Empty	Chromosome 17 open reading frame 49 OS=Homo sapiens OX=9606 GN=C17orf49 PE=1 SV=1	F8W038 (+2)	C17orf49	16 kDa		0,39	0,7	[]	unknown	3	2	2	2	0	2	2	2	2
1285	TRUE	Empty	Ribosomal RNA-processing protein 7 homolog A OS=Homo sapiens OX=9606 GN=RRP7A PE=1 SV=2	Q9Y3A4	RRP7A	32 kDa		0,55	1,0	[]	unknown	3	2	0	1	1	1	3	3	1
1286	TRUE	Empty	Protein LSM14 homolog A OS=Homo sapiens OX=9606 GN=LSM14A PE=1 SV=3	Q8ND56 (+2)	LSM14A	51 kDa		0,41	1,2	[]	unknown	1	2	1	2	2	3	1	0	2
1287	TRUE	Empty	Proline-rich protein 12 OS=Homo sapiens OX=9606 GN=PRR12 PE=1 SV=3	Q9ULL5 (+1)	PRR12	211 kDa		0,55	1,0	[]	unknown	1	1	3	1	1	2	2	0	4
1288	TRUE	Empty	Isoform 2 of 5'-3' exoribonuclease 1 OS=Homo sapiens OX=9606 GN=XRN1	Q8IZH2-2	XRN1	193 kDa		0,25	0,6	[]	unknown	1	2	4	0	3	2	2	0	1
1289	TRUE	Empty	Serine palmitoyltransferase 1 OS=Homo sapiens OX=9606 GN=SPTLC1 PE=1 SV=1	O15269	SPTLC1	53 kDa		0,34	1,5	[]	unknown	0	1	2	1	1	1	2	1	3
1290	TRUE	Empty	RNA-binding protein NOB1 OS=Homo sapiens OX=9606 GN=NOB1 PE=1 SV=1	Q9ULX3	NOB1	47 kDa		0,46	0,8	[]	unknown	0	4	3	2	3	2	1	1	2
1291	TRUE	Empty	Inactive serine/threonine-protein kinase VRK3 OS=Homo sapiens OX=9606 GN=VRK3 PE=1 SV=2	Q8IV63 (+1)	VRK3	53 kDa		0,40	0,6	[]	unknown	1	2	1	0	2	1	1	1	0
1292	TRUE	Empty	Hsp90 co-chaperone Cdc37 OS=Homo sapiens OX=9606 GN=CDC37 PE=1 SV=1	Q16543	CDC37	44 kDa		0,19	0,5	[]	unknown	1	4	2	2	1	2	1	0	1
1293	TRUE	Empty	Pogo transposable element with ZNF domain OS=Homo sapiens OX=9606 GN=POGZ PE=1 SV=2	Q7Z3K3 (+5)	POGZ	155 kDa		0,32	0,6	[]	unknown	4	2	1	1	1	1	0	5	1
1294	TRUE	Empty	Phosphoribosylformylglycinamidine synthase OS=Homo sapiens OX=9606 GN=PFAS PE=1 SV=4	O15067	PFAS	145 kDa		0,51	0,8	[]	unknown	1	2	2	1	3	2	0	0	2
1296	TRUE	Empty	ADP-ribosylation factor GTPase-activating protein 1 OS=Homo sapiens OX=9606 GN=ARFGAP1 PE=1 SV=2	Q8N6T3	ARFGAP1	45 kDa		0,49	1,1	[]	unknown	0	3	1	2	2	2	2	0	1
1297	TRUE	Empty	Signal recognition particle 14 kDa protein OS=Homo sapiens OX=9606 GN=SRP14 PE=1 SV=2	P37108	SRP14	15 kDa		0,13	2,2	[]	unknown	0	2	1	3	0	4	3	1	2
1298	TRUE	Empty	Serine/threonine-protein kinase mTOR OS=Homo sapiens OX=9606 GN=MTOR PE=1 SV=1	P42345	MTOR	289 kDa		0,57	1,0	[]	unknown	0	2	2	2	1	0	1	0	4
1243.1	TRUE	Empty	Small ubiquitin-related modifier 2 OS=Homo sapiens OX=9606 GN=SUMO2 PE=1 SV=3	P61956 (+1)	SUMO2	11 kDa	TRUE	0,23	1,6	[]	unknown	2	1	1	2	2	2	2	3	2
1299.1	TRUE	Empty	Protein disulfide-isomerase OS=Homo sapiens OX=9606 GN=P4HB PE=1 SV=3	P07237	P4HB	57 kDa	TRUE	0,043	3,5	[]	unknown	1	1	0	3	0	3	3	1	4
1300	TRUE	Empty	Nibrin OS=Homo sapiens OX=9606 GN=NBN PE=1 SV=1	O60934	NBN	85 kDa		0,34	0,6	[]	unknown	1	1	3	1	0	2	0	3	0
1301	TRUE	Empty	Cancer-related nucleoside-triphosphatase OS=Homo sapiens OX=9606 GN=NTPCR PE=1 SV=1	Q5TDF0 (+1)	NTPCR	25 kDa		0,35	1,3	[]	unknown	2	3	0	2	4	2	2	3	0
1302	TRUE	Empty	DDB1- and CUL4-associated factor 13 OS=Homo sapiens OX=9606 GN=DCAF13 PE=1 SV=1	A0A087WT20 (+1)	DCAF13	68 kDa		0,37	0,7	[]	unknown	3	2	1	0	2	0	2	4	0
1303	TRUE	Empty	Serine/threonine-protein phosphatase 6 catalytic subunit OS=Homo sapiens OX=9606 GN=PPP6C PE=1 SV=1	O00743 (+1)	PPP6C	35 kDa		0,59	0,9	[]	unknown	0	4	1	2	2	2	2	0	1
1304	TRUE	Empty	Mitotic checkpoint serine/threonine-protein kinase BUB1 beta OS=Homo sapiens OX=9606 GN=BUB1B PE=1 SV=3	O60566 (+1)	BUB1B	120 kDa		0,42	1,3	[]	unknown	0	2	1	3	1	1	2	0	1
1305	TRUE	Empty	Uveal autoantigen with coiled-coil domains and ankyrin repeats OS=Homo sapiens OX=9606 GN=UACA PE=1 SV=1	H0YNH8 (+1)	UACA	161 kDa		0,013	0,2	[]	unknown	5	2	1	1	1	1	0	0	0
1306	TRUE	Empty	Heat shock 70 kDa protein 4 OS=Homo sapiens OX=9606 GN=HSPA4 PE=1 SV=4	P34932	HSPA4	94 kDa	TRUE	0,55	1,0	[]	unknown	0	4	1	2	1	1	0	1	5
1307	TRUE	Empty	Zinc finger FYVE domain-containing protein 16 OS=Homo sapiens OX=9606 GN=ZFYVE16 PE=1 SV=3	Q7Z3T8	ZFYVE16	169 kDa		0,34	1,5	[]	unknown	0	1	2	2	3	1	1	0	2
1308	TRUE	Empty	Transforming acidic coiled-coil-containing protein 3 OS=Homo sapiens OX=9606 GN=TACC3 PE=1 SV=1	A0A494BZT8 (+1)	TACC3	90 kDa		0,19	2,2	[]	unknown	0	2	0	3	2	1	1	0	2
1309	TRUE	Empty	Protein LTV1 homolog OS=Homo sapiens OX=9606 GN=LTV1 PE=1 SV=1	Q96GA3	LTV1	55 kDa		0,17	2,0	[]	unknown	0	2	1	2	4	2	1	0	3
1310.1	TRUE	Empty	ATP-dependent RNA helicase DHX33 OS=Homo sapiens OX=9606 GN=DHX33 PE=1 SV=2	Q9H6R0	DHX33	79 kDa	TRUE	0,49	1,1	[]	unknown	2	2	0	1	2	0	1	4	1
1311	TRUE	Empty	Isoform 2 of SRSF protein kinase 2 OS=Homo sapiens OX=9606 GN=SRPK2	P78362-2	SRPK2	79 kDa	TRUE	0,53	1,2	[]	unknown	1	1	0	2	0	1	1	1	0
1313	TRUE	Empty	Glucose-6-phosphate 1-dehydrogenase OS=Homo sapiens OX=9606 GN=G6PD PE=1 SV=4	P11413 (+2)	G6PD	59 kDa		0,21	1,8	[]	unknown	0	2	1	0	2	4	1	0	4
1312.1	TRUE	Empty	Annexin A6 OS=Homo sapiens OX=9606 GN=ANXA6 PE=1 SV=3	P08133 (+1)	ANXA6	76 kDa	TRUE	0,33	1,7	[]	unknown	0	2	0	1	1	1	0	0	4
1314	TRUE	Empty	Nucleoporin NDC1 OS=Homo sapiens OX=9606 GN=NDC1 PE=1 SV=2	Q9BTX1 (+3)	NDC1	76 kDa		0,58	0,9	[]	unknown	3	1	0	0	0	0	2	2	3
1315	TRUE	Empty	Neuroguidin OS=Homo sapiens OX=9606 GN=NGDN PE=1 SV=1	Q8NEJ9 (+1)	NGDN	36 kDa		0,59	0,9	[]	unknown	2	2	1	0	0	2	2	5	0
740.2	TRUE	Empty	Casein kinase I isoform delta OS=Homo sapiens OX=9606 GN=CSNK1D PE=1 SV=2	H7BYT1 (+2)	CSNK1D	49 kDa	TRUE	0,29	0,6	[]	unknown	2	2	2	1	2	2	1	0	1
1316	TRUE	Empty	Rab11 family-interacting protein 1 OS=Homo sapiens OX=9606 GN=RAB11FIP1 PE=1 SV=3	Q6WKZ4	RAB11FIP1	137 kDa	TRUE	0,43	0,7	[]	unknown	0	4	1	2	1	0	0	0	4
947.2	TRUE	Empty	Cleavage stimulation factor subunit 2 tau variant OS=Homo sapiens OX=9606 GN=CSTF2T PE=1 SV=1	Q9H0L4	CSTF2T	64 kDa	TRUE	0,45	0,8	[]	unknown	2	2	2	3	2	0	2	0	2
1317	TRUE	Empty	Inositol 1,4,5-trisphosphate receptor type 2 OS=Homo sapiens OX=9606 GN=ITPR2 PE=1 SV=2	Q14571	ITPR2	308 kDa	TRUE	0,15	0,4	[]	unknown	2	2	2	0	0	0	0	1	4
1318	TRUE	Empty	Sperm-associated antigen 5 OS=Homo sapiens OX=9606 GN=SPAG5 PE=1 SV=2	Q96R06	SPAG5	134 kDa		0,11	2,8	[]	unknown	0	2	0	2	2	3	0	0	4
1319	TRUE	Empty	Rho-associated protein kinase 2 OS=Homo sapiens OX=9606 GN=ROCK2 PE=1 SV=4	O75116	ROCK2	161 kDa	TRUE	0,17	2,0	[]	unknown	0	3	0	4	1	2	0	0	5
1320	TRUE	Empty	Multiple PDZ domain protein OS=Homo sapiens OX=9606 GN=MPDZ PE=1 SV=1	F5H1U9 (+4)	MPDZ	223 kDa	TRUE	< 0,00010	0,07	control high, sample low	unknown	10	1	3	0	1	0	0	0	1
1277.1	TRUE	Empty	Phosphatidylinositol 3-kinase regulatory subunit alpha OS=Homo sapiens OX=9606 GN=PIK3R1 PE=1 SV=2	P27986 (+1)	PIK3R1	84 kDa	TRUE	0,079	0,4	[]	unknown	3	1	4	0	1	0	0	0	5
1321	TRUE	Empty	Centrosomal protein of 131 kDa OS=Homo sapiens OX=9606 GN=CEP131 PE=1 SV=3	Q9UPN4 (+1)	CEP131	122 kDa		< 0,00010	0,04	control high, sample low	unknown	10	1	2	0	0	0	0	1	0
1322	TRUE	Empty	RNA exonuclease 4 OS=Homo sapiens OX=9606 GN=REXO4 PE=1 SV=2	Q9GZR2	REXO4	47 kDa		0,59	0,9	[]	unknown	5	0	0	0	0	0	1	6	2
470.3	TRUE	Empty	Isoform sGi2 of Guanine nucleotide-binding protein G(i) subunit alpha-2 OS=Homo sapiens OX=9606 GN=GNAI2	P04899-4	GNAI2	42 kDa	TRUE	0,25	0,6	[]	unknown	2	3	2	2	0	3	0	2	1
1323	TRUE	Empty	Probable U3 small nucleolar RNA-associated protein 11 OS=Homo sapiens OX=9606 GN=UTP11 PE=1 SV=2	Q9Y3A2	UTP11	30 kDa		0,51	0,8	[]	unknown	5	0	0	0	0	0	3	5	0
1038.1	TRUE	Empty	Isoform 2 of Tyrosine-protein kinase Lyn OS=Homo sapiens OX=9606 GN=LYN	P07948-2	LYN	56 kDa	TRUE	0,013	0,2	[]	unknown	6	0	2	0	1	0	0	2	0
156.8	TRUE	Empty	Ras-related protein Rab-3A (Fragment) OS=Homo sapiens OX=9606 GN=RAB3A PE=1 SV=1	M0R257 (+1)	RAB3A	13 kDa	TRUE	0,60	1,0	[]	unknown	0	1	2	1	0	1	1	0	3
726.2	TRUE	Empty	Ras-related protein Rab-2B OS=Homo sapiens OX=9606 GN=RAB2B PE=1 SV=1	A0A3B3ITL1 (+1)	RAB2B	23 kDa	TRUE	0,55	1,0	[]	unknown	0	3	2	3	2	3	2	0	0
584.2	TRUE	Empty	Chromosome-associated kinesin KIF4B OS=Homo sapiens OX=9606 GN=KIF4B PE=2 SV=2	Q2VIQ3	KIF4B	140 kDa	TRUE	0,42	2,0	[]	unknown	0	1	0	1	2	1	0	0	0
707.2	TRUE	Empty	Heat shock protein beta-1 OS=Homo sapiens OX=9606 GN=HSPB1 PE=1 SV=1	F8WE04	HSPB1	20 kDa	TRUE	0,51	0,8	[]	unknown	1	2	2	3	0	2	3	0	0
685.2	TRUE	Empty	Transcriptional regulator ATRX (Fragment) OS=Homo sapiens OX=9606 GN=ATRX PE=1 SV=1	A0A096LNL9	ATRX	152 kDa	TRUE	1,00	INF	[]	unknown	0	0	0	0	0	0	0	0	0
727.2	TRUE	Empty	E3 ubiquitin-protein ligase HERC2 (Fragment) OS=Homo sapiens OX=9606 GN=HERC2 PE=1 SV=1	A0A3B3IRP6	HERC2	156 kDa	TRUE	1,00	INF	[]	unknown	0	0	0	0	0	0	0	0	0
975.2	TRUE	Empty	E3 ubiquitin-protein ligase Midline-1 OS=Homo sapiens OX=9606 GN=MID1 PE=1 SV=1	A0A087X255	MID1	62 kDa	TRUE	1,00	INF	[]	unknown	0	0	0	0	0	0	0	0	0
369.2	TRUE	Empty	Plastin-2 OS=Homo sapiens OX=9606 GN=LCP1 PE=1 SV=6	P13796	LCP1	70 kDa	TRUE	1,00	INF	[]	unknown	0	0	0	0	0	0	0	0	0
227.3	TRUE	Empty	Histone-binding protein RBBP7 (Fragment) OS=Homo sapiens OX=9606 GN=RBBP7 PE=1 SV=1	Q5JP01	RBBP7	32 kDa	TRUE	1,00	INF	[]	unknown	0	0	0	0	0	0	0	0	0
200.2	TRUE	Empty	Programmed cell death 6-interacting protein OS=Homo sapiens OX=9606 GN=PDCD6IP PE=1 SV=1	A0A3B3IT07	PDCD6IP	33 kDa	TRUE	1,00	INF	[]	unknown	0	0	0	0	0	0	0	0	0
200.3	TRUE	Empty	Isoform 3 of Programmed cell death 6-interacting protein OS=Homo sapiens OX=9606 GN=PDCD6IP	Q8WUM4-3	PDCD6IP	30 kDa	TRUE	1,00	INF	[]	unknown	0	0	0	0	0	0	0	0	0
1324	TRUE	Empty	Cyclin-T1 OS=Homo sapiens OX=9606 GN=CCNT1 PE=1 SV=1	O60563	CCNT1	81 kDa		0,59	0,9	[]	unknown	2	2	2	2	2	2	2	1	2
1325	TRUE	Empty	FGFR1 oncogene partner OS=Homo sapiens OX=9606 GN=FGFR1OP PE=1 SV=1	O95684 (+1)	FGFR1OP	43 kDa		0,52	0,8	[]	unknown	2	2	2	1	1	3	2	1	2
1326	TRUE	Empty	Dimethyladenosine transferase 1, mitochondrial OS=Homo sapiens OX=9606 GN=TFB1M PE=1 SV=1	Q8WVM0	TFB1M	40 kDa		0,42	1,3	[]	unknown	1	1	1	2	1	1	1	1	2
1327	TRUE	Empty	WD repeat-containing protein 61 (Fragment) OS=Homo sapiens OX=9606 GN=WDR61 PE=1 SV=1	H0YN81 (+1)	WDR61	32 kDa		0,28	1,5	[]	unknown	1	1	2	2	1	2	2	1	4
1328	TRUE	Empty	BUB3-interacting and GLEBS motif-containing protein ZNF207 OS=Homo sapiens OX=9606 GN=ZNF207 PE=1 SV=1	J3QRS9 (+4)	ZNF207	53 kDa		0,59	0,9	[]	unknown	2	2	2	3	2	2	2	1	1
1329	TRUE	Empty	Na(+)/H(+) exchange regulatory cofactor NHE-RF2 OS=Homo sapiens OX=9606 GN=SLC9A3R2 PE=1 SV=2	Q15599	SLC9A3R2	37 kDa		0,17	0,5	[]	unknown	3	4	1	1	1	2	2	1	1
1330	TRUE	Empty	H/ACA ribonucleoprotein complex subunit 1 OS=Homo sapiens OX=9606 GN=GAR1 PE=1 SV=1	Q9NY12 (+1)	GAR1	22 kDa		0,60	1,0	[]	unknown	1	1	1	1	1	1	1	2	0
1332	TRUE	Empty	HAUS augmin-like complex subunit 6 OS=Homo sapiens OX=9606 GN=HAUS6 PE=1 SV=1	Q5VY60 (+2)	HAUS6	91 kDa		0,55	1,0	[]	unknown	1	3	1	3	0	1	1	1	4
1334	TRUE	Empty	Kinetochore scaffold 1 OS=Homo sapiens OX=9606 GN=KNL1 PE=1 SV=3	Q8NG31 (+1)	KNL1	265 kDa		0,51	1,2	[]	unknown	0	1	2	1	3	1	1	0	1
1335	TRUE	Empty	Zinc finger CCCH domain-containing protein 4 (Fragment) OS=Homo sapiens OX=9606 GN=ZC3H4 PE=1 SV=1	M0QY97 (+1)	ZC3H4	96 kDa		0,079	0,4	[]	unknown	1	4	3	0	1	2	1	1	1
1338	TRUE	Empty	Vesicle-associated membrane protein-associated protein A OS=Homo sapiens OX=9606 GN=VAPA PE=1 SV=3	Q9P0L0	VAPA	28 kDa	TRUE	0,41	1,2	[]	unknown	0	2	2	1	2	2	1	2	2
1339	TRUE	Empty	COP9 signalosome complex subunit 2 OS=Homo sapiens OX=9606 GN=COPS2 PE=1 SV=1	B4DIH5 (+2)	COPS2	44 kDa		0,41	1,2	[]	unknown	0	2	2	2	3	2	1	1	1
1340	TRUE	Empty	Importin subunit alpha-7 OS=Homo sapiens OX=9606 GN=KPNA6 PE=1 SV=1	O60684	KPNA6	60 kDa	TRUE	0,40	0,6	[]	unknown	2	1	1	1	1	1	1	1	0
1341	TRUE	Empty	Sex comb on midleg-like protein 2 OS=Homo sapiens OX=9606 GN=SCML2 PE=1 SV=1	Q9UQR0	SCML2	77 kDa		0,17	0,5	[]	unknown	3	3	2	1	1	1	1	4	0
1342	TRUE	Empty	Secretory carrier-associated membrane protein 3 OS=Homo sapiens OX=9606 GN=SCAMP3 PE=1 SV=3	O14828	SCAMP3	38 kDa		0,28	1,5	[]	unknown	0	2	2	1	2	2	2	1	4
1343	TRUE	Empty	Mitochondrial antiviral-signaling protein OS=Homo sapiens OX=9606 GN=MAVS PE=1 SV=2	Q7Z434 (+1)	MAVS	57 kDa		0,19	0,5	[]	unknown	2	3	2	1	0	1	1	1	3
1344	TRUE	Empty	Estradiol 17-beta-dehydrogenase 11 OS=Homo sapiens OX=9606 GN=HSD17B11 PE=1 SV=2	D6RCD0 (+1)	HSD17B11	28 kDa		0,34	1,4	[]	unknown	0	3	1	1	3	3	1	1	2
1345	TRUE	Empty	28S ribosomal protein S7, mitochondrial OS=Homo sapiens OX=9606 GN=MRPS7 PE=1 SV=1	J3QLS3 (+1)	MRPS7	32 kDa		0,28	1,5	[]	unknown	0	3	1	2	1	4	2	1	2
1346	TRUE	Empty	Histone-lysine N-methyltransferase NSD2 OS=Homo sapiens OX=9606 GN=NSD2 PE=1 SV=1	O96028	NSD2	152 kDa		0,49	1,1	[]	unknown	2	1	1	1	0	1	1	6	0
1347	TRUE	Empty	Nucleoporin GLE1 OS=Homo sapiens OX=9606 GN=GLE1 PE=1 SV=2	Q53GS7	GLE1	80 kDa		0,42	1,3	[]	unknown	1	2	0	1	2	0	2	2	1
1336.1	TRUE	Empty	RELA protein OS=Homo sapiens OX=9606 GN=RELA PE=1 SV=1	Q2TAM5	RELA	43 kDa	TRUE	0,34	1,5	[]	unknown	0	2	1	1	2	2	1	1	2
1348	TRUE	Empty	Endothelial differentiation-related factor 1 OS=Homo sapiens OX=9606 GN=EDF1 PE=1 SV=1	O60869 (+2)	EDF1	16 kDa		0,083	4,5	[]	unknown	1	0	0	2	1	2	3	1	0
1349	TRUE	Empty	Cytosolic iron-sulfur assembly component 2B (Fragment) OS=Homo sapiens OX=9606 GN=CIAO2B PE=1 SV=1	H3BNV7 (+1)	CIAO2B	18 kDa		0,30	0,5	[]	unknown	0	2	2	1	1	1	0	0	1
1350	TRUE	Empty	Small nuclear ribonucleoprotein Sm D3 OS=Homo sapiens OX=9606 GN=SNRPD3 PE=1 SV=1	P62318 (+1)	SNRPD3	14 kDa		0,51	0,8	[]	unknown	3	2	0	1	1	1	0	4	1
1351	TRUE	Empty	Adenine phosphoribosyltransferase OS=Homo sapiens OX=9606 GN=APRT PE=1 SV=2	P07741	APRT	20 kDa		0,33	1,7	[]	unknown	0	1	1	1	1	2	2	0	1
1352	TRUE	Empty	Heat shock protein 75 kDa, mitochondrial OS=Homo sapiens OX=9606 GN=TRAP1 PE=1 SV=3	Q12931	TRAP1	80 kDa		0,48	1,1	[]	unknown	3	0	2	2	1	3	3	0	2
1353	TRUE	Empty	39S ribosomal protein L46, mitochondrial OS=Homo sapiens OX=9606 GN=MRPL46 PE=1 SV=1	Q9H2W6	MRPL46	32 kDa		0,28	1,5	[]	unknown	0	3	1	2	2	2	2	0	4
1354	TRUE	Empty	Zinc finger protein ubi-d4 OS=Homo sapiens OX=9606 GN=DPF2 PE=1 SV=1	J3KMZ8 (+1)	DPF2	46 kDa		0,17	0,5	[]	unknown	3	2	3	1	2	1	0	4	0
1355	TRUE	Empty	Zinc finger CCHC domain-containing protein 3 OS=Homo sapiens OX=9606 GN=ZCCHC3 PE=1 SV=2	Q9NUD5	ZCCHC3	44 kDa		0,34	1,5	[]	unknown	0	2	1	3	1	2	1	0	2
1356	TRUE	Empty	OTU domain-containing protein 4 OS=Homo sapiens OX=9606 GN=OTUD4 PE=1 SV=4	Q01804	OTUD4	124 kDa		0,043	3,5	[]	unknown	0	2	0	3	3	2	2	1	3
1357	TRUE	Empty	Vacuolar protein sorting-associated protein 18 homolog OS=Homo sapiens OX=9606 GN=VPS18 PE=1 SV=2	Q9P253	VPS18	110 kDa		0,42	1,5	[]	unknown	0	1	1	1	1	0	2	0	2
1359	TRUE	Empty	Ubiquitin thioesterase OTUB1 OS=Homo sapiens OX=9606 GN=OTUB1 PE=1 SV=1	F5GYN4 (+2)	OTUB1	28 kDa		0,17	2,0	[]	unknown	0	2	1	2	1	2	1	0	6
1360	TRUE	Empty	Pre-mRNA-splicing factor 38B OS=Homo sapiens OX=9606 GN=PRPF38B PE=1 SV=1	Q5VTL8	PRPF38B	64 kDa		0,64	1,0	[]	unknown	2	0	0	0	1	1	1	1	0
1361	TRUE	Empty	Heat shock 70 kDa protein 14 OS=Homo sapiens OX=9606 GN=HSPA14 PE=1 SV=1	Q0VDF9	HSPA14	55 kDa		0,41	1,2	[]	unknown	0	3	1	2	1	3	3	1	0
1363	TRUE	Empty	Mediator of RNA polymerase II transcription subunit 1 OS=Homo sapiens OX=9606 GN=MED1 PE=1 SV=4	Q15648	MED1	168 kDa		0,52	0,8	[]	unknown	3	0	3	1	2	1	0	3	3
1362.1	TRUE	Empty	Isoform 4 of Citron Rho-interacting kinase OS=Homo sapiens OX=9606 GN=CIT	O14578-4	CIT	237 kDa	TRUE	0,052	0,3	[]	unknown	4	1	2	0	0	0	1	1	2
1364	TRUE	Empty	Lysine-specific demethylase 3B OS=Homo sapiens OX=9606 GN=KDM3B PE=1 SV=2	Q7LBC6	KDM3B	192 kDa		0,027	0,2	[]	unknown	0	3	5	0	1	1	1	0	1
1365	TRUE	Empty	Mitochondrial carrier homolog 2 OS=Homo sapiens OX=9606 GN=MTCH2 PE=1 SV=1	Q9Y6C9	MTCH2	33 kDa		0,17	0,5	[]	unknown	0	4	4	1	1	2	1	0	3
1366	TRUE	Empty	EF-hand domain-containing protein D1 OS=Homo sapiens OX=9606 GN=EFHD1 PE=1 SV=1	Q9BUP0	EFHD1	27 kDa	TRUE	0,079	0,4	[]	unknown	5	2	1	1	0	0	2	2	1
1367	TRUE	Empty	Autophagy-related protein 9A OS=Homo sapiens OX=9606 GN=ATG9A PE=1 SV=3	Q7Z3C6	ATG9A	94 kDa		0,37	0,7	[]	unknown	0	5	1	2	1	3	1	0	1
1368	TRUE	Empty	COP9 signalosome complex subunit 5 OS=Homo sapiens OX=9606 GN=COPS5 PE=1 SV=4	Q92905	COPS5	38 kDa		0,43	0,7	[]	unknown	1	3	1	3	1	2	0	1	0
1267.1	TRUE	Empty	Periphilin-1 OS=Homo sapiens OX=9606 GN=PPHLN1 PE=1 SV=1	F8W0Q9 (+3)	PPHLN1	45 kDa	TRUE	0,35	0,0	[]	unknown	1	0	0	0	0	0	0	0	0
1369	TRUE	Empty	Probable ATP-dependent RNA helicase DDX46 OS=Homo sapiens OX=9606 GN=DDX46 PE=1 SV=1	A0A0C4DG89 (+1)	DDX46	117 kDa		0,34	0,6	[]	unknown	4	1	0	3	1	0	0	2	0
1370	TRUE	Empty	Sorting and assembly machinery component 50 homolog OS=Homo sapiens OX=9606 GN=SAMM50 PE=1 SV=3	Q9Y512	SAMM50	52 kDa		0,53	1,2	[]	unknown	0	0	2	0	0	1	1	0	3
1371.1	TRUE	Empty	Protein lin-7 homolog C OS=Homo sapiens OX=9606 GN=LIN7C PE=1 SV=1	Q9NUP9	LIN7C	22 kDa	TRUE	0,027	0,2	[]	unknown	4	2	1	1	0	1	1	0	0
1372	TRUE	Empty	Integrator complex subunit 8 OS=Homo sapiens OX=9606 GN=INTS8 PE=1 SV=1	Q75QN2 (+1)	INTS8	113 kDa		0,49	0,8	[]	unknown	0	3	1	4	0	0	0	2	0
1373	TRUE	Empty	ADP-ribosylation factor 4 OS=Homo sapiens OX=9606 GN=ARF4 PE=1 SV=3	P18085	ARF4	21 kDa	TRUE	0,42	1,3	[]	unknown	1	2	0	2	1	1	1	0	3
1374.1	TRUE	Empty	Isoform 10 of CCR4-NOT transcription complex subunit 4 OS=Homo sapiens OX=9606 GN=CNOT4	O95628-10 (+3)	CNOT4	78 kDa	TRUE	0,15	0,4	[]	unknown	0	2	4	1	0	1	1	0	2
1375	TRUE	Empty	RNA helicase OS=Homo sapiens OX=9606 GN=DDX31 PE=1 SV=2	F8WAJ0 (+1)	DDX31	84 kDa		0,45	0,8	[]	unknown	2	3	1	0	2	0	0	5	2
1376	TRUE	Empty	Putative RNA polymerase II subunit B1 CTD phosphatase RPAP2 OS=Homo sapiens OX=9606 GN=RPAP2 PE=1 SV=1	Q8IXW5	RPAP2	70 kDa		0,11	2,8	[]	unknown	0	2	0	1	3	2	2	0	3
1377	TRUE	Empty	Borealin OS=Homo sapiens OX=9606 GN=CDCA8 PE=1 SV=2	Q53HL2	CDCA8	31 kDa		0,21	1,8	[]	unknown	2	1	0	2	0	1	2	6	0
1378.1	TRUE	Empty	WW domain-binding protein 11 OS=Homo sapiens OX=9606 GN=WBP11 PE=1 SV=1	Q9Y2W2	WBP11	70 kDa	TRUE	0,41	1,2	[]	unknown	3	1	0	0	1	1	1	7	0
1379	TRUE	Empty	Surfeit locus protein 6 OS=Homo sapiens OX=9606 GN=SURF6 PE=1 SV=3	O75683	SURF6	41 kDa		0,60	1,0	[]	unknown	3	0	0	0	1	1	0	3	1
1380	TRUE	Empty	YTH domain-containing protein 1 OS=Homo sapiens OX=9606 GN=YTHDC1 PE=1 SV=1	J3QR07 (+2)	YTHDC1	86 kDa		0,43	0,7	[]	unknown	3	0	2	0	0	0	2	2	3
1381	TRUE	Empty	Probable RNA-binding protein 19 OS=Homo sapiens OX=9606 GN=RBM19 PE=1 SV=3	Q9Y4C8	RBM19	107 kDa		0,13	0,4	[]	unknown	5	2	0	0	0	0	1	5	0
1337.1	TRUE	Empty	Anaphase-promoting complex subunit 16 OS=Homo sapiens OX=9606 GN=ANAPC16 PE=1 SV=1	Q96DE5	ANAPC16	12 kDa	TRUE	0,27	1,7	[]	unknown	1	2	0	1	1	1	1	5	1
1382	TRUE	Empty	Eukaryotic translation initiation factor 4 gamma 3 OS=Homo sapiens OX=9606 GN=EIF4G3 PE=1 SV=1	A0A0A0MSA7 (+3)	EIF4G3	181 kDa	TRUE	0,47	0,7	[]	unknown	0	2	1	0	3	0	0	0	1
1384	TRUE	Empty	Inner centromere protein OS=Homo sapiens OX=9606 GN=INCENP PE=1 SV=3	Q9NQS7 (+1)	INCENP	105 kDa		0,51	0,8	[]	unknown	4	0	1	0	0	0	2	6	0
649.3	TRUE	Empty	Isoform 2 of TRAF2 and NCK-interacting protein kinase OS=Homo sapiens OX=9606 GN=TNIK	Q9UKE5-2 (+3)	TNIK	151 kDa	TRUE	0,53	1,2	[]	unknown	0	1	1	1	1	1	1	0	1
100.4	TRUE	Empty	Chromodomain-helicase-DNA-binding protein 3 OS=Homo sapiens OX=9606 GN=CHD3 PE=1 SV=3	Q12873 (+1)	CHD3	227 kDa	TRUE	0,11	2,8	[]	unknown	1	0	1	0	1	0	0	5	5
999.2	TRUE	Empty	Ras-related C3 botulinum toxin substrate 3 OS=Homo sapiens OX=9606 GN=RAC3 PE=1 SV=1	P60763	RAC3	21 kDa	TRUE	0,47	0,7	[]	unknown	0	2	1	1	1	0	0	1	1
316.2	TRUE	Empty	Keratin, type I cytoskeletal 14 OS=Homo sapiens OX=9606 GN=KRT14 PE=1 SV=4	P02533	KRT14	52 kDa	TRUE	0,19	2,2	[]	unknown	0	0	2	0	6	0	0	0	3
1012.2	TRUE	Empty	Cullin-4A OS=Homo sapiens OX=9606 GN=CUL4A PE=1 SV=1	A0A0A0MR50 (+2)	CUL4A	78 kDa	TRUE	0,60	1,0	[]	unknown	0	1	2	1	2	0	0	2	1
837.2	TRUE	Empty	Chromodomain-helicase-DNA-binding protein 6 OS=Homo sapiens OX=9606 GN=CHD6 PE=1 SV=4	Q8TD26	CHD6	305 kDa	TRUE	0,56	1,5	[]	unknown	0	1	0	1	0	0	0	0	2
480.2	TRUE	Empty	Ubiquitin carboxyl-terminal hydrolase 10 (Fragment) OS=Homo sapiens OX=9606 GN=USP10 PE=1 SV=1	H3BQP1	USP10	12 kDa	TRUE	0,42	INF	[]	unknown	0	0	0	0	0	0	0	0	2
1038.2	TRUE	Empty	Tyrosine-protein kinase Lyn OS=Homo sapiens OX=9606 GN=LYN PE=1 SV=3	P07948	LYN	59 kDa	TRUE	0,0019	0,0	[]	unknown	6	0	0	0	0	0	0	0	0
1168.2	TRUE	Empty	rRNA adenine N(6)-methyltransferase OS=Homo sapiens OX=9606 GN=DIMT1 PE=1 SV=1	A0A494C0G7	DIMT1	36 kDa	TRUE	0,29	0,2	[]	unknown	0	0	2	0	0	0	1	0	0
843.3	TRUE	Empty	LUC7-like (S. cerevisiae) (Fragment) OS=Homo sapiens OX=9606 GN=LUC7L PE=1 SV=1	B8ZZ10	LUC7L	21 kDa	TRUE	0,031	INF	[]	unknown	0	0	0	1	2	2	3	0	0
1152.2	TRUE	Empty	Ribosome biogenesis protein NSA2 homolog OS=Homo sapiens OX=9606 GN=NSA2 PE=1 SV=1	A0A0A0MQZ6	NSA2	23 kDa	TRUE	0,65	INF	[]	unknown	0	0	0	0	0	1	0	0	0
1245.2	TRUE	Empty	Isoform 2 of Nuclear autoantigenic sperm protein OS=Homo sapiens OX=9606 GN=NASP	P49321-2	NASP	49 kDa	TRUE	1,00	INF	[]	unknown	0	0	0	0	0	0	0	0	0
460.3	TRUE	Empty	SWI/SNF-related matrix-associated actin-dependent regulator of chromatin subfamily D member 3 OS=Homo sapiens OX=9606 GN=SMARCD3 PE=1 SV=1	Q6STE5 (+1)	SMARCD3	55 kDa	TRUE	1,00	INF	[]	unknown	0	0	0	0	0	0	0	0	0
593.2	TRUE	Empty	Protein Red (Fragment) OS=Homo sapiens OX=9606 GN=IK PE=1 SV=1	D6RAY9	IK	16 kDa	TRUE	1,00	INF	[]	unknown	0	0	0	0	0	0	0	0	0
153.8	TRUE	Empty	Cyclin-dependent kinase 3 OS=Homo sapiens OX=9606 GN=CDK3 PE=1 SV=1	Q00526	CDK3	35 kDa	TRUE	1,00	INF	[]	unknown	0	0	0	0	0	0	0	0	0
211.3	TRUE	Empty	DNA topoisomerase I (Fragment) OS=Homo sapiens OX=9606 GN=TOP1MT PE=1 SV=2	E5RIC7	TOP1MT	44 kDa	TRUE	1,00	INF	[]	unknown	0	0	0	0	0	0	0	0	0
1385	TRUE	Empty	Telomeric repeat-binding factor 2 OS=Homo sapiens OX=9606 GN=TERF2 PE=1 SV=3	Q15554	TERF2	60 kDa		0,55	1,0	[]	unknown	1	3	1	2	2	2	1	1	2
1121.1	TRUE	Empty	Serine/arginine-rich-splicing factor 2 (Fragment) OS=Homo sapiens OX=9606 GN=SRSF2 PE=1 SV=8	J3KP15 (+3)	SRSF2	15 kDa	TRUE	0,58	0,9	[]	unknown	1	1	2	1	1	1	1	2	1
1386.1	TRUE	Empty	F-box-like/WD repeat-containing protein TBL1XR1 OS=Homo sapiens OX=9606 GN=TBL1XR1 PE=1 SV=1	A0A0D9SF63 (+1)	TBL1XR1	52 kDa	TRUE	0,45	0,8	[]	unknown	2	1	3	1	2	1	1	1	3
1387	TRUE	Empty	60S ribosome subunit biogenesis protein NIP7 homolog OS=Homo sapiens OX=9606 GN=NIP7 PE=1 SV=1	Q9Y221	NIP7	20 kDa		0,48	1,1	[]	unknown	3	1	1	1	1	1	1	4	3
1388	TRUE	Empty	DNA-directed RNA polymerases I, II, and III subunit RPABC5 OS=Homo sapiens OX=9606 GN=POLR2L PE=1 SV=1	P62875	POLR2L	8 kDa		0,48	1,1	[]	unknown	1	2	2	2	2	2	1	2	2
1331.1	TRUE	Empty	Aminopeptidase OS=Homo sapiens OX=9606 GN=NPEPPS PE=1 SV=1	E9PLK3 (+1)	NPEPPS	103 kDa	TRUE	0,49	1,1	[]	unknown	1	2	1	1	1	2	1	1	3
1389	TRUE	Empty	Isoform 2 of Transportin-2 OS=Homo sapiens OX=9606 GN=TNPO2	O14787-2	TNPO2	100 kDa	TRUE	0,51	1,2	[]	unknown	1	1	1	1	0	1	1	1	3
1390	TRUE	Empty	Mediator of RNA polymerase II transcription subunit 15 OS=Homo sapiens OX=9606 GN=MED15 PE=1 SV=1	G3V1P5 (+2)	MED15	80 kDa		0,55	1,0	[]	unknown	3	2	0	1	2	1	1	2	3
1391	TRUE	Empty	Beta-catenin-like protein 1 OS=Homo sapiens OX=9606 GN=CTNNBL1 PE=1 SV=1	A0A087WUB9 (+4)	CTNNBL1	66 kDa		0,22	0,5	[]	unknown	2	3	1	1	1	1	1	1	1
1392	TRUE	Empty	Isoform 2 of Probable hydrolase PNKD OS=Homo sapiens OX=9606 GN=PNKD	Q8N490-2	PNKD	15 kDa		0,43	0,7	[]	unknown	1	3	1	1	0	1	3	1	1
1393	TRUE	Empty	39S ribosomal protein L39, mitochondrial (Fragment) OS=Homo sapiens OX=9606 GN=MRPL39 PE=1 SV=1	C9JG87 (+2)	MRPL39	34 kDa		0,34	1,4	[]	unknown	0	3	1	2	2	2	2	1	2
1395	TRUE	Empty	Isoform 2 of Poly(A) RNA polymerase, mitochondrial OS=Homo sapiens OX=9606 GN=MTPAP	Q9NVV4-2	MTPAP	79 kDa	TRUE	0,45	0,8	[]	unknown	3	2	1	2	2	2	1	0	2
1396	TRUE	Empty	Flotillin OS=Homo sapiens OX=9606 GN=FLOT2 PE=1 SV=1	E7EMK3 (+2)	FLOT2	53 kDa		0,49	1,1	[]	unknown	1	3	0	2	1	2	1	1	2
1397	TRUE	Empty	Prefoldin subunit 2 OS=Homo sapiens OX=9606 GN=PFDN2 PE=1 SV=1	Q9UHV9	PFDN2	17 kDa		0,55	1,0	[]	unknown	0	4	1	3	1	1	2	2	1
1398	TRUE	Empty	Ribonucleases P/MRP protein subunit POP1 OS=Homo sapiens OX=9606 GN=POP1 PE=1 SV=2	Q99575	POP1	115 kDa		0,25	0,6	[]	unknown	0	4	3	1	1	2	1	1	2
1399	TRUE	Empty	BolA-like protein 2 OS=Homo sapiens OX=9606 GN=BOLA2B PE=1 SV=2	A0A087WZT3 (+1)	BOLA2B	17 kDa		0,28	1,5	[]	unknown	0	3	1	2	2	3	2	1	2
1400	TRUE	Empty	Eukaryotic peptide chain release factor GTP-binding subunit ERF3A (Fragment) OS=Homo sapiens OX=9606 GN=GSPT1 PE=1 SV=1	H3BR35 (+3)	GSPT1	53 kDa		0,49	0,8	[]	unknown	0	2	2	1	1	2	0	1	1
1401.1	TRUE	Empty	Sec1 family domain-containing protein 1 OS=Homo sapiens OX=9606 GN=SCFD1 PE=1 SV=4	Q8WVM8	SCFD1	72 kDa	TRUE	0,41	1,2	[]	unknown	0	2	2	2	2	2	1	1	2
1402	TRUE	Empty	Cleavage and polyadenylation specificity factor subunit 6 OS=Homo sapiens OX=9606 GN=CPSF6 PE=1 SV=2	Q16630 (+1)	CPSF6	59 kDa		0,43	0,7	[]	unknown	2	1	2	1	0	0	1	2	3
1403	TRUE	Empty	Serine/threonine-protein phosphatase 1 regulatory subunit 10 OS=Homo sapiens OX=9606 GN=PPP1R10 PE=1 SV=1	Q96QC0	PPP1R10	99 kDa		0,58	0,9	[]	unknown	3	1	0	0	0	1	1	4	1
1404	TRUE	Empty	PHD finger-like domain-containing protein 5A OS=Homo sapiens OX=9606 GN=PHF5A PE=1 SV=1	Q7RTV0	PHF5A	12 kDa		0,36	0,5	[]	unknown	2	0	1	1	1	0	0	0	1
1406	TRUE	Empty	Protein SDA1 homolog OS=Homo sapiens OX=9606 GN=SDAD1 PE=1 SV=3	Q9NVU7	SDAD1	80 kDa		0,11	0,3	[]	unknown	4	1	0	0	0	0	0	3	0
1407	TRUE	Empty	Protein PRR14L OS=Homo sapiens OX=9606 GN=PRR14L PE=1 SV=1	Q5THK1	PRR14L	237 kDa		0,49	1,1	[]	unknown	0	3	1	4	1	2	1	0	1
1408	TRUE	Empty	Testis-specific Y-encoded-like protein 1 OS=Homo sapiens OX=9606 GN=TSPYL1 PE=1 SV=3	Q9H0U9	TSPYL1	49 kDa		0,51	0,8	[]	unknown	2	3	0	2	2	2	1	0	1
1409	TRUE	Empty	ATP-dependent RNA helicase DHX29 OS=Homo sapiens OX=9606 GN=DHX29 PE=1 SV=1	A0A087WYN9	DHX29	155 kDa		0,079	0,4	[]	unknown	2	5	1	1	1	1	0	0	3
1410.1	TRUE	Empty	Prefoldin subunit 5 OS=Homo sapiens OX=9606 GN=PFDN5 PE=1 SV=2	Q99471	PFDN5	17 kDa	TRUE	0,42	1,3	[]	unknown	0	2	1	1	1	2	1	0	3
1412	TRUE	Empty	Histone acetyltransferase type B catalytic subunit OS=Homo sapiens OX=9606 GN=HAT1 PE=1 SV=1	O14929	HAT1	50 kDa		0,58	0,9	[]	unknown	0	2	2	1	2	1	1	0	2
1411.1	TRUE	Empty	PDZ and LIM domain protein 5 OS=Homo sapiens OX=9606 GN=PDLIM5 PE=1 SV=5	Q96HC4	PDLIM5	64 kDa	TRUE	0,52	0,8	[]	unknown	2	2	2	0	0	3	2	2	3
1413	TRUE	Empty	Exonuclease 3'-5' domain-containing protein 2 OS=Homo sapiens OX=9606 GN=EXD2 PE=1 SV=2	Q9NVH0	EXD2	70 kDa		0,43	0,7	[]	unknown	0	3	2	1	1	1	1	0	3
1414	TRUE	Empty	Chromobox protein homolog 8 OS=Homo sapiens OX=9606 GN=CBX8 PE=1 SV=3	Q9HC52	CBX8	43 kDa		0,51	1,2	[]	unknown	1	1	1	0	0	0	1	5	1
1415.1	TRUE	Empty	Flotillin (Fragment) OS=Homo sapiens OX=9606 GN=FLOT1 PE=1 SV=1	A0A140T9R1 (+1)	FLOT1	40 kDa	TRUE	0,027	0,2	[]	unknown	4	2	2	0	0	1	1	1	1
1416	TRUE	Empty	SRA stem-loop-interacting RNA-binding protein, mitochondrial OS=Homo sapiens OX=9606 GN=SLIRP PE=1 SV=1	Q9GZT3 (+1)	SLIRP	12 kDa		0,29	0,6	[]	unknown	1	2	3	0	0	1	1	0	5
1417	TRUE	Empty	DDB1- and CUL4-associated factor 7 OS=Homo sapiens OX=9606 GN=DCAF7 PE=1 SV=1	P61962	DCAF7	39 kDa		0,34	1,4	[]	unknown	0	3	1	2	6	0	1	2	0
1419	TRUE	Empty	Isoform 2 of ATP-dependent RNA helicase DDX42 OS=Homo sapiens OX=9606 GN=DDX42	Q86XP3-2	DDX42	90 kDa		0,59	0,9	[]	unknown	4	1	0	1	1	0	1	6	0
1418.1	TRUE	Empty	Calponin-3 OS=Homo sapiens OX=9606 GN=CNN3 PE=1 SV=1	Q15417	CNN3	36 kDa	TRUE	0,34	1,4	[]	unknown	0	3	1	3	1	1	0	0	6
1420	TRUE	Empty	Growth factor receptor-bound protein 2 OS=Homo sapiens OX=9606 GN=GRB2 PE=1 SV=1	P62993	GRB2	25 kDa		0,34	1,5	[]	unknown	0	3	0	2	2	2	2	0	1
1405.1	TRUE	Empty	Exosome complex component CSL4 OS=Homo sapiens OX=9606 GN=EXOSC1 PE=1 SV=1	Q9Y3B2	EXOSC1	21 kDa	TRUE	0,19	0,5	[]	unknown	3	1	3	1	1	0	0	3	2
1421.1	TRUE	Empty	Poly(A)-specific ribonuclease PARN OS=Homo sapiens OX=9606 GN=PARN PE=1 SV=1	A0A494C0W0 (+1)	PARN	76 kDa	TRUE	0,34	0,6	[]	unknown	2	2	1	0	0	0	1	5	0
1422	TRUE	Empty	Ankyrin repeat and LEM domain-containing protein 2 OS=Homo sapiens OX=9606 GN=ANKLE2 PE=1 SV=4	Q86XL3	ANKLE2	104 kDa		0,49	0,8	[]	unknown	0	1	3	1	1	1	0	0	3
1423	TRUE	Empty	GRIP and coiled-coil domain-containing protein 2 OS=Homo sapiens OX=9606 GN=GCC2 PE=1 SV=4	Q8IWJ2	GCC2	196 kDa	TRUE	0,57	1,0	[]	unknown	0	3	1	2	3	1	0	0	2
1424	TRUE	Empty	RNA 3'-terminal phosphate cyclase-like protein OS=Homo sapiens OX=9606 GN=RCL1 PE=1 SV=3	Q9Y2P8	RCL1	41 kDa		0,49	1,1	[]	unknown	3	1	0	1	0	0	1	5	2
1425	TRUE	Empty	Kinesin-like protein KIF20A OS=Homo sapiens OX=9606 GN=KIF20A PE=1 SV=1	O95235	KIF20A	100 kDa		0,43	0,7	[]	unknown	1	3	1	0	0	0	1	5	1
1426	TRUE	Empty	Pre-mRNA-splicing factor CWC22 homolog OS=Homo sapiens OX=9606 GN=CWC22 PE=1 SV=3	Q9HCG8	CWC22	105 kDa		0,29	0,6	[]	unknown	3	1	2	0	1	0	0	5	1
1427	TRUE	Empty	Trinucleotide repeat-containing gene 6C protein OS=Homo sapiens OX=9606 GN=TNRC6C PE=1 SV=1	A0A1B0GU24 (+2)	TNRC6C	203 kDa	TRUE	0,31	2,5	[]	unknown	1	0	0	1	1	2	1	0	0
1428	TRUE	Empty	39S ribosomal protein L15, mitochondrial OS=Homo sapiens OX=9606 GN=MRPL15 PE=1 SV=1	Q9P015	MRPL15	33 kDa		0,49	1,1	[]	unknown	1	1	2	0	4	0	1	0	4
1430.1	TRUE	Empty	Double-strand-break repair protein rad21 homolog OS=Homo sapiens OX=9606 GN=RAD21 PE=1 SV=2	O60216	RAD21	72 kDa	TRUE	0,026	0,3	[]	unknown	6	0	3	1	0	0	0	3	1
1431	TRUE	Empty	Inositol 1,4,5-trisphosphate receptor type 3 OS=Homo sapiens OX=9606 GN=ITPR3 PE=1 SV=2	Q14573	ITPR3	304 kDa	TRUE	0,20	0,4	[]	unknown	2	1	1	0	1	0	0	0	2
156.9	TRUE	Empty	Ras-related protein Rab-13 OS=Homo sapiens OX=9606 GN=RAB13 PE=1 SV=1	P51153	RAB13	23 kDa	TRUE	0,51	0,8	[]	unknown	3	0	2	2	0	3	1	0	2
1383.1	TRUE	Empty	Heme oxygenase 2 OS=Homo sapiens OX=9606 GN=HMOX2 PE=1 SV=1	A0A087WT44 (+2)	HMOX2	42 kDa	TRUE	0,26	2,0	[]	unknown	0	1	1	2	0	0	2	0	4
1333.1	TRUE	Empty	Cold-inducible RNA-binding protein OS=Homo sapiens OX=9606 GN=CIRBP PE=1 SV=1	K7EQR7	CIRBP	22 kDa	TRUE	0,17	2,0	[]	unknown	0	1	2	1	2	2	1	2	4
1432	TRUE	Empty	Pre-mRNA-splicing factor ATP-dependent RNA helicase DHX16 OS=Homo sapiens OX=9606 GN=DHX16 PE=1 SV=2	O60231	DHX16	119 kDa	TRUE	0,60	1,0	[]	unknown	3	0	0	0	0	0	2	4	0
1433	TRUE	Empty	Angiomotin-like protein 1 OS=Homo sapiens OX=9606 GN=AMOTL1 PE=1 SV=1	Q8IY63 (+1)	AMOTL1	107 kDa	TRUE	0,023	0,1	[]	unknown	3	0	2	0	0	0	0	1	0
1383.2	TRUE	Empty	Heme oxygenase 2 (Fragment) OS=Homo sapiens OX=9606 GN=HMOX2 PE=1 SV=1	I3L1F5	HMOX2	28 kDa	TRUE	0,33	1,7	[]	unknown	0	1	1	2	0	0	1	0	4
1222.2	TRUE	Empty	Isoform 2 of Neutral alpha-glucosidase AB OS=Homo sapiens OX=9606 GN=GANAB	Q14697-2	GANAB	109 kDa	TRUE	0,26	2,0	[]	unknown	0	0	2	1	1	0	3	0	3
100.5	TRUE	Empty	Chromodomain-helicase-DNA-binding protein 5 OS=Homo sapiens OX=9606 GN=CHD5 PE=1 SV=1	F2Z2R5	CHD5	141 kDa	TRUE	0,60	1,0	[]	unknown	3	0	0	1	1	0	1	0	3
1374.2	TRUE	Empty	Isoform 3 of CCR4-NOT transcription complex subunit 4 OS=Homo sapiens OX=9606 GN=CNOT4	O95628-3	CNOT4	62 kDa	TRUE	0,016	0,0	[]	unknown	0	0	4	0	0	0	0	0	0
2.8	TRUE	Empty	Keratin, type II cuticular Hb4 OS=Homo sapiens OX=9606 GN=KRT84 PE=2 SV=2	Q9NSB2	KRT84	65 kDa	TRUE	1,00	INF	[]	unknown	0	0	0	0	0	0	0	0	0
1149.2	TRUE	Empty	Isoform 2 of Protein ITPRID2 OS=Homo sapiens OX=9606 GN=ITPRID2	P28290-2	ITPRID2	121 kDa	TRUE	1,00	INF	[]	unknown	0	0	0	0	0	0	0	0	0
649.4	TRUE	Empty	Misshapen-like kinase 1 OS=Homo sapiens OX=9606 GN=MINK1 PE=1 SV=2	Q8N4C8 (+4)	MINK1	150 kDa	TRUE	1,00	INF	[]	unknown	0	0	0	0	0	0	0	0	0
637.2	TRUE	Empty	Eukaryotic translation initiation factor 5A-1-like OS=Homo sapiens OX=9606 GN=EIF5AL1 PE=2 SV=2	Q6IS14	EIF5AL1	17 kDa	TRUE	1,00	INF	[]	unknown	0	0	0	0	0	0	0	0	0
753.2	TRUE	Empty	Voltage-dependent anion-selective channel protein 3 (Fragment) OS=Homo sapiens OX=9606 GN=VDAC3 PE=1 SV=1	E5RK27	VDAC3	12 kDa	TRUE	1,00	INF	[]	unknown	0	0	0	0	0	0	0	0	0
612.2	TRUE	Empty	AP-2 complex subunit mu (Fragment) OS=Homo sapiens OX=9606 GN=AP2M1 PE=1 SV=1	C9JPV8	AP2M1	15 kDa	TRUE	1,00	INF	[]	unknown	0	0	0	0	0	0	0	0	0
560.3	TRUE	Empty	Calcium/calmodulin-dependent protein kinase type II subunit alpha OS=Homo sapiens OX=9606 GN=CAMK2A PE=1 SV=2	Q9UQM7	CAMK2A	54 kDa	TRUE	1,00	INF	[]	unknown	0	0	0	0	0	0	0	0	0
156.1	TRUE	Empty	Ras-related protein Rab-3C OS=Homo sapiens OX=9606 GN=RAB3C PE=1 SV=1	Q96E17	RAB3C	26 kDa	TRUE	1,00	INF	[]	unknown	0	0	0	0	0	0	0	0	0
572.2	TRUE	Empty	Rho guanine nucleotide exchange factor 2 (Fragment) OS=Homo sapiens OX=9606 GN=ARHGEF2 PE=1 SV=1	V9GYF0	ARHGEF2	29 kDa	TRUE	1,00	INF	[]	unknown	0	0	0	0	0	0	0	0	0
799.2	TRUE	Empty	Nuclear pore complex protein Nup85 (Fragment) OS=Homo sapiens OX=9606 GN=NUP85 PE=1 SV=1	J3QLH0	NUP85	35 kDa	TRUE	1,00	INF	[]	unknown	0	0	0	0	0	0	0	0	0
1435	TRUE	Empty	CCR4-NOT transcription complex subunit 2 OS=Homo sapiens OX=9606 GN=CNOT2 PE=1 SV=2	F8VUB4 (+2)	CNOT2	57 kDa	TRUE	0,49	1,1	[]	unknown	1	1	2	1	2	1	2	1	2
1436	TRUE	Empty	Partner of Y14 and mago OS=Homo sapiens OX=9606 GN=PYM1 PE=1 SV=1	Q9BRP8 (+1)	PYM1	23 kDa		0,59	0,9	[]	unknown	1	3	1	1	3	1	2	1	1
1437	TRUE	Empty	Eukaryotic translation initiation factor 5 OS=Homo sapiens OX=9606 GN=EIF5 PE=1 SV=2	P55010	EIF5	49 kDa		0,57	1,0	[]	unknown	1	2	1	1	1	1	2	1	2
1438	TRUE	Empty	40S ribosomal protein S12 OS=Homo sapiens OX=9606 GN=RPS12 PE=1 SV=3	P25398	RPS12	15 kDa		0,59	0,9	[]	unknown	1	2	2	1	1	2	2	1	2
1439	TRUE	Empty	Isoform 2 of UPF0488 protein C8orf33 OS=Homo sapiens OX=9606 GN=C8orf33	Q9H7E9-2	C8orf33	26 kDa		0,58	0,8	[]	unknown	1	1	1	1	1	1	0	1	1
1440.1	TRUE	Empty	Protein LSM14 homolog B OS=Homo sapiens OX=9606 GN=LSM14B PE=1 SV=1	Q9BX40	LSM14B	42 kDa	TRUE	0,29	0,6	[]	unknown	1	4	1	2	2	0	1	1	1
1441	TRUE	Empty	Myeloid leukemia factor 2 OS=Homo sapiens OX=9606 GN=MLF2 PE=1 SV=1	Q15773	MLF2	28 kDa		0,43	0,7	[]	unknown	1	3	1	1	2	1	2	0	1
1443	TRUE	Empty	Activating transcription factor 7-interacting protein 1 OS=Homo sapiens OX=9606 GN=ATF7IP PE=1 SV=3	Q6VMQ6 (+3)	ATF7IP	136 kDa		0,51	0,8	[]	unknown	2	1	2	1	2	1	1	0	3
1444	TRUE	Empty	39S ribosomal protein L48, mitochondrial OS=Homo sapiens OX=9606 GN=MRPL48 PE=1 SV=1	F5H702 (+2)	MRPL48	13 kDa		0,59	0,9	[]	unknown	0	3	2	2	1	1	2	1	2
1445	TRUE	Empty	RNA-binding protein Musashi homolog 2 OS=Homo sapiens OX=9606 GN=MSI2 PE=1 SV=1	B4DHE8 (+2)	MSI2	35 kDa	TRUE	0,41	1,2	[]	unknown	1	3	0	2	1	2	2	2	1
1446	TRUE	Empty	HCLS1-associated protein X-1 OS=Homo sapiens OX=9606 GN=HAX1 PE=1 SV=2	O00165 (+1)	HAX1	32 kDa		0,51	0,8	[]	unknown	1	1	3	0	1	1	1	1	4
1447	TRUE	Empty	SUMO-conjugating enzyme UBC9 OS=Homo sapiens OX=9606 GN=UBE2I PE=1 SV=1	B0QYN7 (+3)	UBE2I	20 kDa		0,49	1,1	[]	unknown	1	3	0	2	1	2	2	1	1
1448	TRUE	Empty	Gamma-tubulin complex component 3 OS=Homo sapiens OX=9606 GN=TUBGCP3 PE=1 SV=2	Q96CW5	TUBGCP3	104 kDa		0,33	1,7	[]	unknown	0	1	1	1	2	2	1	0	1
1449	TRUE	Empty	Anaphase-promoting complex subunit 10 OS=Homo sapiens OX=9606 GN=ANAPC10 PE=1 SV=1	Q9UM13	ANAPC10	21 kDa		0,13	0,4	[]	unknown	4	2	1	1	1	0	1	2	1
1451	TRUE	Empty	39S ribosomal protein L49, mitochondrial (Fragment) OS=Homo sapiens OX=9606 GN=MRPL49 PE=1 SV=1	H0YDP7 (+1)	MRPL49	15 kDa		0,41	1,2	[]	unknown	0	2	2	2	2	1	1	2	2
1452	TRUE	Empty	Endonuclease III-like protein 1 OS=Homo sapiens OX=9606 GN=NTHL1 PE=1 SV=2	P78549 (+2)	NTHL1	34 kDa		0,58	0,9	[]	unknown	0	1	3	1	1	1	1	2	1
1442.1	TRUE	Empty	Serine hydroxymethyltransferase, mitochondrial OS=Homo sapiens OX=9606 GN=SHMT2 PE=1 SV=3	P34897 (+1)	SHMT2	56 kDa	TRUE	0,40	0,6	[]	unknown	1	2	1	1	1	0	1	1	1
1455	TRUE	Empty	Probable ATP-dependent RNA helicase DDX28 OS=Homo sapiens OX=9606 GN=DDX28 PE=1 SV=2	Q9NUL7	DDX28	60 kDa		0,57	1,0	[]	unknown	0	2	2	0	1	1	1	2	3
1456	TRUE	Empty	THO complex subunit 3 OS=Homo sapiens OX=9606 GN=THOC3 PE=1 SV=1	Q96J01	THOC3	39 kDa	TRUE	0,34	0,6	[]	unknown	3	1	1	0	2	0	1	2	1
1457	TRUE	Empty	Zinc finger protein 592 OS=Homo sapiens OX=9606 GN=ZNF592 PE=1 SV=2	Q92610	ZNF592	138 kDa		0,51	1,2	[]	unknown	2	1	0	0	1	0	0	4	2
1459	TRUE	Empty	Elongin-B OS=Homo sapiens OX=9606 GN=ELOB PE=1 SV=1	B8ZZU8 (+2)	ELOB	13 kDa		0,42	1,5	[]	unknown	0	1	1	1	1	1	2	0	1
1460	TRUE	Empty	Isoform 3 of BCL-6 corepressor-like protein 1 OS=Homo sapiens OX=9606 GN=BCORL1	Q5H9F3-3	BCORL1	191 kDa	TRUE	0,22	0,5	[]	unknown	2	1	3	1	2	0	0	2	1
1462	TRUE	Empty	Non-histone chromosomal protein HMG-14 OS=Homo sapiens OX=9606 GN=HMGN1 PE=1 SV=3	P05114	HMGN1	11 kDa		0,37	0,7	[]	unknown	2	1	3	1	1	0	3	3	0
1461.1	TRUE	Empty	Isoform 2 of Ras-related protein Rab-6A OS=Homo sapiens OX=9606 GN=RAB6A	P20340-2	RAB6A	24 kDa	TRUE	0,59	0,9	[]	unknown	0	3	2	2	3	2	1	0	1
1463	TRUE	Empty	FAS-associated factor 2 OS=Homo sapiens OX=9606 GN=FAF2 PE=1 SV=2	Q96CS3	FAF2	53 kDa		0,019	6,5	[]	unknown	0	0	1	1	2	3	2	1	4
1464	TRUE	Empty	Dolichyl-diphosphooligosaccharide--protein glycosyltransferase subunit STT3B OS=Homo sapiens OX=9606 GN=STT3B PE=1 SV=1	Q8TCJ2	STT3B	94 kDa	TRUE	0,23	3,0	[]	unknown	0	0	1	1	1	2	1	1	0
1465	TRUE	Empty	Molybdopterin molybdenumtransferase OS=Homo sapiens OX=9606 GN=GPHN PE=1 SV=1	F5H039 (+2)	GPHN	85 kDa		0,15	2,5	[]	unknown	0	1	1	2	1	2	1	0	4
1466	TRUE	Empty	Aspartyl/asparaginyl beta-hydroxylase OS=Homo sapiens OX=9606 GN=ASPH PE=1 SV=3	Q12797 (+1)	ASPH	86 kDa		0,081	3,0	[]	unknown	0	1	1	2	1	2	2	0	5
1467	TRUE	Empty	Isochorismatase domain-containing protein 1 OS=Homo sapiens OX=9606 GN=ISOC1 PE=1 SV=3	Q96CN7	ISOC1	32 kDa		0,21	1,8	[]	unknown	0	2	1	2	2	3	2	0	2
1468	TRUE	Empty	Kanadaptin OS=Homo sapiens OX=9606 GN=SLC4A1AP PE=1 SV=1	A0A087X0M4 (+1)	SLC4A1AP	83 kDa		0,58	0,9	[]	unknown	1	2	1	1	0	1	2	0	3
1469	TRUE	Empty	Ribosomal RNA small subunit methyltransferase NEP1 OS=Homo sapiens OX=9606 GN=EMG1 PE=1 SV=4	Q92979	EMG1	27 kDa		0,081	3,0	[]	unknown	1	1	0	1	1	0	2	7	1
1470	TRUE	Empty	Serpin H1 OS=Homo sapiens OX=9606 GN=SERPINH1 PE=1 SV=2	P50454	SERPINH1	46 kDa		0,17	2,0	[]	unknown	1	2	0	1	3	2	1	0	5
1450.1	TRUE	Empty	5'-AMP-activated protein kinase subunit gamma-1 OS=Homo sapiens OX=9606 GN=PRKAG1 PE=1 SV=1	F8VYY9 (+3)	PRKAG1	32 kDa	TRUE	0,59	0,9	[]	unknown	3	2	0	2	1	1	1	2	2
1472	TRUE	Empty	NF-kappa-B essential modulator OS=Homo sapiens OX=9606 GN=IKBKG PE=1 SV=1	A0A087WUW6 (+2)	IKBKG	47 kDa		0,59	0,9	[]	unknown	0	4	1	2	3	1	0	1	2
1473	TRUE	Empty	Transcription initiation factor TFIID subunit 6 OS=Homo sapiens OX=9606 GN=TAF6 PE=1 SV=1	J3KR72 (+3)	TAF6	79 kDa		0,57	1,0	[]	unknown	0	1	3	1	2	0	0	2	3
1475	TRUE	Empty	39S ribosomal protein L40, mitochondrial OS=Homo sapiens OX=9606 GN=MRPL40 PE=1 SV=1	Q9NQ50	MRPL40	24 kDa		0,25	0,5	[]	unknown	1	1	3	0	1	1	0	0	3
1476	TRUE	Empty	Long-chain fatty acid transport protein 4 OS=Homo sapiens OX=9606 GN=SLC27A4 PE=1 SV=1	Q6P1M0	SLC27A4	72 kDa		0,51	1,2	[]	unknown	0	2	1	3	0	2	2	0	0
1477	TRUE	Empty	1,2-dihydroxy-3-keto-5-methylthiopentene dioxygenase OS=Homo sapiens OX=9606 GN=ADI1 PE=1 SV=1	Q9BV57	ADI1	21 kDa		0,56	1,5	[]	unknown	0	1	0	0	1	1	1	0	0
1478	TRUE	Empty	Thymocyte nuclear protein 1 OS=Homo sapiens OX=9606 GN=THYN1 PE=1 SV=1	Q9P016	THYN1	26 kDa		0,31	2,5	[]	unknown	0	1	0	1	1	1	2	0	0
1479	TRUE	Empty	Lanosterol 14-alpha demethylase OS=Homo sapiens OX=9606 GN=CYP51A1 PE=1 SV=1	A0A0C4DFL7 (+2)	CYP51A1	57 kDa		0,33	1,7	[]	unknown	0	2	0	2	1	1	1	0	2
1480	TRUE	Empty	A-kinase anchor protein 11 OS=Homo sapiens OX=9606 GN=AKAP11 PE=1 SV=1	Q9UKA4	AKAP11	211 kDa		0,26	2,0	[]	unknown	0	2	0	2	1	2	1	0	2
1481	TRUE	Empty	Protein CIP2A OS=Homo sapiens OX=9606 GN=CIP2A PE=1 SV=1	A0A087X211 (+1)	CIP2A	102 kDa		0,083	4,5	[]	unknown	0	1	0	2	3	1	0	0	3
1482	TRUE	Empty	Serine/threonine-protein kinase ATR (Fragment) OS=Homo sapiens OX=9606 GN=ATR PE=4 SV=1	A0A590UJ01 (+3)	ATR	250 kDa		0,58	0,9	[]	unknown	0	2	2	0	1	1	1	0	4
1358.1	TRUE	Empty	Transcription initiation factor TFIID subunit 9B OS=Homo sapiens OX=9606 GN=TAF9B PE=1 SV=1	Q9HBM6	TAF9B	28 kDa	TRUE	0,47	0,7	[]	unknown	0	1	2	1	1	1	0	0	1
1483	TRUE	Empty	Cytospin-B OS=Homo sapiens OX=9606 GN=SPECC1 PE=1 SV=1	Q5M775 (+1)	SPECC1	119 kDa	TRUE	0,079	0,4	[]	unknown	5	2	1	0	2	0	0	3	1
1471.1	TRUE	Empty	High mobility group protein HMGI-C OS=Homo sapiens OX=9606 GN=HMGA2 PE=1 SV=1	P52926	HMGA2	12 kDa	TRUE	0,37	0,7	[]	unknown	4	1	1	0	1	2	1	4	0
1458.1	TRUE	Empty	Transcription termination factor 2 OS=Homo sapiens OX=9606 GN=TTF2 PE=1 SV=2	Q9UNY4	TTF2	130 kDa	TRUE	0,34	1,5	[]	unknown	0	3	0	1	3	1	1	2	1
1474.1	TRUE	Empty	Acyl-CoA (8-3)-desaturase OS=Homo sapiens OX=9606 GN=FADS1 PE=1 SV=1	A0A0A0MR51	FADS1	58 kDa	TRUE	0,36	0,5	[]	unknown	1	1	1	0	0	0	1	0	2
1484	TRUE	Empty	Spermatogenesis-associated protein 5-like protein 1 OS=Homo sapiens OX=9606 GN=SPATA5L1 PE=1 SV=2	Q9BVQ7	SPATA5L1	81 kDa		0,15	0,4	[]	unknown	1	4	1	0	1	0	0	4	0
1429.1	TRUE	Empty	AP-3 complex subunit beta-1 OS=Homo sapiens OX=9606 GN=AP3B1 PE=1 SV=3	O00203	AP3B1	121 kDa	TRUE	0,42	1,5	[]	unknown	0	2	0	2	1	2	0	0	1
1485	TRUE	Empty	S1 RNA-binding domain-containing protein 1 OS=Homo sapiens OX=9606 GN=SRBD1 PE=1 SV=2	Q8N5C6	SRBD1	112 kDa		0,24	0,3	[]	unknown	2	1	0	0	0	0	0	2	0
1453.1	TRUE	Empty	Isoform 1 of RNA demethylase ALKBH5 OS=Homo sapiens OX=9606 GN=ALKBH5	Q6P6C2-1	ALKBH5	52 kDa	TRUE	0,15	0,4	[]	unknown	2	1	3	0	1	0	0	2	2
1486	TRUE	Empty	Glutamine and serine-rich protein 1 OS=Homo sapiens OX=9606 GN=QSER1 PE=1 SV=1	A0A3B3IRW6	QSER1	203 kDa		0,29	0,6	[]	unknown	0	2	4	1	1	0	0	0	5
1487	TRUE	Empty	Isoform 3 of Huntingtin-interacting protein 1 OS=Homo sapiens OX=9606 GN=HIP1	O00291-3	HIP1	111 kDa		0,013	0,2	[]	unknown	5	2	2	0	1	0	0	0	3
1488	TRUE	Empty	Homeobox protein Hox-B9 OS=Homo sapiens OX=9606 GN=HOXB9 PE=1 SV=2	P17482	HOXB9	28 kDa	TRUE	0,58	0,8	[]	unknown	0	3	0	2	1	1	1	0	0
1333.2	TRUE	Empty	Cold-inducible RNA-binding protein OS=Homo sapiens OX=9606 GN=CIRBP PE=1 SV=1	Q14011	CIRBP	19 kDa	TRUE	0,17	2,0	[]	unknown	0	1	2	1	2	2	1	2	4
1195.1	TRUE	Empty	Glutathione S-transferase Mu 3 OS=Homo sapiens OX=9606 GN=GSTM3 PE=1 SV=3	P21266	GSTM3	27 kDa	TRUE	0,60	1,0	[]	unknown	0	3	0	3	0	2	1	0	0
837.3	TRUE	Empty	Chromodomain-helicase-DNA-binding protein 8 OS=Homo sapiens OX=9606 GN=CHD8 PE=1 SV=5	Q9HCK8	CHD8	291 kDa	TRUE	0,49	0,8	[]	unknown	2	0	2	1	0	0	0	3	2
1489	TRUE	Empty	Chromobox protein homolog 1 (Fragment) OS=Homo sapiens OX=9606 GN=CBX1 PE=1 SV=1	B5MD17	CBX1	19 kDa	TRUE	0,58	0,9	[]	unknown	3	1	0	0	1	0	2	3	1
1490	TRUE	Empty	Zinc finger protein 703 OS=Homo sapiens OX=9606 GN=ZNF703 PE=1 SV=1	Q9H7S9	ZNF703	58 kDa	TRUE	0,25	0,6	[]	unknown	1	1	5	2	3	1	1	0	1
1028.1	TRUE	Empty	Putative HLA class I histocompatibility antigen, alpha chain H OS=Homo sapiens OX=9606 GN=HLA-H PE=5 SV=3	P01893	HLA-H	41 kDa	TRUE	0,27	1,7	[]	unknown	0	1	2	2	2	2	2	0	2
1434.1	TRUE	Empty	SAFB-like transcription modulator OS=Homo sapiens OX=9606 GN=SLTM PE=1 SV=2	Q9NWH9	SLTM	117 kDa	TRUE	0,58	0,8	[]	unknown	3	0	0	0	0	0	0	5	0
997.2	TRUE	Empty	Nucleolysin TIA-1 isoform p40 OS=Homo sapiens OX=9606 GN=TIA1 PE=1 SV=1	F8W8I6 (+1)	TIA1	43 kDa	TRUE	0,34	1,5	[]	unknown	3	0	0	1	3	1	0	3	1
648.2	TRUE	Empty	Alpha-enolase (Fragment) OS=Homo sapiens OX=9606 GN=ENO1 PE=1 SV=1	A0A2R8Y879	ENO1	13 kDa	TRUE	0,53	1,2	[]	unknown	0	2	0	1	0	1	1	0	2
1038.3	TRUE	Empty	Tyrosine-protein kinase OS=Homo sapiens OX=9606 GN=YES1 PE=1 SV=1	J3QRU1 (+1)	YES1	61 kDa	TRUE	0,25	0,5	[]	unknown	3	0	2	0	1	0	0	3	1
1021.2	TRUE	Empty	Moesin OS=Homo sapiens OX=9606 GN=MSN PE=1 SV=3	P26038	MSN	68 kDa	TRUE	0,30	0,5	[]	unknown	0	2	2	0	0	0	0	0	4
380.2	TRUE	Empty	Isoform 5 of Catenin alpha-2 OS=Homo sapiens OX=9606 GN=CTNNA2	P26232-5	CTNNA2	104 kDa	TRUE	0,47	0,7	[]	unknown	3	0	0	0	0	0	0	2	2
940.2	TRUE	Empty	Protein kinase domain-containing protein OS=Homo sapiens OX=9606 PE=3 SV=1	A0A0B4J203		95 kDa	TRUE	0,35	0,0	[]	unknown	0	0	1	0	0	0	0	0	0
1336.2	TRUE	Empty	Isoform 3 of Transcription factor p65 OS=Homo sapiens OX=9606 GN=RELA	Q04206-3	RELA	59 kDa	TRUE	0,44	0,5	[]	unknown	0	2	0	0	0	0	0	0	2
1337.2	TRUE	Empty	Anaphase-promoting complex subunit 16 OS=Homo sapiens OX=9606 GN=ANAPC16 PE=1 SV=1	A0A087WUN5	ANAPC16	9 kDa	TRUE	1,00	INF	[]	unknown	0	0	0	0	0	0	0	0	0
504.2	TRUE	Empty	Nucleolar GTP-binding protein 2 (Fragment) OS=Homo sapiens OX=9606 GN=GNL2 PE=1 SV=2	H0YG10	GNL2	26 kDa	TRUE	0,42	INF	[]	unknown	0	0	0	0	0	2	0	0	0
641.2	TRUE	Empty	TAR DNA-binding protein 43 (Fragment) OS=Homo sapiens OX=9606 GN=TARDBP PE=1 SV=1	A0A087WW61	TARDBP	16 kDa	TRUE	1,00	INF	[]	unknown	0	0	0	0	0	0	0	0	0
380.3	TRUE	Empty	Isoform 6 of Catenin alpha-2 OS=Homo sapiens OX=9606 GN=CTNNA2	P26232-6	CTNNA2	65 kDa	TRUE	0,42	INF	[]	unknown	0	0	0	0	0	0	0	0	2
575.2	TRUE	Empty	E3 ubiquitin protein ligase (Fragment) OS=Homo sapiens OX=9606 GN=RNF20 PE=1 SV=1	C9JXC9	RNF20	20 kDa	TRUE	1,00	INF	[]	unknown	0	0	0	0	0	0	0	0	0
1032.2	TRUE	Empty	Mitochondrial import inner membrane translocase subunit TIM50 (Fragment) OS=Homo sapiens OX=9606 GN=TIMM50 PE=1 SV=1	M0R047	TIMM50	25 kDa	TRUE	1,00	INF	[]	unknown	0	0	0	0	0	0	0	0	0
510.2	TRUE	Empty	40S ribosomal protein S15a OS=Homo sapiens OX=9606 GN=RPS15A PE=1 SV=2	H3BV27	RPS15A	6 kDa	TRUE	1,00	INF	[]	unknown	0	0	0	0	0	0	0	0	0
1491	TRUE	Empty	Methylosome protein 50 OS=Homo sapiens OX=9606 GN=WDR77 PE=1 SV=1	Q9BQA1	WDR77	37 kDa		0,49	1,1	[]	unknown	1	1	2	1	1	1	1	3	2
1492	TRUE	Empty	Cytosolic carboxypeptidase 1 OS=Homo sapiens OX=9606 GN=AGTPBP1 PE=1 SV=1	J3KNS1 (+3)	AGTPBP1	143 kDa		0,27	1,7	[]	unknown	1	1	1	2	2	2	1	1	2
1493	TRUE	Empty	Mitochondrial import receptor subunit TOM22 homolog OS=Homo sapiens OX=9606 GN=TOMM22 PE=1 SV=3	Q9NS69	TOMM22	16 kDa		0,51	0,8	[]	unknown	1	3	1	1	1	1	1	1	3
1494	TRUE	Empty	U6 snRNA-associated Sm-like protein LSm4 OS=Homo sapiens OX=9606 GN=LSM4 PE=1 SV=1	Q9Y4Z0 (+1)	LSM4	15 kDa		0,60	1,0	[]	unknown	2	1	0	1	1	1	1	1	1
1495	TRUE	Empty	Serine/threonine-protein phosphatase 2A catalytic subunit beta isoform OS=Homo sapiens OX=9606 GN=PPP2CB PE=1 SV=1	P62714 (+1)	PPP2CB	36 kDa		0,41	1,2	[]	unknown	1	2	1	2	2	2	2	0	2
1496	TRUE	Empty	Target of EGR1 protein 1 OS=Homo sapiens OX=9606 GN=TOE1 PE=1 SV=1	Q96GM8	TOE1	57 kDa		0,49	0,8	[]	unknown	1	2	1	1	1	1	1	2	0
1497	TRUE	Empty	Integrator complex subunit 12 OS=Homo sapiens OX=9606 GN=INTS12 PE=1 SV=1	Q96CB8	INTS12	49 kDa		0,34	0,6	[]	unknown	2	3	0	1	1	0	1	2	1
1498	TRUE	Empty	Protein lin-28 homolog B OS=Homo sapiens OX=9606 GN=LIN28B PE=1 SV=1	A0A1B0GVD3 (+1)	LIN28B	28 kDa		0,42	1,3	[]	unknown	0	2	1	2	1	2	1	1	1
1499	TRUE	Empty	Breakpoint cluster region protein OS=Homo sapiens OX=9606 GN=BCR PE=1 SV=2	P11274	BCR	143 kDa		0,42	1,3	[]	unknown	1	2	0	3	1	2	0	1	1
1500	TRUE	Empty	Heterogeneous nuclear ribonucleoprotein L-like OS=Homo sapiens OX=9606 GN=HNRNPLL PE=1 SV=1	B7WPG3 (+5)	HNRNPLL	56 kDa	TRUE	0,51	1,2	[]	unknown	2	0	1	2	1	1	2	1	0
1501	TRUE	Empty	YrdC domain-containing protein, mitochondrial OS=Homo sapiens OX=9606 GN=YRDC PE=1 SV=1	Q86U90	YRDC	29 kDa		0,27	1,7	[]	unknown	1	1	1	2	1	4	1	1	1
1502	TRUE	Empty	Isoform Non-brain of Clathrin light chain B OS=Homo sapiens OX=9606 GN=CLTB	P09497-2	CLTB	23 kDa		0,23	3,0	[]	unknown	0	1	0	2	1	1	1	0	1
1503	TRUE	Empty	Polyhomeotic-like protein 2 OS=Homo sapiens OX=9606 GN=PHC2 PE=1 SV=1	A0A0A0MSI2 (+3)	PHC2	88 kDa		0,49	1,1	[]	unknown	2	1	1	1	1	1	1	5	0
1504	TRUE	Empty	DnaJ homolog subfamily C member 9 OS=Homo sapiens OX=9606 GN=DNAJC9 PE=1 SV=1	Q8WXX5	DNAJC9	30 kDa		0,19	2,2	[]	unknown	1	1	0	0	2	2	2	2	1
1505	TRUE	Empty	Activator of basal transcription 1 OS=Homo sapiens OX=9606 GN=ABT1 PE=1 SV=1	Q9ULW3	ABT1	31 kDa		0,57	1,0	[]	unknown	2	1	1	0	1	0	2	4	1
1506	TRUE	Empty	28S ribosomal protein S28, mitochondrial OS=Homo sapiens OX=9606 GN=MRPS28 PE=1 SV=1	Q9Y2Q9	MRPS28	21 kDa		0,51	0,8	[]	unknown	0	2	3	1	1	0	1	1	4
1507	TRUE	Empty	Erlin-1 OS=Homo sapiens OX=9606 GN=ERLIN1 PE=1 SV=2	O75477	ERLIN1	39 kDa	TRUE	0,34	0,6	[]	unknown	1	2	2	1	0	1	1	0	3
1508.1	TRUE	Empty	Long-chain-fatty-acid--CoA ligase 3 OS=Homo sapiens OX=9606 GN=ACSL3 PE=1 SV=3	O95573	ACSL3	80 kDa	TRUE	0,42	1,3	[]	unknown	0	2	1	1	1	1	1	0	4
1509	TRUE	Empty	Thyroid receptor-interacting protein 6 OS=Homo sapiens OX=9606 GN=TRIP6 PE=1 SV=3	Q15654	TRIP6	50 kDa		0,43	0,7	[]	unknown	1	2	2	0	1	3	1	0	2
13.9	TRUE	Empty	Polyadenylate-binding protein 5 OS=Homo sapiens OX=9606 GN=PABPC5 PE=2 SV=1	Q96DU9 (+1)	PABPC5	43 kDa	TRUE	0,21	1,8	[]	unknown	1	1	1	2	2	2	2	1	2
1510	TRUE	Empty	Eukaryotic translation initiation factor 4E OS=Homo sapiens OX=9606 GN=EIF4E PE=1 SV=1	D6RBW1 (+3)	EIF4E	29 kDa		0,58	0,9	[]	unknown	0	3	1	1	1	2	2	0	1
1511	TRUE	Empty	Neurofibromin OS=Homo sapiens OX=9606 GN=NF1 PE=1 SV=2	P21359 (+2)	NF1	319 kDa	TRUE	0,42	1,5	[]	unknown	0	1	1	1	1	1	0	0	3
1512	TRUE	Empty	V-type proton ATPase subunit H OS=Homo sapiens OX=9606 GN=ATP6V1H PE=1 SV=1	Q9UI12 (+1)	ATP6V1H	56 kDa		0,30	0,5	[]	unknown	1	2	1	1	0	1	0	0	2
1513	TRUE	Empty	Vacuolar protein sorting-associated protein 35 OS=Homo sapiens OX=9606 GN=VPS35 PE=1 SV=2	Q96QK1	VPS35	92 kDa		0,33	1,7	[]	unknown	0	1	1	1	2	3	1	0	0
1514	TRUE	Empty	Lysine-rich nucleolar protein 1 OS=Homo sapiens OX=9606 GN=KNOP1 PE=1 SV=1	Q1ED39	KNOP1	52 kDa		0,26	2,0	[]	unknown	2	0	0	1	0	1	1	3	2
1515	TRUE	Empty	Glycine--tRNA ligase OS=Homo sapiens OX=9606 GN=GARS1 PE=1 SV=3	P41250	GARS1	83 kDa		0,11	INF	[]	unknown	0	0	0	1	1	1	0	0	2
1516	TRUE	Empty	Protein SEC13 homolog OS=Homo sapiens OX=9606 GN=SEC13 PE=1 SV=3	P55735 (+2)	SEC13	36 kDa		0,58	0,8	[]	unknown	1	2	0	2	1	1	1	0	0
1517	TRUE	Empty	U3 small nucleolar ribonucleoprotein protein IMP4 (Fragment) OS=Homo sapiens OX=9606 GN=IMP4 PE=1 SV=1	E7ENR5	IMP4	27 kDa		0,33	1,7	[]	unknown	2	0	0	0	1	0	1	4	1
1518	TRUE	Empty	Eukaryotic translation initiation factor 2 subunit 1 OS=Homo sapiens OX=9606 GN=EIF2S1 PE=1 SV=3	P05198	EIF2S1	36 kDa		0,51	1,2	[]	unknown	1	2	0	1	3	2	0	1	0
1520	TRUE	Empty	Genetic suppressor element 1 OS=Homo sapiens OX=9606 GN=GSE1 PE=1 SV=3	Q14687 (+2)	GSE1	136 kDa	TRUE	0,18	0,4	[]	unknown	0	2	3	1	1	1	0	0	1
1521	TRUE	Empty	HAUS augmin-like complex subunit 3 OS=Homo sapiens OX=9606 GN=HAUS3 PE=1 SV=1	Q68CZ6	HAUS3	70 kDa		0,30	0,5	[]	unknown	0	3	1	1	1	0	0	0	2
1522	TRUE	Empty	LINE-1 retrotransposable element ORF1 protein OS=Homo sapiens OX=9606 GN=L1RE1 PE=1 SV=1	Q9UN81	L1RE1	40 kDa		0,53	1,2	[]	unknown	0	2	0	1	2	1	1	0	0
1523	TRUE	Empty	Gem-associated protein 6 OS=Homo sapiens OX=9606 GN=GEMIN6 PE=1 SV=1	Q8WXD5	GEMIN6	19 kDa		0,22	0,5	[]	unknown	0	3	3	1	1	2	2	0	0
1524.1	TRUE	Empty	Cytoplasmic dynein 2 heavy chain 1 OS=Homo sapiens OX=9606 GN=DYNC2H1 PE=1 SV=4	Q8NCM8 (+1)	DYNC2H1	493 kDa	TRUE	0,71	1,0	[]	unknown	0	1	0	1	0	0	0	0	1
1525	TRUE	Empty	Ras-related protein Rap-1b OS=Homo sapiens OX=9606 GN=RAP1B PE=1 SV=1	P61224 (+3)	RAP1B	21 kDa		0,51	1,2	[]	unknown	0	3	0	2	0	1	1	0	3
1295.1	TRUE	Empty	Isoform 4 of Serine/threonine-protein kinase WNK1 OS=Homo sapiens OX=9606 GN=WNK1	Q9H4A3-5 (+2)	WNK1	280 kDa	TRUE	0,19	2,2	[]	unknown	0	1	1	1	1	2	0	1	4
1526	TRUE	Empty	Ketosamine-3-kinase OS=Homo sapiens OX=9606 GN=FN3KRP PE=1 SV=2	Q9HA64	FN3KRP	34 kDa		0,53	1,2	[]	unknown	1	1	0	1	0	2	0	2	0
1527	TRUE	Empty	CD2 antigen cytoplasmic tail-binding protein 2 OS=Homo sapiens OX=9606 GN=CD2BP2 PE=1 SV=1	O95400	CD2BP2	38 kDa		0,25	0,5	[]	unknown	2	1	2	0	1	0	0	3	1
1528	TRUE	Empty	BAG family molecular chaperone regulator 3 OS=Homo sapiens OX=9606 GN=BAG3 PE=1 SV=3	O95817	BAG3	62 kDa		0,27	1,7	[]	unknown	0	3	0	3	3	1	1	0	2
1529	TRUE	Empty	40S ribosomal protein S21 OS=Homo sapiens OX=9606 GN=RPS21 PE=1 SV=1	P63220 (+1)	RPS21	9 kDa		0,11	2,8	[]	unknown	0	2	0	1	3	2	3	0	2
1530	TRUE	Empty	28S ribosomal protein S26, mitochondrial OS=Homo sapiens OX=9606 GN=MRPS26 PE=1 SV=1	Q9BYN8	MRPS26	24 kDa		0,47	0,7	[]	unknown	0	2	1	0	1	2	0	0	1
1531.1	TRUE	Empty	Ras GTPase-activating-like protein IQGAP2 OS=Homo sapiens OX=9606 GN=IQGAP2 PE=1 SV=4	Q13576	IQGAP2	181 kDa	TRUE	0,058	0,2	[]	unknown	1	3	1	0	0	1	0	0	1
1532	TRUE	Empty	Protein argonaute-2 OS=Homo sapiens OX=9606 GN=AGO2 PE=1 SV=3	Q9UKV8	AGO2	97 kDa	TRUE	0,42	1,3	[]	unknown	0	0	3	1	1	2	1	1	2
1533	TRUE	Empty	HAUS augmin-like complex subunit 5 OS=Homo sapiens OX=9606 GN=HAUS5 PE=1 SV=2	O94927	HAUS5	72 kDa		0,26	2,0	[]	unknown	0	2	0	3	1	2	0	0	2
1534	TRUE	Empty	Bifunctional coenzyme A synthase OS=Homo sapiens OX=9606 GN=COASY PE=1 SV=4	Q13057 (+1)	COASY	62 kDa		0,42	1,3	[]	unknown	0	2	1	0	0	2	4	0	2
891.2	TRUE	Empty	Isoform 4 of REST corepressor 3 OS=Homo sapiens OX=9606 GN=RCOR3	Q9P2K3-4	RCOR3	50 kDa	TRUE	0,43	0,7	[]	unknown	1	2	2	0	1	2	0	1	3
1536	TRUE	Empty	Isoform 5 of RNA-binding protein 10 OS=Homo sapiens OX=9606 GN=RBM10	P98175-5	RBM10	110 kDa		0,34	0,6	[]	unknown	2	3	0	1	0	1	0	4	0
1537	TRUE	Empty	Pre-mRNA-splicing factor ISY1 homolog OS=Homo sapiens OX=9606 GN=ISY1 PE=1 SV=3	Q9ULR0 (+2)	ISY1	33 kDa		0,51	1,2	[]	unknown	3	0	0	0	0	1	2	3	1
1538	TRUE	Empty	Cysteinyl-tRNA synthetase 1 OS=Homo sapiens OX=9606 GN=CARS1 PE=1 SV=1	B4DKY1 (+3)	CARS1	84 kDa		0,42	1,3	[]	unknown	0	3	0	5	1	1	1	0	0
1539	TRUE	Empty	S-adenosylmethionine synthase isoform type-2 OS=Homo sapiens OX=9606 GN=MAT2A PE=1 SV=1	P31153	MAT2A	44 kDa		0,60	1,0	[]	unknown	0	3	0	1	1	2	2	0	0
1540	TRUE	Empty	Something about silencing protein 10 OS=Homo sapiens OX=9606 GN=UTP3 PE=1 SV=1	Q9NQZ2	UTP3	55 kDa		0,34	1,5	[]	unknown	2	1	0	0	0	0	1	7	1
1542	TRUE	Empty	InaD-like protein OS=Homo sapiens OX=9606 GN=PATJ PE=1 SV=1	A0A2R8Y549 (+2)	PATJ	205 kDa	TRUE	< 0,00010	0,05	control high, sample low	unknown	9	1	1	0	0	0	0	0	1
1541.1	TRUE	Empty	Polycomb protein EED OS=Homo sapiens OX=9606 GN=EED PE=1 SV=2	O75530 (+2)	EED	50 kDa	TRUE	0,33	1,7	[]	unknown	0	2	0	0	0	0	2	4	1
1543	TRUE	Empty	Bromodomain adjacent to zinc finger domain protein 2A OS=Homo sapiens OX=9606 GN=BAZ2A PE=1 SV=1	F8VU39 (+4)	BAZ2A	211 kDa		0,34	0,6	[]	unknown	4	1	0	0	0	0	0	5	1
1544	TRUE	Empty	Zinc finger protein 503 OS=Homo sapiens OX=9606 GN=ZNF503 PE=1 SV=1	Q96F45	ZNF503	63 kDa	TRUE	0,37	0,7	[]	unknown	1	1	4	1	2	2	1	0	2
1038.4	TRUE	Empty	Tyrosine-protein kinase Fyn OS=Homo sapiens OX=9606 GN=FYN PE=1 SV=3	P06241 (+2)	FYN	61 kDa	TRUE	0,34	0,6	[]	unknown	3	0	2	0	2	0	0	3	1
1545	TRUE	Empty	Ubiquitin carboxyl-terminal hydrolase 36 OS=Homo sapiens OX=9606 GN=USP36 PE=1 SV=4	Q9P275	USP36	123 kDa		0,30	0,5	[]	unknown	3	1	0	0	0	0	0	4	0
1185.2	TRUE	Empty	Importin-4 OS=Homo sapiens OX=9606 GN=IPO4 PE=1 SV=1	H0YN14	IPO4	101 kDa	TRUE	0,58	0,8	[]	unknown	0	2	1	1	1	0	0	0	3
1546	TRUE	Empty	Methyl-CpG-binding protein 2 OS=Homo sapiens OX=9606 GN=MECP2 PE=1 SV=1	P51608 (+1)	MECP2	52 kDa		0,59	0,9	[]	unknown	5	0	0	0	0	0	1	8	0
1547	TRUE	Empty	Junctional protein associated with coronary artery disease OS=Homo sapiens OX=9606 GN=JCAD PE=1 SV=3	Q9P266	JCAD	148 kDa		< 0,00010	0,0	control high, sample low	unknown	10	0	0	0	0	0	0	0	0
1548	TRUE	Empty	PHD finger protein 14 OS=Homo sapiens OX=9606 GN=PHF14 PE=1 SV=1	A0A0U1RRH6	PHF14	107 kDa		0,18	0,4	[]	unknown	5	0	0	0	0	0	0	4	0
147.2	TRUE	Empty	La-related protein 1B OS=Homo sapiens OX=9606 GN=LARP1B PE=1 SV=1	A0A3B3ISF0	LARP1B	126 kDa	TRUE	0,56	1,5	[]	unknown	1	0	0	0	0	0	0	0	3
837.4	TRUE	Empty	Chromodomain-helicase-DNA-binding protein 9 OS=Homo sapiens OX=9606 GN=CHD9 PE=1 SV=9	H3BTW3 (+3)	CHD9	273 kDa	TRUE	0,18	INF	[]	unknown	0	0	0	0	0	0	0	2	2
1453.2	TRUE	Empty	RNA demethylase ALKBH5 OS=Homo sapiens OX=9606 GN=ALKBH5 PE=1 SV=2	Q6P6C2	ALKBH5	44 kDa	TRUE	0,058	0,2	[]	unknown	2	0	3	0	0	0	0	2	0
2.9	TRUE	Empty	Keratin, type II cytoskeletal 1b OS=Homo sapiens OX=9606 GN=KRT77 PE=2 SV=3	Q7Z794	KRT77	62 kDa	TRUE	0,12	0,0	[]	unknown	1	0	1	0	0	0	0	0	0
389.2	TRUE	Empty	Unconventional myosin-Ia OS=Homo sapiens OX=9606 GN=MYO1A PE=1 SV=1	Q9UBC5	MYO1A	118 kDa	TRUE	0,29	0,2	[]	unknown	0	0	2	1	0	0	0	0	0
201.4	TRUE	Empty	Isoform 2 of ATPase family AAA domain-containing protein 3B OS=Homo sapiens OX=9606 GN=ATAD3B	Q5T9A4-2	ATAD3B	20 kDa	TRUE	0,42	INF	[]	unknown	0	0	0	0	0	0	2	0	0
682.2	TRUE	Empty	Replication factor C subunit 1 (Fragment) OS=Homo sapiens OX=9606 GN=RFC1 PE=1 SV=1	H0Y8U4	RFC1	20 kDa	TRUE	0,35	0,0	[]	unknown	0	0	1	0	0	0	0	0	0
1021.3	TRUE	Empty	Radixin OS=Homo sapiens OX=9606 GN=RDX PE=1 SV=1	A0A2R8Y5S7 (+3)	RDX	69 kDa	TRUE	1,00	INF	[]	unknown	0	0	0	0	0	0	0	0	0
1442.2	TRUE	Empty	Serine hydroxymethyltransferase, mitochondrial (Fragment) OS=Homo sapiens OX=9606 GN=SHMT2 PE=1 SV=1	G3V2Y4	SHMT2	26 kDa	TRUE	1,00	INF	[]	unknown	0	0	0	0	0	0	0	0	0
402.2	TRUE	Empty	T-complex protein 1 subunit alpha OS=Homo sapiens OX=9606 GN=TCP1 PE=1 SV=1	F5GZI8	TCP1	10 kDa	TRUE	1,00	INF	[]	unknown	0	0	0	0	0	0	0	0	0
1206.2	TRUE	Empty	Isoform 3 of Aurora kinase B OS=Homo sapiens OX=9606 GN=AURKB	Q96GD4-3	AURKB	16 kDa	TRUE	1,00	INF	[]	unknown	0	0	0	0	0	0	0	0	0
107.2	TRUE	Empty	Importin subunit beta-1 (Fragment) OS=Homo sapiens OX=9606 GN=KPNB1 PE=1 SV=1	J3QKQ5	KPNB1	28 kDa	TRUE	1,00	INF	[]	unknown	0	0	0	0	0	0	0	0	0
173.2	TRUE	Empty	Methionyl-tRNA synthetase 1 (Fragment) OS=Homo sapiens OX=9606 GN=MARS1 PE=1 SV=1	H0YIC2	MARS1	6 kDa	TRUE	1,00	INF	[]	unknown	0	0	0	0	0	0	0	0	0
1549	TRUE	Empty	COP9 signalosome complex subunit 8 OS=Homo sapiens OX=9606 GN=COPS8 PE=1 SV=1	E9PGT6 (+2)	COPS8	19 kDa		0,51	0,8	[]	unknown	2	2	1	1	1	1	1	2	2
1550	TRUE	Empty	Barrier-to-autointegration factor OS=Homo sapiens OX=9606 GN=BANF1 PE=1 SV=1	O75531	BANF1	10 kDa		0,43	0,7	[]	unknown	3	1	1	1	1	1	1	1	2
1551	TRUE	Empty	40S ribosomal protein S5 (Fragment) OS=Homo sapiens OX=9606 GN=RPS5 PE=1 SV=1	M0R0F0 (+1)	RPS5	22 kDa		0,27	1,7	[]	unknown	1	1	1	2	2	1	1	1	3
1552	TRUE	Empty	Leucine-rich repeat-containing protein 40 OS=Homo sapiens OX=9606 GN=LRRC40 PE=1 SV=1	Q9H9A6	LRRC40	68 kDa		0,58	0,9	[]	unknown	1	2	1	2	1	2	0	1	1
1553	TRUE	Empty	Actin-binding LIM protein 1 OS=Homo sapiens OX=9606 GN=ABLIM1 PE=1 SV=1	A0A0A0MRL6 (+1)	ABLIM1	84 kDa		0,22	0,5	[]	unknown	2	3	1	1	0	1	1	1	2
1554	TRUE	Empty	Phosphoglycerate mutase 1 OS=Homo sapiens OX=9606 GN=PGAM1 PE=1 SV=2	P18669	PGAM1	29 kDa		0,43	0,7	[]	unknown	1	2	2	2	1	2	1	0	1
1555	TRUE	Empty	Nucleoporin Nup43 OS=Homo sapiens OX=9606 GN=NUP43 PE=1 SV=1	Q8NFH3	NUP43	42 kDa		0,34	1,5	[]	unknown	1	2	0	1	1	2	2	2	1
1556	TRUE	Empty	28S ribosomal protein S14, mitochondrial OS=Homo sapiens OX=9606 GN=MRPS14 PE=1 SV=1	O60783	MRPS14	15 kDa		0,51	0,8	[]	unknown	0	2	3	1	1	1	2	1	2
1557	TRUE	Empty	Sorting nexin-9 OS=Homo sapiens OX=9606 GN=SNX9 PE=1 SV=1	Q9Y5X1	SNX9	67 kDa		0,27	1,7	[]	unknown	0	2	1	2	1	2	1	2	2
1559	TRUE	Empty	dCTP pyrophosphatase 1 OS=Homo sapiens OX=9606 GN=DCTPP1 PE=1 SV=1	Q9H773	DCTPP1	19 kDa		0,58	0,9	[]	unknown	0	1	3	1	1	1	2	1	1
1560	TRUE	Empty	Isoform 3 of Tudor domain-containing protein 3 OS=Homo sapiens OX=9606 GN=TDRD3	Q9H7E2-3	TDRD3	83 kDa		0,60	1,0	[]	unknown	1	1	1	0	2	1	0	1	2
1561	TRUE	Empty	Exosome complex component RRP45 OS=Homo sapiens OX=9606 GN=EXOSC9 PE=1 SV=1	D6RIY6 (+4)	EXOSC9	47 kDa		0,58	0,9	[]	unknown	1	2	1	0	1	1	2	2	1
1562	TRUE	Empty	Protein FRG1 (Fragment) OS=Homo sapiens OX=9606 GN=FRG1 PE=1 SV=1	E9PRR7 (+1)	FRG1	13 kDa		0,58	0,9	[]	unknown	2	1	1	2	0	1	1	2	1
1564	TRUE	Empty	Kinesin-like protein KIF7 OS=Homo sapiens OX=9606 GN=KIF7 PE=1 SV=2	Q2M1P5	KIF7	151 kDa		0,57	1,0	[]	unknown	2	1	1	0	2	1	1	1	3
1565	TRUE	Empty	Dynactin subunit 3 (Fragment) OS=Homo sapiens OX=9606 GN=DCTN3 PE=1 SV=6	A0A0A0MRV8 (+6)	DCTN3	18 kDa		0,31	2,5	[]	unknown	0	1	0	2	0	1	0	0	2
1566	TRUE	Empty	Striatin-4 OS=Homo sapiens OX=9606 GN=STRN4 PE=1 SV=1	F5GYK2 (+2)	STRN4	69 kDa		0,58	0,9	[]	unknown	1	2	1	1	1	0	0	1	4
1567	TRUE	Empty	Centromere-associated protein E OS=Homo sapiens OX=9606 GN=CENPE PE=1 SV=2	Q02224 (+1)	CENPE	316 kDa		0,36	0,5	[]	unknown	0	2	1	1	1	0	0	0	1
1568	TRUE	Empty	Transmembrane emp24 domain-containing protein 10 OS=Homo sapiens OX=9606 GN=TMED10 PE=1 SV=2	P49755	TMED10	25 kDa		0,58	0,8	[]	unknown	0	1	2	1	1	1	1	0	1
1569.1	TRUE	Empty	Protein HEXIM1 OS=Homo sapiens OX=9606 GN=HEXIM1 PE=1 SV=1	O94992	HEXIM1	41 kDa	TRUE	0,26	2,0	[]	unknown	0	1	1	1	1	2	2	0	2
1570	TRUE	Empty	Medium-chain-specific acyl-CoA dehydrogenase, mitochondrial OS=Homo sapiens OX=9606 GN=ACADM PE=1 SV=1	B7Z9I1 (+3)	ACADM	42 kDa		0,34	1,5	[]	unknown	0	2	1	1	2	2	2	0	2
1571.1	TRUE	Empty	Ribosomal RNA processing protein 36 homolog OS=Homo sapiens OX=9606 GN=RRP36 PE=1 SV=1	Q96EU6	RRP36	30 kDa	TRUE	0,42	1,3	[]	unknown	1	2	0	1	1	0	2	3	1
1573	TRUE	Empty	Peptidyl-prolyl cis-trans isomerase FKBP8 OS=Homo sapiens OX=9606 GN=FKBP8 PE=1 SV=2	Q14318 (+1)	FKBP8	45 kDa		0,29	0,6	[]	unknown	1	2	3	0	1	1	2	0	3
1574	TRUE	Empty	28S ribosomal protein S35, mitochondrial OS=Homo sapiens OX=9606 GN=MRPS35 PE=1 SV=1	P82673	MRPS35	37 kDa		0,51	1,2	[]	unknown	0	1	2	0	1	2	1	1	2
1575	TRUE	Empty	Sphingosine-1-phosphate lyase 1 OS=Homo sapiens OX=9606 GN=SGPL1 PE=1 SV=3	O95470	SGPL1	64 kDa		0,53	1,2	[]	unknown	0	1	1	1	1	1	1	0	1
1576	TRUE	Empty	DnaJ homolog subfamily C member 11 OS=Homo sapiens OX=9606 GN=DNAJC11 PE=1 SV=2	Q9NVH1 (+1)	DNAJC11	63 kDa		0,58	0,9	[]	unknown	1	1	2	0	1	2	1	0	3
1577	TRUE	Empty	Telomerase RNA component interacting RNase OS=Homo sapiens OX=9606 GN=TRIR PE=1 SV=1	Q9BQ61	TRIR	18 kDa		0,26	2,0	[]	unknown	1	1	0	0	1	3	2	1	1
1578	TRUE	Empty	ADP-ribosylation factor-like protein 1 OS=Homo sapiens OX=9606 GN=ARL1 PE=1 SV=1	F8VYN9 (+2)	ARL1	22 kDa		0,12	4,0	[]	unknown	0	1	0	2	1	2	0	1	2
1579	TRUE	Empty	Protein SGT1 homolog OS=Homo sapiens OX=9606 GN=SUGT1 PE=1 SV=3	Q9Y2Z0 (+1)	SUGT1	41 kDa		0,42	1,5	[]	unknown	0	2	0	0	2	1	1	0	2
1572.1	TRUE	Empty	Ubiquitin-conjugating enzyme E2 L3 OS=Homo sapiens OX=9606 GN=UBE2L3 PE=1 SV=1	P68036 (+1)	UBE2L3	18 kDa	TRUE	0,57	1,0	[]	unknown	0	2	2	2	0	1	1	1	3
1581	TRUE	Empty	Forkhead box protein C1 OS=Homo sapiens OX=9606 GN=FOXC1 PE=1 SV=3	Q12948	FOXC1	57 kDa	TRUE	0,26	2,0	[]	unknown	0	2	0	2	1	2	1	2	0
1558.1	TRUE	Empty	Cyclin-dependent kinase inhibitor 2A OS=Homo sapiens OX=9606 GN=CDKN2A PE=1 SV=1	K7ENC6 (+2)	CDKN2A	13 kDa	TRUE	0,42	1,3	[]	unknown	1	1	1	1	3	0	2	1	1
1580.1	TRUE	Empty	Isoform 5 of Septin-9 OS=Homo sapiens OX=9606 GN=SEPTIN9	Q9UHD8-5	SEPTIN9	65 kDa	TRUE	0,26	2,0	[]	unknown	0	2	0	2	0	2	1	1	2
1582	TRUE	Empty	MAP7 domain-containing protein 1 OS=Homo sapiens OX=9606 GN=MAP7D1 PE=1 SV=1	Q3KQU3 (+2)	MAP7D1	93 kDa		0,25	0,5	[]	unknown	0	3	2	2	1	0	0	1	1
1583	TRUE	Empty	DNA excision repair protein ERCC-6-like OS=Homo sapiens OX=9606 GN=ERCC6L PE=1 SV=1	B5MDQ0 (+1)	ERCC6L	127 kDa		0,083	4,5	[]	unknown	0	1	0	2	1	1	0	1	4
[truncated: 1,464 more rows]
